# Supplementary material for: Comparison of the latest commercial short and long oligonucleotide microarray technologies
Source: BMC Genomics. 2006 Mar 15;7:51. doi: 10.1186/1471-2164-7-51 (PMC1473202; doi:10.1186/1471-2164-7-51)
Supplement: Additional File 2 — Table of the of 3,471 common target set. Shown in the table for each of the 3,471 common targets RefSeq identifiers (CommonREFSEQ_4platform) are the HUGO gene symbol (Gene Symbol) and Entrez Gene public data bank identifiers. Also given are the intra-platform intensity quantile attribution calculated for each platform respectively (PX Q, AFFYMETRIX.Q, AGILENT.Q, AMERSHAM.Q) as well as the consensus quantile (cQ) calculated based on the mean quantile attribution obtained for each platform. ANOVA targets (p < 0.001) are indicated for each platform ("1") where "0" indicates a target not filtered and not an ANOVA target. AMER_MCF_BATT, AFFY_MCF_BATT, AGILENT_MCF_BATT indicates the targets that passed the p < 0.001 filter for the respective t tests comparing the MCF7 and Batt P12 samples (see Figure 4 and Tables 1 and 2). Filtered log2-intensities are given for each slide hybridized by each platform (PX, Affymetrix (AFFY), Amersham (Amer) or the filtered log2-ratios obtained for Agilent (Agilent44K). "NA" is shown for all empty fields corresponding to filtered data points. [file 1471-2164-7-51-S2.xls]

## Sheet: Supplemental Table 1
CommonREFSEQ_4platform	Gene Symbol	Entrez Gene	PX Q	AFFYMETRIX Q	AGILENT Q	AMERSHAM Q	cQ	AMER_ANOVA	AFFY_ANOVA	AGILENT_ANOVA	AMER_MCF_BATT	AFFY_MCF_BATT_affy3k_Parametric p-value	AGILENT_MCF_BATT	PX_Ref 2	PX_Batt p12-1	PX_Batt p12-2	PX_Jurkat 1	PX_Jurkat 2	PX_MCF-7 1	PX_MCF-7 2	AFFY_BAT_1	AFFY_BAT_2	AFFY_BAT_3	AFFY_Jurkat1	AFFY_Jurkat2	AFFY_Jurkat3	AFFY_MCF7_1	AFFY_MCF7_2	AFFY_MCF7_3	AFFY_REF_1	AFFY_REF_2	AFFY_REF_3	Amer_BATT1	Amer_BATT2	Amer_BATT3	Amer_JURKAT1	Amer_JURKAT2	Amer_JURKAT3	Amer_MCF-7_1	Amer_MCF-7_2	Amer_MCF-7_3	Amer_REF1	Amer_REF2	Amer_REF3	Agilent44k_JURKAT_A	Agilent44k_JURKAT_B2	Agilent44k_JUKAT_B	Agilent44k_JURKAT_C	Agilent44k_MCF7_A
NM_022914	24432	65057	2	4	4	4	NA	1	1	1	0	1	1	10.6	11.57	11.5	12.02	12.05	11.22	11.05	8.13	8.24	8.31	8.99	8.94	8.97	7.8	7.72	7.8	7.62	7.64	7.7	9.52	9.53	9.46	10.5	10.49	10.36	9.6	9.47	9.52	8.67	8.8	8.78	1.06	0.69	1.01	0.83	-0.2
NM_023037	13CDNA73	10129	2	2	2	3	2.25	1	1	1	0	1	1	10.08	14.04	13.9	10.65	10.38	NA	8.42	7.41	7.62	7.24	3.8	4.05	4.07	2.42	2.89	2.57	3.41	3.24	3.02	7.59	7.63	8.68	4.84	4.97	NA	NA	NA	NA	4.82	4.74	4.64	0.36	0.23	0.43	0.28	-0.57
NM_153332	3'HEXO	90459	2	4	3	1	NA	0	1	1	0	0	1	11.14	11.12	10.73	12.32	12.56	10.99	11.11	6.24	6.4	6.16	7.95	7.76	7.94	6.21	6.3	6.14	6.73	6.54	6.7	NA	NA	NA	NA	NA	4.74	NA	NA	NA	4.33	4.1	NA	1.06	1.18	1	1.24	0.22
NM_014444	76P	27229	3	4	3	4	3.5	1	1	1	1	1	1	13.11	12.34	12.49	13.69	13.77	13.22	12.96	6.51	6.62	6.48	7.67	7.67	7.67	6.89	7.01	6.97	6.77	6.8	6.8	8.16	8.25	8.19	9.36	9.34	9.34	8.75	8.7	8.78	8.92	8.7	8.96	0.75	0.81	0.84	0.7	0.37
NM_000014	A2M	2	3	3	2	2	2.5	0	1	1	0	1	1	16.46	13.8	13.79	NA	NA	NA	9.46	6.94	7.5	7.42	3.81	3.35	3.24	3.98	4.36	4.19	9.96	9.83	9.79	5.89	6.04	6.04	NA	NA	NA	NA	NA	NA	8.72	8.68	8.59	-6.05	-5.92	-6.13	-6.12	-5.84
NM_017436	A4GALT	53947	NA	3	1	2	NA	0	0	1	0	0	0	NA	NA	NA	NA	NA	NA	NA	5.6	5.66	5.64	5.48	5.79	5.55	6.01	5.84	6	5.66	5.38	5.25	NA	NA	NA	NA	NA	NA	7.03	6.65	6.57	NA	NA	NA	-0.4	NA	-0.37	-0.35	2.3
NM_015665	AAAS	8086	2	4	3	4	NA	1	1	1	1	0	1	11.39	11.16	11.39	12.31	11.58	11.63	11.44	6.67	6.82	6.71	7.27	7.35	7.36	7.08	7.06	6.99	6.79	6.9	6.95	8.91	8.87	8.8	9.79	9.75	9.65	NA	9.83	9.78	8.97	9.03	9.05	0.26	0.02	0.34	0.31	0.14
NM_023928	AACS	65985	4	4	4	3	3.75	1	1	1	1	1	1	13.78	14.61	14.63	13	12.96	14.44	14.48	7.75	7.9	7.86	6.73	6.6	6.67	7.42	7.44	7.49	6.83	6.84	6.7	8.26	8.08	8.4	6.57	6.7	6.87	7.55	7.68	7.58	7.1	7.29	7.37	-0.06	-0.5	-0.07	-0.2	0.23
NM_001086	AADAC	13	1	2	1	NA	NA	NA	NA	NA	NA	0	0	NA	NA	NA	NA	NA	NA	NA	3.72	3.84	3.53	3.66	3.58	3.34	3.38	3.73	3.65	3.46	3.51	3.46	NA	NA	NA	NA	NA	NA	NA	NA	NA	NA	NA	NA	0.09	0.45	0.41	0.53	0.48
NM_022070	ABC1	63897	3	4	3	1	NA	1	1	1	1	1	0	14.09	12.74	12.8	12.67	12.7	15.62	15.72	6.44	6.44	6.35	6.63	6.58	6.57	8.81	8.93	8.77	7.13	7.15	7.2	NA	5.32	5.47	5.03	5.02	5.03	7.82	7.77	7.62	6.3	6.39	6.14	-0.54	-0.32	-0.47	-0.7	1.28
NM_007188	ABCB8	11194	2	3	2	2	2.25	1	0	1	1	0	0	10.73	11.05	10.78	10.75	10.86	10.28	10.73	5.27	5.13	4.87	4.66	4.69	4.81	4.63	4.78	4.56	4.57	4.65	4.35	6.87	6.87	6.8	6.03	6.08	6.09	5.87	6.05	5.84	5.01	4.84	4.93	0.3	0.43	0.55	0.76	0.19
NM_033450	ABCC10	89845	2	4	3	2	NA	NA	NA	NA	0	0	0	11.55	10.73	10.99	10.79	10.98	11.04	11.16	6.67	6.67	6.36	6.45	6.5	6.43	6.08	6.18	6.12	6.6	6.67	6.52	6.79	6.73	6.96	6.65	6.02	6.01	6.72	7.17	7.07	5.54	6.69	6.41	0.23	-0.16	0.06	0.08	0.01
NM_001171	ABCC6	368	NA	2	2	1	NA	NA	NA	NA	0	0	0	NA	NA	NA	NA	NA	NA	NA	3.81	3.98	3.83	3.9	3.93	4.2	4.04	4.06	4.05	3.82	3.52	3.87	NA	5.21	5.19	4.94	NA	4.79	NA	NA	NA	5.07	4.74	5.06	0.04	0.02	-0.06	0.22	0.25
NM_005164	ABCD2	225	NA	1	NA	NA	NA	NA	NA	NA	NA	0	NA	NA	NA	NA	NA	NA	NA	NA	1.85	1.83	1.91	1.82	2	1.96	1.97	2.06	1.81	1.74	1.88	1.96	NA	NA	NA	NA	NA	NA	NA	NA	NA	NA	NA	NA	NA	NA	NA	NA	NA
NM_001090	ABCF1	23	4	4	4	4	4	0	0	1	0	0	1	14.65	14.21	14.34	13.67	13.79	14.29	14.36	8	8.09	7.95	7.76	7.67	7.85	8.12	8.22	8.16	8.38	8.33	8.27	9.99	9.87	9.91	9.94	9.43	9.62	10.08	10.1	9.95	10.47	10.2	10.4	-0.5	-0.74	-0.51	-0.51	-0.19
NM_018358	ABCF3	55324	2	4	3	4	NA	1	1	1	1	1	0	11.01	11.37	11.5	11.07	11.12	12.18	12.03	6.33	6.34	6.26	6.37	6.35	6.25	6.71	6.92	6.8	6.06	6.07	6.15	9.1	9.18	9.18	8.52	8.6	8.62	9.83	9.65	9.68	8.71	8.7	8.5	0.53	0.48	0.62	0.48	0.92
NM_004827	ABCG2	9429	3	3	3	3	3	1	1	1	1	1	1	12.51	NA	9.3	12.41	12.22	12.16	11.9	3.9	3.47	4.21	5.87	5.83	5.76	5.52	5.61	5.78	5.9	6.07	5.96	6.51	6.54	6.56	7.65	7.58	7.58	7.58	7.65	7.5	7.82	7.83	7.95	-0.39	-0.5	-0.34	-0.34	-0.52
NM_022169	ABCG4	64137	1	3	1	2	NA	NA	NA	NA	0	0	0	9.37	10.36	NA	NA	9.8	NA	NA	5.54	5.72	5.58	5.49	5.43	5.48	5.67	5.62	5.77	5.49	5.14	5.46	6.62	6.86	6.66	6.18	6.13	6.17	6.24	6.69	6.75	6.8	6.71	6.69	NA	-0.3	NA	-0.49	NA
NM_022436	ABCG5	64240	NA	2	1	NA	NA	NA	NA	NA	NA	0	0	10.32	NA	NA	NA	NA	NA	NA	3.38	3.27	3.44	3.62	3.82	3.38	3.57	3.37	3.27	3.97	4.31	4.07	NA	NA	NA	NA	NA	NA	NA	NA	NA	4.75	4.5	4.38	NA	-0.45	-1.23	-0.93	-1.3
NM_022437	ABCG8	64241	1	2	NA	NA	NA	NA	NA	NA	NA	0	NA	10.59	10.22	10.9	9.37	9.92	NA	NA	3.52	3.06	3.26	3.58	3.32	3.49	3.4	3.36	3.59	3.16	3.3	3.33	NA	NA	NA	NA	NA	NA	NA	NA	NA	4.85	5.12	4.72	NA	NA	NA	NA	NA
NM_024794	ABHD9	79852	NA	3	4	1	NA	NA	NA	NA	0	0	0	NA	NA	NA	NA	NA	NA	NA	4.21	4.14	4.22	4.42	4.42	4.25	4.3	4.38	4.51	4.25	3.98	4.42	4.89	NA	4.93	4.99	NA	4.79	NA	NA	5.44	5.4	5.18	5.43	-0.21	-0.32	-0.28	-0.28	-0.14
NM_001091	ABP1	26	2	2	2	NA	NA	0	0	1	NA	0	0	11.08	11.03	11.57	10.11	10.52	10.65	10.79	3.37	3.51	3.64	3.28	3.36	3.41	3.38	3.32	3.22	3.02	3.07	3.32	NA	NA	NA	NA	NA	NA	NA	NA	NA	NA	NA	NA	0.22	-0.16	-0.11	0.04	-0.47
NM_145804	ABTB2	25841	1	3	3	2	NA	1	1	1	1	1	1	NA	NA	NA	NA	NA	NA	NA	5.32	5.3	5.3	4.96	5.22	5.03	5.89	6.08	5.91	5.31	5.44	5.31	6.22	6.02	6.37	4.73	NA	NA	7.28	7.23	7.11	6.67	6.79	6.78	-1.35	-1.21	-1.35	-1.23	0.4
NM_014384	ACAD8	27034	3	4	3	2	NA	1	1	1	0	1	1	12.62	12.68	13.01	13.46	13.56	11.75	11.69	5.75	6.02	5.95	7.12	7.17	7.13	5.22	5.46	5.39	5.9	6.01	5.7	6.62	6.88	6.78	7.72	7.45	7.53	6.64	6.48	6.29	6.37	6.47	6.48	0.87	0.75	1.1	1	-0.23
NM_000016	ACADM	34	3	4	4	NA	NA	0	1	1	NA	1	1	13.82	13.73	13.7	14.96	14.87	12.75	12.58	8.99	8.99	9.14	10.17	10.27	10.25	8.02	8.05	8.01	9.43	9.41	9.4	NA	NA	NA	NA	NA	NA	NA	NA	NA	NA	NA	NA	0.67	0.47	0.72	0.72	-1.12
NM_000017	ACADS	35	2	3	2	3	2.5	1	0	1	1	0	0	10.34	10.65	10.59	10.91	10.85	9	NA	5.81	5.66	5.55	5.89	5.82	5.83	5.6	5.17	5.18	5.22	5.35	5.04	7.49	7.47	7.48	8.18	8.02	8.02	5.6	5.65	5.48	6.64	6.5	6.51	1.29	1.19	1.75	1.44	-0.07
NM_024722	ACBD4	79777	3	3	2	NA	NA	0	0	0	NA	0	0	13.71	13.83	13.86	12.69	12.62	12.93	12.91	5.37	5.25	5.36	5.17	5.07	5.02	5.16	5.17	5.22	5.13	5.16	5.23	NA	NA	NA	NA	NA	NA	NA	NA	NA	NA	NA	NA	0.14	0.1	0.19	0.47	0.57
NM_032360	ACBD6	84320	4	4	4	4	4	1	1	1	1	1	1	15.12	15.12	15.32	15.49	15.47	16.34	16.29	7.11	7.14	7.22	7.56	7.55	7.56	8.06	8.17	8.15	7.16	7.27	7.16	10.92	10.87	10.94	11.44	11.36	11.37	11.38	11.28	11.31	10.74	10.63	10.6	0.31	0.24	0.39	0.35	0.94
NM_014977	ACINUS	22985	4	4	3	2	NA	1	1	0	1	0	0	15.11	14.43	14.37	15.32	15.35	14.63	14.5	5.72	6.01	5.82	6.5	6.47	6.45	5.62	5.65	5.77	6.04	6.25	6.25	5.76	5.86	5.65	6.52	6.5	6.49	6.39	6.27	6.26	6.2	6.25	6.2	0.42	0.06	0.32	0.18	-0.06
NM_020186	ACN9	57001	3	4	3	4	3.5	1	1	1	1	1	1	13.7	12.08	12.32	15.01	15.12	NA	NA	6.2	5.71	6.44	8.82	8.82	8.96	2.28	2.69	1.59	7.88	7.93	7.78	9.11	8.99	9	11.43	11.28	11.31	5.6	5.72	5.94	10.3	10.43	10.39	0.02	-0.01	0.17	0.21	-3.87
NM_003500	ACOX2	8309	1	2	1	2	1.5	0	0	1	0	1	0	11.89	9.53	NA	NA	NA	NA	10.68	3.2	3.44	3.36	3.44	3.49	3.15	3.89	3.87	4	4.35	3.89	4.09	NA	NA	NA	NA	NA	NA	6.03	6.05	6.07	8.04	8.22	8.14	NA	-2.25	-2.13	-2.42	-1.53
NM_016630	ACP33	51324	4	4	4	2	NA	NA	NA	NA	0	0	0	15.49	15.75	15.71	15.71	15.8	15.7	15.75	8.96	8.95	8.93	9.12	8.94	9.07	9.09	9.12	9.11	8.77	8.69	8.79	6.69	6.52	6.45	6.79	7.06	6.89	6.64	6.72	6.77	6.2	6.21	6.24	0.35	0.33	0.45	0.48	0.32
NM_001611	ACP5	54	1	3	1	1	NA	0	0	1	0	0	0	11.33	10.36	9.74	10.54	10.31	NA	10.99	4.55	4.3	4.35	4.41	4.31	4.36	4.66	4.75	4.67	5.04	5.08	5.07	NA	NA	NA	NA	NA	NA	5.55	5.65	5.48	6.74	6.77	6.79	-1.49	-0.93	-1.44	-1.2	-0.13
NM_016361	ACP6	51205	4	4	2	3	NA	1	1	1	1	0	1	15.26	15.5	15.5	14.35	14.43	15.84	15.77	7.4	7.28	7.35	6.96	7.04	6.86	7.59	7.55	7.53	7.18	7.25	7.18	8.04	8.02	8.05	7.59	7.86	7.61	8.42	8.48	8.44	7.85	8.02	7.95	-0.29	-0.13	-0.33	-0.14	NA
NM_001100	ACTA1	58	NA	2	2	NA	NA	NA	NA	NA	NA	0	0	NA	NA	NA	NA	NA	NA	NA	3.88	4.08	3.45	3.57	3.5	3.59	3.55	3.49	3.63	3.96	3.83	3.92	NA	NA	NA	NA	NA	NA	NA	NA	NA	NA	NA	NA	-1.41	-0.84	-1.21	-1.16	-1.27
NM_006687	ACTL7A	10881	NA	3	3	NA	NA	NA	NA	NA	NA	0	0	NA	NA	NA	NA	NA	NA	NA	4.72	4.86	4.66	4.38	4.66	4.64	5	4.9	4.83	4.37	4.37	4.48	NA	NA	NA	NA	NA	NA	NA	NA	NA	NA	NA	NA	1.07	0.45	0.64	0.79	0.46
NM_006686	ACTL7B	10880	NA	3	1	NA	NA	NA	NA	NA	NA	0	0	NA	NA	NA	NA	NA	NA	NA	4.53	4.7	4.88	4.48	4.65	4.52	5.02	4.86	4.72	4.26	4.6	4.71	NA	NA	NA	NA	NA	NA	NA	NA	NA	NA	NA	NA	0.42	0.18	0.37	0.24	0.4
NM_005735	ACTR1B	10120	4	4	3	2	NA	1	0	0	1	0	0	16.83	16.41	16.43	16.85	16.86	16.83	16.81	6.8	6.79	6.89	7.31	7.17	7.17	6.95	7.05	7.12	6.93	6.92	7.09	5.59	5.21	5.62	6.12	6.19	6.07	6.7	6.72	6.65	4.95	5.33	4.9	0.8	0.79	0.81	0.85	0.79
NM_022496	ACTR6	64431	4	4	4	2	NA	0	1	1	0	1	1	14.2	14.11	14.31	15.01	14.96	14.68	14.76	8.22	8.08	8.27	9.1	9.1	9.08	9.05	9.16	9.12	8.1	8.22	8.05	7.02	7.09	6.96	7.1	7.16	7.47	6.95	7.33	7.53	6.45	6.78	6.95	0.17	0	0.22	0.21	0.33
NM_001105	ACVR1	90	3	4	3	2	NA	1	1	1	0	0	1	13.58	13.06	13.12	12.13	12.13	13.06	13.06	6.71	6.72	6.72	5.96	5.92	5.94	6.63	6.64	6.71	7.29	7.28	6.79	7.07	7.36	7.43	6.39	6.17	6.41	7.02	6.85	6.97	7.58	7.63	7.71	-0.69	-0.46	-0.71	-0.47	0.12
NM_001616	ACVR2	92	2	3	1	2	NA	0	1	0	0	0	0	11.45	10.99	11.27	8.93	8.96	11.1	11.01	5.63	5.52	5.57	5.13	5.03	5.12	5.63	5.77	5.68	5.73	5.59	5.58	6.51	6.44	6.45	NA	NA	NA	6.39	6.25	6.15	7.08	6.97	7.02	NA	NA	NA	NA	-0.7
NM_000020	ACVRL1	94	NA	3	1	NA	NA	NA	NA	NA	NA	0	0	NA	NA	NA	NA	NA	NA	NA	4.32	4.29	4.3	4.36	4.23	4.12	4.31	4.21	4.72	4.25	4.28	4.09	NA	NA	NA	NA	NA	NA	NA	NA	NA	NA	NA	NA	NA	NA	NA	NA	NA
NM_000666	ACY1	95	2	4	3	3	NA	1	1	1	1	1	1	12.43	11.09	10.49	10.53	10.43	12.73	12.69	6.22	6.41	6.35	6.38	6.42	6.4	7.53	7.62	7.42	7.37	7.58	7.54	8.33	8.37	8.38	8.31	8.68	8.58	10.35	10.3	10.27	9.63	9.82	9.69	-0.29	-0.66	-0.33	-0.41	0.11
NM_020141	AD-020	56900	3	4	3	1	NA	1	1	1	1	1	0	12.94	12.77	12.7	13.31	13.2	14.08	13.96	7.78	7.97	7.7	7.93	7.96	7.86	8.59	8.77	8.69	7.6	7.63	7.74	5.28	5.25	5.26	5.35	5.31	5.57	6.15	6.39	6.13	5.21	5.07	5.25	-0.01	-0.02	0.33	0.19	1.05
NM_032021	AD031	83935	1	1	1	1	1	1	0	0	0	0	0	10.77	9.75	NA	NA	NA	NA	NA	3.24	3.04	2.83	2.77	2.7	2.71	2.49	2.54	2.81	3.77	3.4	3.75	5.24	5.29	5.15	4.79	NA	4.68	NA	NA	NA	6.1	6.15	6.23	NA	-0.47	NA	NA	NA
NM_032270	AD158	84230	2	3	2	1	NA	1	1	0	0	0	1	11.7	10.27	10.63	11.56	11.45	NA	9.85	4.76	4.88	5.13	6.19	6.18	6.18	4.77	4.76	4.96	5.54	5.66	5.55	5.39	5.25	5.4	6.55	6.63	6.52	5.03	NA	NA	6.76	6.65	6.72	0.04	0.07	0.18	0.36	-0.59
NM_000022	ADA	100	3	4	4	4	3.75	1	1	1	1	1	1	14.31	11.62	11.54	17.73	17.73	12.64	12.51	5.83	5.85	5.99	12.37	12.42	12.34	7.02	7.11	7.23	9.28	9.33	9.32	7.74	7.7	7.61	14.14	14.18	14.13	8.91	8.76	9.01	10.74	10.76	10.7	3.52	NA	3.62	3.75	-2.15
NM_001464	ADAM2	2515	1	1	3	NA	NA	NA	NA	NA	NA	0	0	NA	NA	NA	NA	NA	NA	NA	2.18	2.12	2.36	1.92	2.12	2.41	2.34	2.42	2.25	2.25	2.07	2.29	NA	NA	NA	NA	NA	NA	NA	NA	NA	NA	NA	NA	NA	NA	NA	NA	NA
NM_003812	ADAM23	8745	NA	3	2	1	NA	NA	NA	NA	0	0	0	12.46	NA	NA	NA	NA	NA	NA	4.75	4.61	4.72	4.64	4.47	4.42	4.69	4.47	4.78	5.5	5.51	5.4	NA	NA	NA	5.03	NA	NA	NA	NA	NA	5.16	4.97	4.9	NA	-1.89	-1.95	-2.22	-2.11
NM_021794	ADAM30	11085	NA	2	NA	3	NA	NA	NA	NA	0	0	NA	NA	NA	NA	NA	NA	NA	NA	3.98	3.98	3.79	3.88	4.03	3.68	3.92	3.95	3.96	3.75	3.7	3.85	7.94	7.54	7.55	7.23	7	7.21	7.05	7.36	7.26	7.59	7.32	7.28	NA	NA	NA	NA	NA
NM_145004	ADAM32	203102	NA	1	1	NA	NA	NA	NA	NA	NA	0	0	NA	NA	NA	NA	NA	NA	NA	2.71	2.72	2.58	2.68	2.68	2.59	2.91	2.87	2.9	2.66	2.66	2.58	NA	NA	NA	NA	NA	NA	NA	NA	NA	NA	NA	NA	NA	NA	NA	NA	0.29
NM_014479	ADAMDEC1	27299	1	1	1	NA	NA	NA	NA	NA	NA	0	0	NA	NA	NA	NA	NA	NA	NA	2.36	2.49	2.39	2.38	2.52	2.59	2.34	2.56	2.48	2.32	2.23	2.27	NA	NA	NA	NA	NA	NA	NA	NA	NA	NA	NA	NA	-0.29	-0.26	-0.28	-0.06	-0.52
NM_030955	ADAMTS12	81792	NA	3	NA	NA	NA	NA	NA	NA	NA	0	NA	NA	NA	NA	NA	NA	NA	NA	4.91	4.81	4.85	4.73	4.53	4.69	4.88	4.8	4.83	4.4	4.52	4.68	NA	NA	NA	NA	NA	NA	NA	NA	NA	5.13	4.54	4.56	NA	NA	NA	NA	NA
NM_139055	ADAMTS15	170689	NA	3	2	2	NA	1	0	0	1	0	0	NA	NA	NA	NA	NA	NA	NA	4.55	4.48	4.35	4.45	4.27	4.18	4.65	4.41	4.68	4.25	4.42	4.39	6.94	6.99	6.95	6.05	5.73	6.03	6.21	6.22	6.44	6.53	6.42	6.54	0.24	0.19	0.02	0.36	NA
NM_014243	ADAMTS3	9508	3	1	2	2	NA	0	1	1	0	1	1	10.56	13.55	13.54	NA	9.56	NA	NA	7.65	7.57	7.72	2.54	2.41	2.69	2.6	2.56	2.17	4.33	4.1	4.02	6.14	5.98	5.93	NA	NA	NA	NA	NA	NA	NA	NA	NA	-0.72	-0.05	NA	-0.43	-0.28
NM_007038	ADAMTS5	11096	1	1	2	NA	NA	NA	NA	NA	NA	0	0	10.91	9.47	NA	NA	9.32	NA	NA	2.56	2.4	2.44	2.38	2.32	2.29	2.12	2.34	2.49	3.29	3.55	3	NA	NA	NA	NA	NA	NA	NA	NA	NA	5.77	5.89	5.85	-0.57	-0.34	-0.84	-0.46	-0.38
NM_020421	ADCK1	57143	1	3	1	2	NA	NA	NA	NA	0	0	0	9.98	9.25	NA	NA	9.62	NA	NA	5.76	5.67	5.82	5.73	5.84	5.68	5.76	5.82	5.88	5.16	5.28	5.45	6.62	6.44	6.08	6.05	6.47	6.23	6.42	6.78	6.69	5.68	5.89	5.9	0.32	0.44	0.55	0.17	0.5
NM_001115	ADCY8	114	NA	2	NA	1	NA	NA	NA	NA	0	0	NA	NA	NA	NA	NA	NA	NA	NA	3.65	3.96	3.62	3.64	3.75	3.58	4.06	3.42	3.68	3.99	3.87	3.75	5.16	4.75	NA	NA	NA	NA	NA	NA	NA	4.82	NA	4.79	NA	NA	NA	NA	NA
NM_001117	ADCYAP1	116	4	3	3	NA	NA	0	1	1	NA	1	1	NA	16.76	16.85	14.15	14.27	NA	NA	7.21	7	7.01	5.38	5.04	5.07	3.03	3.81	3.92	3.39	2.95	3.25	NA	NA	NA	NA	NA	NA	NA	NA	NA	NA	NA	NA	2.75	2.21	2.58	2.65	-0.3
NM_001118	ADCYAP1R1	117	NA	2	3	3	NA	1	0	0	0	0	0	NA	NA	NA	NA	NA	NA	NA	4.02	4.1	4.19	3.96	4.09	3.81	4.37	4.17	4.08	3.93	3.63	3.83	7.4	7.38	7.42	6.16	6.21	5.89	7.36	7.53	7.58	7.16	7.23	7.19	0.09	-0.27	-0.06	-0.13	-0.06
NM_001122	ADFP	123	2	3	1	3	NA	1	1	1	0	1	0	13.66	NA	NA	NA	NA	NA	11.05	4.43	4.75	4.58	5.22	5.16	5.09	6.71	6.74	6.99	9.02	9.03	8.95	NA	NA	NA	NA	4.92	4.63	7.38	7.33	7.38	9.35	9.4	9.46	-2.46	-2.69	-2.71	-2.6	-1.69
NM_000669	ADH1C	126	NA	1	2	NA	NA	NA	NA	NA	NA	0	0	NA	NA	NA	NA	NA	NA	NA	2.42	2.45	2.57	2.58	2.52	2.52	2.79	2.63	2.6	2.21	2.31	2.18	NA	NA	NA	NA	NA	NA	NA	NA	NA	NA	NA	NA	0.22	-0.14	0.08	0.3	-0.12
NM_000673	ADH7	131	2	2	NA	NA	NA	NA	NA	NA	NA	0	NA	NA	NA	NA	NA	NA	NA	NA	3.41	3.04	3.17	2.97	3.01	3.13	3.17	3.37	3.62	2.75	2.74	3.08	NA	NA	NA	NA	NA	NA	NA	NA	NA	NA	NA	NA	NA	NA	NA	NA	NA
NM_015999	ADIPOR1	51094	4	4	4	4	4	0	1	1	0	1	0	15.46	15.6	15.59	15.57	15.65	15.97	15.77	7.74	7.89	7.89	7.95	7.87	7.84	8.51	8.5	8.5	8.1	8.23	8.06	10.96	10.9	10.93	11.07	11.02	11.12	11.15	11.22	11.04	11.3	11.28	11.15	0.11	-0.01	0.21	0.27	0.4
NM_000676	ADORA2B	136	3	4	3	2	NA	0	0	1	0	1	0	13.36	12.53	12.77	13.1	13.01	13.12	13.33	6.03	5.72	5.8	6.31	6.47	6.38	6.42	6.43	6.36	6.37	6.64	6.36	5.79	5.7	5.7	6.01	6.23	6.23	5.94	6.32	6.24	6.46	6.58	6.47	-0.42	-0.36	-0.41	-0.56	-0.22
NM_000677	ADORA3	140	NA	2	NA	1	NA	NA	NA	NA	0	NA	NA	NA	NA	NA	NA	NA	NA	NA	3.87	3.81	3.67	3.51	3.98	3.71	3.8	3.82	3.73	3.31	3.57	3.5	5.71	5.78	5.33	5.49	NA	5.23	5.72	5.08	5.39	5.56	5.47	5.66	NA	NA	NA	NA	NA
NM_001125	ADPRH	141	NA	3	1	NA	NA	NA	NA	NA	NA	0	0	NA	NA	NA	NA	NA	NA	NA	4.4	4.47	4.36	4.43	4.46	4.34	4.59	4.47	4.76	4.41	4.25	4.51	NA	NA	NA	NA	NA	NA	NA	NA	NA	NA	NA	NA	NA	NA	NA	NA	NA
NM_017825	ADPRHL2	54936	3	4	3	4	3.5	1	1	1	1	1	0	13.15	13.66	13.82	12.98	13.15	12.9	12.68	7.82	7.92	8.03	7.8	7.72	7.66	7.29	7.04	7.14	7.37	7.46	7.35	9.25	9.16	9.08	9.02	9.11	8.96	8.39	8.35	8.21	8.01	8.12	8.12	0.78	0.32	0.58	0.7	0.1
NM_001618	ADPRT	142	4	4	4	4	4	1	1	1	1	1	1	16.03	15.15	15.2	15.77	15.84	14.57	14.63	8.75	8.85	8.72	9.31	9.35	9.28	8.28	8.33	8.3	9.3	9.26	9.29	12.01	12	11.97	12.51	12.64	12.64	11.02	11.06	11.08	12.17	12.11	12.32	-0.13	-0.04	-0.04	-0.02	-1.28
NM_005484	ADPRTL2	10038	4	4	4	4	4	1	1	1	0	0	1	13.98	14.05	14.03	14.51	14.43	14.4	14.23	7.72	7.75	7.86	8.49	8.47	8.43	7.93	7.97	8	7.57	7.76	7.49	10.16	10.16	10.09	10.84	10.77	10.85	10.34	10.15	10.15	9.95	9.99	9.96	0.32	0.23	0.4	0.38	-0.16
NM_000679	ADRA1B	147	NA	2	1	2	NA	NA	NA	NA	0	0	0	NA	NA	NA	NA	NA	NA	NA	3.55	3.7	3.8	3.47	3.55	3.27	3.55	3.44	3.56	3.24	3.15	3.11	6.43	6.67	6.63	7.16	6.15	6.27	6.94	6.7	6.55	7	6.97	6.74	-0.32	-0.65	NA	NA	NA
NM_000681	ADRA2A	150	NA	1	1	3	NA	1	0	0	0	0	0	NA	NA	NA	NA	NA	NA	NA	2.54	2.37	2.68	2.35	2.25	2.63	2.99	2.8	2.65	2.01	2.13	2.35	8.01	8.18	8.28	7.63	7.5	7.64	8.12	8.23	8.26	8.19	8.15	8.15	0.05	NA	-0.23	0.13	0.66
NM_000683	ADRA2C	152	4	3	3	2	NA	0	1	1	0	1	1	14.21	14.33	14.29	14.07	14.17	14.45	14.47	5	4.96	4.81	4.77	4.74	4.88	5.76	5.46	5.72	5.14	5.29	5.2	NA	NA	NA	NA	NA	NA	6.6	6.67	6.59	4.89	4.45	4.64	-2.99	-3.66	-3.09	-3.07	1.42
NM_000024	ADRB2	154	NA	2	1	NA	NA	NA	NA	NA	NA	0	0	NA	NA	NA	NA	NA	NA	NA	3.68	3.7	3.83	3.82	3.43	3.45	3.49	3.79	3.65	4.02	4.32	4.03	NA	NA	NA	NA	NA	NA	NA	NA	NA	4.82	4.97	4.68	-1.48	-0.89	-1.39	-1.27	-1.68
NM_000026	ADSL	158	4	4	4	4	4	1	1	1	0	1	1	17.41	16.96	17.16	18.53	18.48	17.3	17.26	8.7	8.71	8.75	10.55	10.56	10.57	9.07	9.14	9.14	9.24	9.34	9.25	11.72	11.56	11.67	13.54	13.54	13.43	11.81	11.81	11.82	12.06	12.17	12.1	1.3	1.18	1.31	1.44	0.08
NM_023948	AF053356_CDS3	64598	2	4	2	2	NA	1	1	0	1	1	0	10.73	10.49	10.35	11.04	10.84	12.31	12.45	5.94	5.68	5.85	6.21	6.03	6.19	6.68	6.57	6.82	6.11	6.23	6.12	5.89	5.73	5.62	6.66	6.66	6.58	7.8	7.8	7.82	6.33	6.48	6.55	0.19	0.13	0	0.36	0.39
NM_006796	AFG3L2	10939	4	4	3	4	3.75	0	0	1	0	0	1	14.03	14.37	14.21	13.62	13.76	14.12	14.22	7.57	7.53	7.54	7.38	7.39	7.37	7.45	7.55	7.53	7.18	7.18	7.32	9.58	9.6	9.55	9.08	9.08	9.16	9.56	9.24	9.12	8.99	9.1	8.89	0.46	0.3	0.42	0.47	0.8
NM_001133	AFM	173	NA	1	1	NA	NA	NA	NA	NA	NA	0	0	NA	NA	NA	NA	NA	NA	NA	2.73	2.98	2.9	2.82	2.75	2.74	2.84	2.87	3.21	2.71	2.8	2.65	NA	NA	NA	NA	NA	NA	NA	NA	NA	NA	NA	NA	NA	NA	NA	NA	0.78
NM_001134	AFP	174	NA	3	1	NA	NA	NA	NA	NA	NA	0	0	17.57	NA	NA	NA	NA	NA	NA	4.67	4.73	4.62	4.43	4.53	4.6	4.31	4.5	4.4	10.92	10.85	10.96	NA	NA	NA	NA	NA	NA	NA	NA	NA	11.55	11.58	11.57	-4.69	-5.24	-4.89	NA	NA
NM_006412	AGPAT2	10555	3	4	2	NA	NA	0	1	1	NA	1	1	NA	12.4	12.55	NA	NA	NA	10.98	6.89	6.95	7.09	5.59	5.66	5.55	6.4	6.41	6.39	5.98	5.91	5.92	NA	NA	NA	NA	NA	NA	NA	NA	NA	NA	NA	NA	-0.17	0.04	NA	-0.04	1.21
NM_003659	AGPS	8540	3	4	3	3	3.25	1	1	1	0	1	1	13.54	12.61	12.44	14.3	14.35	NA	NA	6.33	6.59	6.23	8.09	7.92	7.97	4.05	3.82	4.04	7.12	7.23	7.14	7.76	7.66	7.61	9.21	9.56	9.27	NA	NA	NA	8.97	8.9	8.91	0.53	0.23	0.52	0.57	-2.27
NM_001621	AHR	196	2	3	3	NA	NA	0	1	1	NA	1	0	13.86	12	11.6	NA	NA	11.96	12.21	5.46	5.32	5.39	2.19	2.61	2.04	5.91	5.95	5.73	7.82	7.75	7.66	NA	NA	NA	NA	NA	NA	NA	NA	NA	4.78	5.58	4.79	NA	-3.65	NA	NA	-1.63
NM_012111	AHSA1	10598	4	4	4	4	4	1	1	1	0	1	0	16	16.27	16.28	16.73	16.78	16.9	16.87	9.02	9.04	9.11	9.79	9.79	9.76	9.46	9.48	9.43	8.87	8.92	9.04	11.39	11.36	NA	11.78	11.9	11.82	11.7	11.55	11.71	10.95	10.94	10.88	0.63	0.4	0.61	0.72	0.87
NM_004833	AIM2	9447	1	2	NA	NA	NA	NA	NA	NA	NA	0	NA	8.9	NA	9.92	NA	NA	NA	NA	3.55	3.56	3.44	3.21	3.36	3.22	3.47	3.35	3.49	3.41	3.49	3.54	NA	NA	NA	NA	NA	NA	NA	NA	NA	NA	NA	NA	NA	NA	NA	NA	NA
NM_006422	AKAP3	10566	2	3	1	2	NA	NA	NA	NA	1	0	0	9.67	10.48	NA	NA	NA	NA	NA	4.12	4.02	4.03	4.29	4.52	4.28	4.52	4.24	4.07	4	4.29	4.06	6.83	6.93	7.01	7.09	6.7	7.01	7.39	7.3	7.58	7.08	7.23	7.04	-0.04	-0.19	NA	-0.09	NA
NM_004857	AKAP5	9495	2	1	NA	NA	NA	NA	NA	NA	NA	0	NA	NA	10.69	10.68	11.57	11.41	9.63	10.37	2.91	2.84	2.98	3.06	2.98	3.36	2.82	2.9	2.98	2.72	2.63	2.75	NA	NA	NA	NA	NA	NA	NA	NA	NA	NA	NA	NA	NA	NA	NA	NA	NA
NM_001818	AKR1C4	1109	3	1	1	4	NA	NA	NA	NA	0	0	0	13.05	13.5	13.45	NA	NA	NA	NA	2.67	2.66	2.48	2.37	2.5	2.44	2.42	2.63	2.49	2.57	2.59	2.19	9.26	9.08	9.05	8.79	8.76	8.71	9.08	9.06	9.44	9.33	9.19	9.06	NA	-0.19	NA	-0.43	NA
NM_012067	AKR7A3	22977	2	4	4	3	NA	NA	NA	NA	0	0	0	10.58	10.42	11.07	10.7	10.74	NA	10.82	8.97	8.93	8.99	9.21	9.42	9.36	9.09	9.13	9.15	8.64	8.68	8.61	7.73	7.79	7.83	7.91	7.86	7.88	8.03	8.1	8.06	7.18	7.19	7.18	0.83	0.66	0.75	0.55	0.52
NM_005163	AKT1	207	3	4	3	3	3.25	1	1	1	1	1	0	13.41	12.95	13	12.63	12.81	14.54	14.38	6.76	6.73	6.62	6.98	7.09	6.97	7.99	8.03	8	6.8	6.81	6.93	8.16	8.11	8.25	8.44	8.33	8.35	9.74	9.7	9.68	8.36	8.4	8.51	1.02	1.01	0.98	1.07	1.64
NM_000689	ALDH1A1	216	NA	1	1	NA	NA	NA	NA	NA	NA	0	0	13.21	NA	NA	NA	NA	NA	NA	2.71	3.11	2.95	2.76	2.92	2.99	2.9	2.86	2.89	6.61	6.74	6.69	NA	NA	NA	NA	NA	NA	NA	NA	NA	8.07	8.03	8.07	NA	NA	-2.7	NA	NA
NM_000692	ALDH1B1	219	3	4	3	3	3.25	1	1	0	1	0	1	11.91	12.42	12.33	10.95	10.48	12.24	12	6.66	6.61	6.75	5.89	6.18	5.92	6.62	6.81	6.68	6.39	6.19	6.23	8.02	7.95	8	6.3	6.49	6.17	7.53	7.5	7.55	7.29	7.3	7.26	-0.01	-0.1	-0.15	-0.14	0.41
NM_000691	ALDH3A1	218	NA	3	NA	2	NA	NA	NA	NA	0	0	NA	NA	NA	NA	NA	NA	NA	NA	4.03	4.36	4.26	4.22	3.93	4.12	4.24	4.12	4.33	4.11	3.82	4.31	6.04	5.83	5.83	5.99	5.7	5.84	6	6.11	6.5	7.09	7.11	7.25	NA	NA	NA	NA	NA
NM_000696	ALDH9A1	223	4	4	4	4	4	1	1	1	1	1	1	14.3	14.87	15.08	14.33	14.45	13.94	14.06	8.67	8.87	8.82	8.34	8.33	8.29	8.4	8.39	8.44	8.62	8.61	8.7	9.9	9.8	9.77	9.16	9.33	9.19	9.01	9.17	9.1	9.22	9.33	9.33	-0.04	-0.27	0.05	-0.11	-0.22
NM_005165	ALDOC	230	2	4	3	4	NA	1	1	0	1	1	0	12.51	10.62	10.59	10.79	10.62	11.4	11.35	6.31	6.39	6.42	6.65	6.77	6.76	7.11	7.27	7.15	8.07	8.18	8.23	9.31	9.22	9.2	9.8	9.85	9.77	10.4	10.34	10.17	10.97	10.96	10.89	-0.65	-0.73	-0.66	-0.63	-0.66
NM_016608	ALEX1	51309	3	4	3	2	NA	1	1	0	1	0	0	13.34	12.6	12.81	NA	NA	12.1	12.17	6.27	6.41	6.58	3.61	2.65	2.7	6.24	6.24	6.19	7	7.07	7.03	7.07	7.34	7.41	NA	NA	NA	6.24	6.61	6.1	7.94	8.18	8.23	NA	-2.57	NA	NA	-1.07
NM_024105	ALG12	79087	3	4	3	3	3.25	1	1	0	1	1	0	12.31	12.58	12.77	12.55	12.49	13.39	13.13	5.51	5.54	5.81	6.1	6.3	6.21	6.55	6.63	6.96	5.29	5.73	5.67	8.2	8.19	8.2	8.63	8.55	8.67	9.7	9.62	9.68	8	7.95	7.87	0.07	NA	0.16	0.09	0.26
NM_024079	ALG8	79053	3	4	4	4	3.75	0	0	1	0	0	0	13.73	13.74	13.77	14.09	14.12	13.7	13.73	8.64	8.52	8.64	8.91	8.94	8.79	8.67	8.7	8.64	8.62	8.74	8.64	9.41	9.3	9.31	9.4	9.47	9.39	9.45	9.42	9.43	9.52	9.5	9.62	-0.24	-0.44	-0.22	-0.33	-0.72
NM_001139	ALOX12B	242	1	2	1	3	NA	NA	NA	NA	0	0	0	NA	NA	NA	9.9	10.35	NA	NA	3.23	3.18	3.16	3.35	3.34	3.47	3.38	3.5	3.32	3.04	2.98	2.98	7.57	7.74	7.86	7.54	7.54	7.77	7.28	6.93	7.52	7.69	7.65	7.63	0.07	0.01	-0.07	0.23	-0.18
NM_001629	ALOX5AP	241	4	3	4	4	3.75	1	1	1	0	0	1	10.65	NA	NA	15.32	15.28	NA	NA	4.32	4.35	4.55	7.89	7.96	8.02	4.2	4.31	4.3	4.25	4.52	4.37	NA	5.13	4.93	11.14	11	10.98	NA	NA	NA	6.7	6.78	6.68	2.48	1.82	2.41	2.54	0.13
NM_021628	ALOXE3	59344	1	3	3	1	NA	NA	NA	NA	0	0	0	NA	NA	NA	11.03	NA	NA	9.17	4.56	4.5	4.65	4.63	4.63	4.6	4.9	4.79	4.87	4.53	4.63	4.72	NA	NA	NA	NA	NA	NA	5.15	NA	NA	NA	NA	NA	0.1	-0.08	0.07	0.26	-0.05
NM_016161	alpha4GnT	51146	NA	2	1	1	NA	NA	NA	NA	0	0	0	NA	NA	NA	NA	NA	NA	NA	3.83	3.89	3.8	3.92	4.05	4.01	3.93	4.1	3.84	4	3.86	3.76	NA	4.91	NA	NA	NA	NA	NA	NA	NA	4.92	4.97	NA	NA	0.54	NA	NA	-0.15
NM_152388	ALS2CR4	65062	3	3	4	4	3.5	1	1	1	1	1	1	12.94	13.36	13.26	14.38	14.33	12.77	12.87	6.28	6.45	6.44	4.96	5	4.97	3.6	3.91	3.58	4.7	4.69	4.51	9.35	9.42	9.39	10.63	10.53	10.57	8.93	8.98	8.95	9.22	9.32	9.25	0.93	0.82	1.08	1.08	-0.28
NM_006492	ALX3	257	NA	2	2	2	NA	1	0	0	1	0	0	NA	NA	NA	NA	NA	NA	NA	3.58	3.95	3.85	3.82	3.84	3.78	3.84	3.98	3.78	3.47	3.22	3.88	6.86	6.69	6.65	6.77	6.75	6.93	7.29	7.19	7.33	6.63	6.63	6.81	-0.49	-0.11	NA	0.23	-0.35
NM_016519	AMBN	258	2	2	3	2	2.25	1	0	0	1	0	0	NA	NA	NA	NA	NA	NA	NA	3.94	3.86	3.56	3.92	3.86	3.85	3.96	4.32	3.84	3.68	3.81	3.75	6.53	6.73	6.37	5.32	5.45	5.44	6	5.99	6.13	6.2	6.3	6.07	-0.12	-0.06	-0.28	-0.19	0.06
NM_020547	AMHR2	269	NA	3	1	2	NA	NA	NA	NA	0	0	0	8.67	NA	NA	NA	NA	NA	NA	4.65	4.46	4.61	4.53	4.69	4.69	4.73	4.6	4.67	4.72	4.37	4.36	6.91	6.66	6.93	6.66	6.72	6.29	6.72	7.04	7.4	7.55	7.55	7.53	-0.36	-0.11	-0.68	-0.04	-0.23
NM_181847	AMIGO2	347902	4	4	3	3	3.5	1	1	1	1	1	1	15.35	17.3	17.33	11.28	NA	14.47	14.47	10.57	10.53	10.38	4.14	4.06	4.17	8.04	7.99	7.87	8.72	8.81	8.74	8.51	8.62	8.6	NA	NA	NA	5.87	5.99	5.91	7.18	7.17	7.13	NA	-2.36	-2.69	-2.48	-0.57
NM_016201	AMOTL2	51421	3	4	4	4	3.75	1	1	1	1	1	1	13.33	15.57	15.7	8.84	9.67	13.2	13.13	8.6	8.81	8.65	3.34	3.25	3.55	6.6	6.65	6.55	6.53	6.55	6.33	10.07	9.99	10.05	NA	NA	NA	7.86	7.37	7.36	7.44	7.56	7.44	-3.3	-3.45	-3.5	-3.6	-0.39
NM_016476	ANAPC11	51529	4	2	4	4	NA	0	0	1	0	0	0	16.11	15.96	15.95	15.97	15.95	17.2	16.94	3.99	4.09	3.97	3.8	4.03	4.31	4.32	4.16	4.17	4.05	3.71	4.23	11.73	11.78	11.67	12.03	11.69	11.9	11.99	11.99	11.99	11.61	11.64	11.31	-0.08	NA	-0.04	0	0.5
NM_013366	ANAPC2	29882	2	4	2	3	NA	1	0	0	1	0	0	NA	10.18	11.09	10.92	10.97	11.05	11.14	6.6	6.27	6.36	6.43	6.46	6.49	6.44	6.48	6.68	6.11	6.25	6.16	7.82	7.8	7.74	8.06	8.06	8.15	8.37	8.37	8.41	8.17	8.18	8.16	0.21	0.43	0.33	0.14	0.64
NM_015985	ANGPT4	51378	NA	3	4	3	NA	NA	NA	NA	0	0	0	NA	NA	NA	NA	NA	NA	NA	5.72	5.42	5.44	5.17	5.32	5.45	5.41	5.48	5.45	5.22	5.31	5.36	7.5	7.34	7.37	7.51	7.7	7.9	7.3	7.43	7.41	8.99	8.95	9.04	NA	0.49	0.54	0.56	0.32
NM_031917	ANGPTL6	83854	2	3	2	1	NA	0	0	1	0	0	1	NA	NA	NA	10.45	10.69	NA	NA	4.41	4.74	4.53	4.43	4.45	4.58	4.16	4.44	4.23	4.17	4.12	4.31	NA	NA	NA	5.12	5.02	4.94	NA	NA	NA	NA	NA	NA	0.94	0.88	NA	0.91	0.36
NM_014391	ANKRD1	27063	2	1	2	NA	NA	0	1	0	NA	1	0	NA	NA	NA	NA	NA	NA	NA	3.73	3.53	3.59	2.45	2.15	2.55	2.36	2.48	2.47	2.61	2.68	2.74	NA	NA	NA	NA	NA	NA	NA	NA	NA	NA	NA	NA	NA	-0.44	NA	NA	NA
NM_019644	ANKRD7	56311	1	1	2	2	1.5	0	0	1	0	0	1	NA	NA	NA	9.78	10.14	8.49	NA	2.14	2.31	2.24	2.72	2.77	2.87	2.17	2.56	2.23	2.4	2.25	2.29	NA	NA	NA	6.14	6.29	5.89	NA	NA	NA	5.21	5.1	NA	0.36	0.27	0.8	0.64	-0.49
NM_174890	ANUBL1	93550	2	2	1	2	1.75	0	1	1	0	1	1	9.75	NA	9.89	11.8	11.66	NA	10.27	2.98	2.98	3.02	4.73	4.95	4.37	3.47	3.67	3.57	3.15	3.17	3	NA	NA	NA	5.73	5.99	6.13	NA	NA	NA	NA	NA	NA	0.72	0.31	0.6	0.87	-0.15
NM_007193	ANXA10	11199	NA	2	1	3	NA	0	1	1	0	1	1	12.28	NA	NA	NA	NA	NA	NA	6.59	6.36	6.7	3.56	3.44	3.18	3.45	3.65	3.6	3.63	3.5	3.63	8.54	8.57	8.58	NA	NA	NA	NA	NA	NA	NA	4.62	4.43	-0.22	NA	0	-0.61	0.21
NM_004306	ANXA13	312	NA	2	1	NA	NA	NA	NA	NA	NA	0	0	NA	NA	NA	NA	NA	NA	NA	3.87	3.77	3.79	3.67	3.72	3.68	3.8	3.76	4.13	3.83	3.65	3.82	NA	NA	NA	NA	NA	NA	NA	NA	NA	NA	NA	NA	-0.27	0.19	-0.43	-0.12	-0.44
NM_005139	ANXA3	306	4	4	3	3	3.5	1	1	1	1	1	1	13.99	19.58	19.55	14.12	14.13	13.21	13.24	11.96	12.04	12	7.02	7.06	7.07	6.5	6.8	6.47	6.96	7.05	6.8	12.42	12.56	12.4	7.58	7.55	7.73	6.68	6.53	6.41	7.46	7.45	7.34	-0.19	-0.35	-0.08	-0.09	-0.57
NM_001637	AOAH	313	1	3	1	1	NA	NA	NA	NA	0	0	0	NA	NA	NA	NA	NA	NA	NA	4.94	4.97	5.09	4.77	4.58	4.86	4.86	4.87	4.68	4.47	4.33	4.55	5.84	5.81	6	5.79	5.42	5.77	5.8	5.25	5.57	6.33	6.21	6	-0.04	0.02	-0.25	-0.12	NA
NM_003734	AOC3	8639	NA	1	1	1	NA	NA	NA	NA	0	0	0	11.73	NA	NA	NA	NA	NA	NA	3.04	2.92	3.03	2.77	2.72	2.94	2.94	2.78	2.75	3.76	3.67	3.58	NA	NA	NA	4.99	NA	4.63	NA	NA	NA	4.78	4.91	4.93	NA	-1.32	NA	NA	NA
NM_005498	AP1M2	10053	3	4	3	4	3.5	1	1	1	1	0	1	10.73	NA	NA	NA	NA	12.3	12.18	7.75	7.81	7.79	5.17	4.94	4.67	7.64	7.74	7.74	5.86	6.04	6.03	9.21	9	9.16	6.69	6.8	7.06	9.46	9.51	9.52	8.22	8.27	8.05	-0.73	-0.22	-0.72	-0.67	2.14
NM_004068	AP2M1	1173	4	4	4	4	4	1	1	1	0	1	1	15.58	16.66	16.84	15.44	15.45	16.55	16.55	10.55	10.52	10.49	9.61	9.59	9.55	10.13	10.23	10.14	9.41	9.55	9.41	12.01	12.12	12.01	10.83	10.89	10.85	11.99	11.78	11.98	10.95	10.93	11.01	0.86	0.58	0.83	0.73	1.2
NM_003664	AP3B1	8546	4	4	4	2	NA	1	1	1	0	0	1	14.43	14.91	14.86	13.3	13.35	14.48	14.29	7.85	7.81	7.69	6.88	6.7	6.66	7.4	7.77	7.67	7.7	7.75	7.72	5.94	5.93	5.86	4.89	NA	NA	6.03	6.11	5.94	6.14	6.05	6.06	-1.17	-1.24	-1.21	-1.13	-0.53
NM_004644	AP3B2	8120	3	2	1	1	NA	NA	NA	NA	0	0	0	11.99	12.14	11.99	14.39	13.3	14.92	11.43	3.49	3.48	3.59	3.52	3.68	3.96	3.72	3.74	3.69	3.21	3.59	3.78	NA	NA	NA	4.73	NA	NA	NA	NA	NA	NA	NA	NA	0.12	0.44	0.14	0.49	-0.69
NM_004722	AP4M1	9179	2	4	3	3	NA	1	1	1	1	1	0	11.4	10.32	10.7	11.07	11.23	12.41	11.93	5.55	5.61	5.75	6.29	6.39	6.25	6.8	6.65	6.64	5.58	5.7	5.86	6.79	6.55	6.5	7.35	7.33	7.24	8	8	8.07	6.39	6.42	6.54	0.91	0.79	0.59	0.86	1.11
NM_014885	APC10	10393	4	4	4	4	4	1	1	1	1	0	1	14.68	15.23	15.15	16.28	16.31	14.95	14.87	7.55	7.42	7.66	8.88	8.71	8.78	7.58	7.48	7.63	6.99	7.16	7.14	9.59	9.57	9.54	10.5	10.48	10.51	9.04	9.12	9.19	9.18	9.12	9.17	0.91	0.73	1.03	1.06	-0.18
NM_014481	APEX2	27301	2	4	4	3	NA	1	1	1	1	0	1	11.69	10.22	10.32	11.63	11.37	11.66	11.25	6.11	6.1	5.99	6.71	6.76	6.69	6.31	6.4	6.54	6.58	6.56	6.67	7.87	7.91	7.76	8.76	8.71	8.64	8.46	8.51	8.39	8.5	8.54	8.51	-0.03	-0.38	-0.04	NA	NA
NM_017855	APIN	54959	1	2	1	1	1.25	NA	NA	NA	0	0	0	9.77	NA	9.26	NA	NA	NA	NA	3.23	3.17	3.49	3.13	2.98	2.65	3.08	3.02	3.17	3.22	3.37	3.51	4.89	5.13	4.78	NA	NA	NA	NA	NA	NA	6.29	6.18	6.12	-0.7	-0.71	-0.59	NA	-0.21
NM_005166	APLP1	333	2	4	2	1	NA	0	1	1	0	1	1	NA	10.7	10.43	NA	NA	NA	NA	7.65	7.42	7.11	6.28	5.96	6.29	6.36	6.4	6.31	5.97	6.15	5.94	5.65	5.43	5.68	NA	NA	NA	NA	NA	NA	NA	NA	NA	0.22	0.15	0.14	0.39	0.18
NM_004797	APM1	9370	1	1	1	NA	NA	NA	NA	NA	NA	0	0	NA	NA	NA	NA	NA	NA	NA	2.51	2.08	2.41	2.26	2.36	2.35	2.43	2.21	2.4	2.43	2.37	2.34	NA	NA	NA	NA	NA	NA	NA	NA	NA	NA	NA	NA	0	0.34	NA	NA	-0.07
NM_000039	APOA1	335	1	2	3	2	NA	1	0	0	1	1	0	15.8	9.34	10.21	10.26	10.1	NA	10.18	3	3.17	3.22	3.21	3.2	3.39	3.55	3.45	3.6	3.25	3.07	3.22	5.04	NA	5.06	NA	NA	NA	6.49	5.9	5.94	11.82	11.51	11.59	-3.31	-3.59	-3.4	-3.59	-3.72
NM_000384	APOB	338	1	2	2	NA	NA	NA	NA	NA	NA	0	0	16.89	NA	NA	NA	NA	NA	6.84	3.32	3.19	3.04	3.16	3.26	2.97	3.38	3.19	3.26	10.61	10.64	10.6	NA	NA	NA	NA	NA	NA	NA	NA	NA	8.75	8.79	8.64	-4.46	-4.93	-4.44	-4.92	-5.06
NM_006789	APOBEC2	10930	1	3	1	NA	NA	NA	NA	NA	NA	0	0	NA	NA	NA	NA	NA	NA	NA	5.05	4.78	4.95	4.85	4.9	4.98	5.1	4.87	5.08	4.69	4.69	4.87	NA	NA	NA	NA	NA	NA	NA	NA	NA	NA	NA	NA	-0.26	-0.04	-0.37	0.02	-0.1
NM_004900	APOBEC3B	9582	3	4	3	3	3.25	1	1	0	1	1	0	13.89	12.63	12.68	NA	NA	12.19	12.12	7.28	7.31	7.49	3.1	3.41	3.18	6.81	6.76	6.76	8.3	8.46	8.27	8.84	8.85	8.81	5.73	5.99	5.92	7.55	7.53	7.52	9.58	9.53	9.59	-0.65	-1.3	-0.68	-1.02	-0.66
NM_001646	APOC4	346	4	3	2	1	NA	1	0	0	0	0	0	15.17	15.04	14.83	14.55	14.55	15.2	15.14	4.61	4.54	4.8	4.36	4.6	4.36	4.61	4.45	4.61	4.37	4.24	4.28	5.12	5.09	5.3	5.99	6.23	6.05	5.42	5.39	5.65	5.1	5.18	5.23	0.14	0.24	0.27	NA	NA
NM_001647	APOD	347	1	3	1	1	NA	1	0	0	1	0	0	11.13	10.12	9.85	NA	9.33	10.07	10.02	4.54	4.57	4.73	4.49	4.61	4.58	5.03	4.73	5.13	4.85	4.98	5.37	5.87	5.25	5.76	5.7	5.73	5.57	6.74	6.61	6.84	6.46	6.61	6.55	NA	NA	NA	NA	NA
NM_000041	APOE	348	2	3	4	3	NA	1	1	1	1	1	1	14.03	11.6	11.64	8.73	NA	10.85	10.93	6.03	6.3	6.53	5.26	5.12	5.31	5.56	5.55	5.63	7.49	7.71	7.78	8.6	8.6	8.63	NA	NA	NA	8.34	8.13	8.25	10.91	10.74	10.99	-2.82	NA	-3.07	NA	-2.47
NM_030642	APOL5	80831	NA	2	2	NA	NA	NA	NA	NA	NA	0	0	NA	NA	NA	NA	NA	NA	NA	3.79	3.96	3.91	4	3.69	3.7	3.92	3.86	3.95	3.39	3.46	3.45	NA	NA	NA	NA	NA	NA	NA	NA	NA	NA	10.68	NA	0.44	0.72	1.05	0.47	0.65
NM_003905	APPBP1	8883	4	4	4	4	4	1	1	1	1	1	0	14.73	15.59	15.53	15.55	15.53	13.69	13.56	10.33	10.32	10.32	10.3	10.29	10.32	8.63	8.68	8.69	9.85	9.92	9.91	12.71	12.71	12.69	12.67	12.62	12.71	10.82	10.96	10.67	12.33	12.33	12.34	-0.07	-0.13	0.03	0.05	-1.71
NM_020979	APS	10603	NA	4	3	2	NA	1	0	0	1	0	0	NA	NA	NA	NA	NA	NA	NA	6.07	5.89	6	6.35	6.36	6.18	6.33	6.41	6.26	6.53	6.28	6.35	5.24	4.81	5.15	5.96	NA	NA	7.02	6.7	6.77	5.51	5.83	5.9	0.08	0	0.17	0.29	0.13
NM_001649	APXL	357	2	3	2	2	2.25	1	1	1	1	1	0	11.71	13.36	13.34	NA	9.31	11.19	11.32	6.93	7.33	7.07	4.44	4.81	4.47	5.6	5.46	5.44	5.4	5.45	5.39	7.45	7.29	7.46	NA	NA	NA	6.27	6.44	6.63	6.07	6.15	6.06	NA	-0.73	NA	NA	-0.07
NM_001170	AQP7	364	NA	3	1	1	NA	NA	NA	NA	0	0	0	NA	NA	NA	NA	NA	NA	NA	5.08	4.9	5.06	4.72	4.86	4.88	5	4.85	5.13	4.76	4.62	4.76	NA	NA	4.98	NA	4.97	4.44	NA	NA	NA	5.8	5.64	5.4	NA	0.02	-0.23	-0.23	-0.3
NM_001169	AQP8	343	1	2	2	NA	NA	NA	NA	NA	NA	0	0	10.03	NA	10.07	NA	9	NA	NA	3.27	3.78	3.25	3.43	3.32	3.44	3.4	3.28	3.3	2.97	3.27	3.25	NA	NA	NA	NA	NA	NA	NA	NA	NA	NA	NA	NA	0.56	0.39	0.4	0.49	0.18
NM_020980	AQP9	366	1	2	1	2	1.5	NA	NA	NA	0	0	0	NA	8.98	9.69	NA	NA	NA	NA	4.15	4.3	4.12	3.95	3.75	3.92	3.93	3.88	3.98	3.77	3.93	3.63	NA	NA	NA	6.01	NA	NA	NA	NA	NA	NA	NA	NA	NA	NA	NA	NA	NA
NM_001654	ARAF1	369	2	4	2	3	NA	1	1	0	1	1	0	11.36	11.6	11.83	10.96	10.98	11.08	11.44	6.81	6.91	6.74	6.44	6.27	6.33	6.23	6.37	6.31	6.19	6.32	6.34	8.76	8.84	8.97	8.35	8.45	8.4	8.55	8.44	8.47	8.11	8.24	8.16	NA	0.66	0.47	0.65	0.36
NM_022481	ARAP3	64411	1	3	1	NA	NA	NA	NA	NA	NA	NA	0	11.55	NA	NA	NA	8.48	NA	NA	4.66	4.46	4.52	4.3	4.31	4.25	4.62	4.35	4.67	5.82	5.52	5.88	NA	NA	NA	NA	NA	NA	NA	NA	NA	6.09	6.1	6.16	-1.98	-1.22	NA	NA	NA
NM_015193	ARC	23237	NA	2	1	3	NA	1	0	1	0	1	0	NA	NA	NA	NA	NA	NA	NA	3.61	3.55	3.51	3.88	3.69	3.47	4.15	4.12	4.3	3.63	3.69	3.53	8.6	8.49	8.73	8.17	8.17	8.22	8.6	8.56	8.5	8.77	8.68	8.78	NA	-0.25	-0.49	-0.33	1.21
NM_003491	ARD1	8260	4	4	4	4	4	1	1	1	1	1	1	13.88	13.77	13.82	14.56	14.56	15.27	15.15	7.25	7.27	7.3	7.77	7.81	7.69	8.16	8.09	8.23	7.19	7.27	7.26	11.11	11.14	11.1	11.88	11.92	11.95	12.22	12.18	12.23	10.63	10.67	10.75	0.8	0.51	0.81	0.7	0.84
NM_001657	AREG	374	4	2	2	4	NA	0	1	1	0	1	0	13.41	NA	NA	NA	NA	15.32	15.21	2.91	3.07	3.22	2.53	3.15	3.45	9.23	9.24	9.4	8.03	7.9	7.73	NA	NA	NA	NA	NA	NA	10.97	10.9	10.91	9.48	9.54	9.48	-4.32	-3.74	-3.87	NA	1.14
NM_014447	ARFIP1	27236	3	4	3	1	NA	1	1	1	1	1	0	11.86	11.95	12.22	11.59	11.93	12.86	12.75	6.43	6.43	6.25	5.99	5.88	5.75	7.04	7.38	7.23	5.51	5.69	5.63	5.62	5.88	5.93	5.46	5.79	5.34	6.95	6.95	7.04	5.84	5.84	5.81	0.23	-0.17	0.1	0.01	0.98
NM_012402	ARFIP2	23647	3	4	4	4	3.75	1	1	0	1	1	0	12.62	13.49	13.63	12.7	12.77	14.13	14.22	7.8	7.82	7.82	7.25	7.27	7.17	8.26	8.22	8.24	6.9	6.92	6.99	9.5	9.35	9.4	8.55	8.59	8.66	9.71	9.82	9.95	9.52	9.48	9.57	1	0.78	0.94	0.83	1.37
NM_000045	ARG1	383	NA	1	1	NA	NA	NA	NA	NA	NA	0	0	NA	NA	NA	NA	NA	NA	NA	2.58	2.42	2.53	2.5	2.85	2.35	2.48	2.45	2.96	2.83	2.86	2.82	NA	NA	NA	NA	NA	NA	NA	NA	NA	NA	NA	NA	NA	NA	NA	-0.63	NA
NM_015627	ARH	26119	3	3	1	1	NA	1	0	0	1	1	0	14.17	11.84	11.88	12.51	12.46	13.34	13.61	4.46	4.77	4.5	4.91	4.77	4.92	5.07	5.21	5.18	5.23	4.98	5.34	5.32	5.29	5.37	6.16	5.76	5.63	6.6	6.55	6.57	7.24	7.17	7.27	-0.53	-0.33	-0.5	-0.33	-0.16
NM_014578	ARHD	29984	3	4	3	4	3.5	0	1	1	0	0	1	NA	12.42	12.34	NA	NA	12.71	12.79	6.87	7.03	6.96	3.93	4.45	4.5	6.97	6.98	7.08	5.21	5.47	5.49	10.07	9.99	9.67	NA	NA	NA	9.69	10.02	9.98	7.19	7.01	7.07	NA	-0.28	NA	-0.52	NA
NM_001665	ARHG	391	4	4	4	4	4	1	1	1	0	0	1	13.52	13.9	13.85	14.91	14.87	14.22	14.11	7.3	7.3	7.36	8.14	8.16	8.1	7.37	7.35	7.6	6.83	7.06	6.94	10.77	10.79	10.72	11.49	11.81	11.64	10.78	10.84	10.83	10	10.06	10.09	1.41	NA	1.21	1.2	NA
NM_018287	ARHGAP12	94134	3	4	4	1	NA	0	1	1	0	1	1	13.4	13.06	13.18	11.8	11.71	13.16	13.51	5.82	5.92	5.79	4.93	4.86	4.73	6.75	6.81	6.68	6.36	6.52	6.24	5.24	4.58	5.02	NA	NA	NA	5.27	5.19	5.44	NA	5.88	5.68	-1.52	-1.68	-1.39	-1.38	0.15
NM_021226	ARHGAP22	58504	2	1	2	NA	NA	NA	NA	NA	NA	0	0	12.19	11.71	11.98	11.36	11.48	12.01	11.43	2.77	2.52	2.73	2.73	2.58	2.57	3.03	2.74	2.85	3.08	3.18	3.59	NA	NA	NA	NA	NA	NA	NA	NA	NA	5.16	5.36	5.2	-2.19	-2.47	-2.26	-2.17	-2.32
NM_001666	ARHGAP4	393	2	3	4	3	NA	1	1	1	1	0	1	10.51	NA	NA	10.51	10.65	NA	NA	4.43	4.43	4.77	5.73	5.41	5.6	4.71	4.76	4.73	4.73	4.51	4.79	6.16	6.29	6.11	8.44	8.54	8.61	7.48	7.33	7.32	7.27	7.36	7.17	1.7	1.56	1.64	1.67	-0.7
NM_001173	ARHGAP5	394	4	4	2	2	NA	0	0	1	1	0	1	14.99	14.48	14.42	14.53	14.54	15.08	15.25	5.93	6.19	5.36	5.55	5.48	5.14	6	6.21	6.1	5.87	5.77	5.6	6.57	6.88	6.7	6.51	6.96	6.84	7.15	7.3	7.42	6.85	6.92	6.8	-0.17	-0.15	-0.07	-0.17	0.79
NM_014448	ARHGEF16	27237	3	3	4	3	3.25	1	1	1	1	0	1	13.29	14.13	14.01	9.71	10.37	14.94	14.96	5.61	5.56	5.59	5.16	5.06	4.95	5.7	5.86	5.86	5.24	4.9	5.44	8.65	8.55	8.77	7.62	7.76	7.69	9.36	9.41	9.42	9.21	9.16	9.35	-0.99	-0.67	-0.75	-0.62	1.8
NM_014786	ARHGEF17	9828	2	4	3	2	NA	1	1	1	0	0	1	12.01	12.16	12.46	8.83	NA	11.74	11.59	6.13	6.17	6.23	5.64	5.69	5.62	5.92	5.94	5.94	5.72	5.8	5.85	NA	NA	NA	NA	NA	4.79	6.76	6.69	6.73	7.74	7.4	7.47	-1.15	-1.18	-1.08	-1.1	-0.1
NM_015318	ARHGEF18	23370	4	4	4	2	NA	1	1	1	1	1	1	14.04	14.17	14.45	15.01	15.02	12.92	13.21	7.49	7.74	7.49	8.44	8.34	8.31	6.03	6.17	6.17	7.06	7.2	7.13	6.88	6.88	6.82	6.95	7.06	7.03	6.1	6.22	6.34	6.39	6.57	6.61	0.98	0.8	0.93	0.89	-1.02
NM_004675	ARHI	9077	NA	1	1	NA	NA	NA	NA	NA	NA	1	0	NA	NA	NA	NA	NA	NA	NA	2.81	2.84	2.83	2.4	2.5	2.35	2.2	2.52	2.46	2.62	2.55	2.38	NA	NA	NA	NA	NA	NA	NA	NA	NA	NA	NA	NA	NA	-0.02	-0.08	NA	NA
NM_005224	ARID3A	1820	2	3	3	2	2.5	1	0	1	1	0	1	13.43	11.17	10.79	12.41	12.33	11.99	11.94	4.54	4.51	4.93	5.36	5.25	5.53	4.86	4.92	4.88	5.72	5.68	5.62	6.01	NA	6.22	7.7	7.61	7.59	6.92	7.05	6.79	8.58	8.55	8.59	-0.06	-0.44	-0.19	-0.27	-0.9
NM_006465	ARID3B	10620	2	3	4	3	NA	1	0	1	0	0	1	14.11	10.35	10.58	13.68	13.59	10.42	11.13	5.67	5.28	5.49	6.16	6.07	6.26	5.58	5.41	5.41	6.24	6.28	6.37	7.68	7.67	7.75	8.11	7.95	8.09	7.83	7.91	7.87	8.52	8.51	8.67	-0.7	-0.84	-0.73	-0.69	-2.7
XM_049068	ARID5A	10865	NA	3	3	2	NA	0	0	1	0	0	1	NA	NA	NA	NA	NA	NA	NA	5.35	5.13	5.13	5.83	5.52	5.3	5.5	5.5	5.56	5.18	5.23	5.36	NA	NA	NA	6.42	6.49	6.49	6.66	6.59	6.41	6.25	6.12	5.98	0.23	0.02	0.2	0.1	-0.23
NM_178815	ARL8	221079	1	4	2	1	NA	0	1	1	0	1	1	10.02	10.15	10.48	10.18	10.22	10.59	10.86	8.79	8.95	8.72	7.71	7.71	7.87	7.69	7.81	7.65	8.2	8.18	8.23	5.49	5.73	5.4	5.35	5.11	5.38	5.8	5.53	5.57	5.21	5.04	NA	-0.01	0.02	0.18	0.31	0.24
NM_006010	ARMET	7873	4	4	4	4	4	1	1	1	1	0	1	15.21	15.26	15.37	15.73	15.75	15.03	15.15	9.04	8.98	9.11	9.5	9.5	9.47	8.82	8.84	8.85	8.94	9.01	8.97	10.91	10.91	10.84	11.29	11.41	11.25	10.42	10.5	10.46	10.52	10.61	10.65	NA	NA	0.52	0.58	-0.37
NM_014862	ARNT2	9915	4	3	3	1	NA	0	1	1	0	1	1	13.72	17.06	16.95	NA	NA	12.36	12.32	8.25	8.46	8.16	3.61	3.83	3.66	4.47	4.69	4.68	5	5.02	5.07	5.04	4.86	5.33	5.35	5.23	5.19	5.21	5.3	NA	5.23	5.31	4.93	NA	NA	NA	-2.11	-0.99
NM_006409	ARPC1A	10552	4	4	4	4	4	1	1	1	1	1	0	15.28	14.46	14.53	14.57	14.46	16.75	16.69	8.51	8.5	8.49	8.41	8.42	8.41	10.26	10.36	10.31	9.33	9.4	9.37	11.26	11.21	11.04	11.05	11.17	11.08	12.19	12.16	12.33	11.45	11.49	11.49	-0.93	-0.96	-0.81	-0.83	1.02
NM_032487	ARPM1	84517	1	2	2	NA	NA	NA	NA	NA	NA	1	0	NA	NA	8.89	NA	8.61	NA	9.24	3.27	3.63	3.47	3.52	3.45	3.52	3.98	3.83	4.08	3.73	3.56	3.52	NA	NA	NA	NA	NA	NA	NA	NA	NA	4.64	4.36	4.76	0.48	0.6	0.46	0.35	0.76
NM_000487	ARSA	410	NA	3	4	3	NA	1	0	0	0	0	0	NA	NA	NA	NA	NA	NA	NA	5.05	4.91	4.96	4.94	4.84	4.95	5.07	5.13	4.98	4.76	4.77	4.88	8.17	8.09	8.23	6.59	6.66	6.93	7.95	7.9	8.05	7.32	7.3	7.26	0.9	0.07	0.57	0.29	0.05
NM_004042	ARSF	416	NA	3	2	1	NA	NA	NA	NA	0	1	0	NA	NA	NA	NA	NA	NA	NA	3.96	3.96	3.98	4.21	4.23	4.12	4.22	4.33	4.4	3.6	3.78	3.84	5.28	5	5.11	NA	NA	4.79	NA	NA	NA	5.38	5.12	5.06	0.52	0.26	0.52	0.32	0.58
NM_001179	ART3	419	NA	1	NA	NA	NA	NA	NA	NA	NA	0	NA	11.74	NA	NA	NA	NA	NA	NA	2	2.15	1.85	1.78	1.95	1.97	2.04	1.92	1.8	2.42	2.69	2.46	NA	NA	NA	NA	NA	NA	NA	NA	NA	6.82	6.83	6.66	NA	NA	NA	NA	NA
NM_053017	ART5	116969	NA	3	2	1	NA	NA	NA	NA	0	0	0	NA	NA	NA	NA	NA	NA	NA	5.8	5.81	5.89	5.6	5.55	5.72	5.72	5.66	5.83	5.62	5.49	5.61	4.99	NA	NA	NA	4.7	NA	NA	NA	NA	4.64	4.54	5.03	0.45	0.3	0.33	0.46	0.45
NM_024095	ASB8	140461	3	3	2	4	NA	1	1	0	0	0	0	12.67	12.74	12.83	12.47	12.64	13.28	13.21	4.76	4.75	4.75	6.1	6.29	6.22	4.93	4.85	4.79	4.31	4.16	4.3	9.12	9.05	8.79	7.02	6.91	7.09	8.73	8.95	8.8	8.03	8.05	7.93	0.73	0.22	0.18	0.04	0.48
NM_024087	ASB9	140462	2	1	1	NA	NA	0	0	0	NA	0	0	13.82	NA	NA	9.3	NA	10.66	10.82	2.83	2.71	2.63	2.8	2.88	2.8	2.96	3.05	3.19	4.96	4.47	4.61	NA	NA	NA	NA	NA	NA	NA	NA	NA	6.35	6.54	6.28	NA	-2.16	-2.07	-2.03	-1.8
NM_032204	ASC1p100	84164	2	4	3	2	NA	1	1	0	1	0	0	10.83	10.71	10.76	11.07	10.96	11.36	11.48	5.88	5.85	5.94	6.26	6.23	6.18	6.07	6.16	6.1	5.36	5.51	5.47	5.53	5.43	5.59	6.3	6.31	6.21	6.37	6.32	6.48	5.66	5.66	5.72	0.24	0.42	0.37	0.31	0.22
NM_020646	ASCL3	56676	NA	2	2	3	NA	NA	NA	NA	0	0	0	NA	NA	NA	NA	NA	NA	NA	4.16	3.84	4.1	4.02	4.02	3.98	4.04	3.97	4.03	3.95	3.84	3.99	8.16	8.3	8.22	8.01	8.09	8.03	8.27	8.34	8.24	8.03	8.07	8.01	NA	NA	0.06	0.06	0.1
NM_018154	ASF1B	55723	4	4	4	4	4	1	1	1	1	1	1	14.42	13.47	13.46	14.51	14.49	14.88	14.82	6.86	6.97	6.93	7.88	7.89	7.79	7.76	7.84	7.74	7.42	7.5	7.52	8.73	8.48	8.55	9.46	9.51	9.44	9.37	9.42	9.35	9.13	9.14	9.1	0.72	0.3	0.66	0.68	0.31
NM_004674	ASH2L	9070	3	4	4	4	3.75	1	1	1	1	1	1	13.07	14.65	14.8	13.39	13.2	12.43	12.21	10.11	10.1	10.02	9.09	9	9.08	8.1	8.12	8.1	8.52	8.53	8.51	10.48	10.49	10.49	9.02	9.1	8.98	8.28	8.22	8.25	8.89	8.9	8.89	0.33	0.13	0.39	0.36	-0.52
NM_000048	ASL	435	3	4	3	3	3.25	1	1	1	1	1	1	13.2	11.24	11.14	12.01	12.24	13.33	13.31	5.2	5.54	5.49	6.2	6.28	6.03	6.84	7.03	6.87	6.43	6.58	6.48	7.21	7.17	7.07	7.72	7.68	8.09	8.8	8.9	8.84	8.28	8.31	8.35	-0.15	-0.22	-0.03	-0.21	0.38
NM_004317	ASNA1	439	3	4	4	4	3.75	1	1	0	1	1	0	13.02	13.55	13.69	13.34	13.33	14.74	14.57	8.53	8.57	8.58	8.22	8.34	8.29	8.94	9.04	9.05	7.56	7.64	7.54	9.69	9.8	9.85	9.55	9.74	9.68	10.65	10.78	10.82	8.49	8.57	8.42	1.24	0.72	1	0.98	1.44
NM_024083	ASPSCR1	79058	2	3	3	4	NA	1	1	1	1	1	0	10.99	11.22	11.42	10.61	11.4	11.51	11.37	5.61	5.42	5.51	5.2	5.17	5.22	6.1	6.16	6.07	5.86	5.99	5.96	8.94	8.89	8.98	8.58	8.74	8.55	10.59	10.57	10.49	9.57	9.56	9.64	-0.18	0.09	0.01	0.09	0.86
XM_045113	ASTN	460	NA	1	1	1	NA	NA	NA	NA	0	0	0	NA	NA	NA	NA	NA	NA	NA	2.73	2.98	2.83	2.59	2.81	2.7	2.58	2.75	2.73	2.51	2.78	2.68	5.16	4.95	4.88	4.89	NA	4.89	NA	NA	NA	6.25	6.25	6.2	0.11	0.21	-0.03	NA	NA
NM_007348	ATF6	22926	3	4	4	4	3.75	1	0	1	0	0	1	13.54	13.63	13.64	13.8	13.85	13.6	13.53	7.15	7.14	7.13	7.28	7.32	7.27	7.11	7.12	7.2	6.89	7.02	6.97	10.03	9.9	10.11	10.43	10.38	10.4	9.93	9.87	9.91	9.91	9.95	9.93	0.55	0.16	0.47	0.5	0.05
NM_006856	ATF7	11016	1	2	1	1	1.25	NA	NA	NA	0	0	0	9.37	8.89	9.3	9.31	9.25	8.92	NA	3.72	3.79	3.55	3.91	3.67	3.8	3.9	4.27	3.83	3.68	3.57	3.5	NA	5.49	5.5	5.49	5.11	5.23	5.55	5.44	5.01	5.56	5.58	5.33	NA	NA	NA	NA	NA
NM_004044	ATIC	471	4	4	4	4	4	1	1	1	1	1	1	15.77	15.88	15.8	16.76	16.76	16.98	16.8	8.95	8.98	9.02	10.12	10.12	10.06	10.18	10.21	10.21	9.44	9.49	9.55	10.19	10.09	10.15	11.04	11.11	11.11	11.13	11.07	11.19	10.22	10.14	10.26	0.5	0.49	0.58	0.65	0.64
NM_005172	ATOH1	474	1	3	1	1	NA	NA	NA	NA	0	0	0	8.85	NA	NA	NA	8.72	NA	NA	4.56	4.37	4.63	4.1	4.34	4.12	4.54	4.34	4.42	4.12	4.2	3.96	5.68	5.75	5.7	5.81	5.15	5.66	5.46	5.72	5.69	6.16	6.08	5.76	NA	0.22	-0.2	0.26	NA
NM_173694	ATP11C	286410	1	4	3	4	NA	0	1	1	0	0	0	NA	NA	NA	NA	NA	NA	NA	7.21	7.33	7.31	7	6.94	7	7.36	7.46	7.51	6.98	7.09	6.83	9.05	9.1	9.06	8.93	9.16	8.91	8.84	8.8	8.63	9.07	9.09	9.12	-0.25	-0.42	-0.09	-0.14	0.36
NM_001676	ATP12A	479	NA	3	2	NA	NA	NA	NA	NA	NA	0	0	NA	NA	NA	NA	NA	NA	NA	5	5.09	5.08	5.09	5.1	5.19	5.01	5.06	4.68	4.91	4.84	4.88	NA	NA	NA	NA	NA	NA	NA	NA	NA	NA	NA	NA	NA	-0.16	-0.08	0.07	-0.34
NM_000701	ATP1A1	476	4	4	4	4	4	1	1	1	0	0	1	15.73	15.17	15.73	14.26	14.25	15.65	15.58	9.43	9.41	9.27	8.68	8.64	8.58	9.45	9.59	9.48	9.83	9.84	9.81	11.28	11.29	11.23	10.58	10.7	10.59	11.43	11.12	11.25	11.31	11.43	11.37	-0.31	-0.71	-0.53	-0.6	0.07
NM_000704	ATP4A	495	NA	2	1	1	NA	NA	NA	NA	0	0	0	NA	NA	NA	NA	NA	NA	NA	3.66	3.95	3.44	3.95	3.89	3.67	3.87	3.63	3.86	3.24	3.66	3.6	NA	NA	NA	4.89	NA	NA	NA	NA	NA	4.51	NA	NA	0.1	0.3	-0.07	0.2	0.26
NM_005175	ATP5G1	516	4	4	4	4	4	1	1	1	1	1	1	17.21	17.04	17.02	17.55	17.58	17.72	17.7	8.61	8.5	8.57	9.24	9.34	9.34	9.18	9.2	9.2	8.85	8.99	9	12.23	12.17	12.23	13.17	13.19	13.06	12.75	12.69	12.77	12.17	12.17	12.2	0.42	0.37	0.39	0.43	0.03
NM_004047	ATP6V0B	533	4	4	4	4	4	1	1	1	1	1	0	14.37	15.45	15.47	14.66	14.77	14.27	14.29	10.16	10.22	10.23	9.68	9.67	9.67	8.92	8.94	9.01	9.03	9.09	9.07	12.65	12.63	12.63	12.38	12.38	12.33	11.37	11.29	11.35	11.45	11.38	11.29	1	0.89	0.94	0.92	0.15
NM_004691	ATP6V0D1	9114	4	4	4	4	4	1	1	1	1	1	1	14.14	15.47	15.48	13.01	12.93	15	14.73	9.56	9.63	9.64	7.59	7.6	7.49	9.1	9.14	9.14	8.43	8.59	8.6	11.54	11.45	11.44	9.76	9.76	9.7	11.06	11.11	11.06	10.01	10.06	10.04	-0.41	-0.71	-0.34	-0.49	0.27
NM_004231	ATP6V1F	9296	4	4	4	4	4	0	0	0	0	0	0	15.69	16.21	15.98	15.7	15.7	16.11	15.93	9.94	10.01	10.02	10.13	10.12	10.05	9.99	9.94	9.95	9.71	9.87	9.83	11.44	11.33	11.38	11.44	11.58	11.39	11.29	11.32	11.25	10.86	10.84	10.87	0.22	0.15	0.18	0.13	-0.08
NM_000053	ATP7B	540	2	3	4	2	NA	1	1	1	1	1	1	11.78	13.22	13.22	11.62	11.83	11.01	11.16	6.44	6.52	6.45	5.25	5.19	5.22	5.05	5	4.9	4.97	4.88	4.91	7.63	7.69	7.52	6.62	6.73	6.73	5.76	5.8	5.73	6.65	6.62	6.77	0.19	-0.17	0.25	0.16	-0.26
NM_001698	AUH	549	3	4	3	1	NA	0	1	1	0	1	1	13.3	13.55	13.72	12.94	12.89	12.3	12.31	7.6	7.61	7.69	7.23	7.07	7.09	6.13	6.27	6.38	7.23	7.3	7.19	5.74	5.64	5.62	NA	NA	NA	NA	NA	NA	5.21	5.26	5.14	-0.72	-0.88	-0.64	-0.67	-1.29
NM_004217	AURKB	9212	4	4	3	4	3.75	1	1	1	1	1	1	15.1	13.61	13.68	15.45	15.49	15.82	15.69	6.38	6.39	6.42	8.16	8.27	8.15	7.99	8.05	7.97	7.46	7.52	7.44	10.47	10.2	10.16	11.92	12.01	11.96	11.67	11.95	11.95	11.02	11.12	11.11	0.6	0.75	0.72	0.89	0.9
NM_003160	AURKC	6795	2	3	1	1	NA	NA	NA	NA	0	0	0	9.91	NA	NA	NA	NA	10.89	NA	4.74	4.64	4.9	4.86	4.81	4.81	4.83	4.82	4.57	4.9	4.93	4.91	5.65	5.73	5.88	5.89	5.38	5.71	5.64	5.9	5.87	7.05	7.22	6.91	NA	-0.35	-0.37	-0.26	-0.38
NM_015570	AUTS2	26053	3	2	3	2	2.5	1	0	1	1	0	1	13.75	14.21	14.12	12.77	12.91	12.23	12.51	3.45	3.33	3.4	3.23	3.43	3.54	3.61	3.46	3.48	3.58	3.26	3.31	6.93	7.06	7.1	6.1	6.11	6.29	NA	5.19	5.29	7.35	7.35	7.37	-0.94	-1.12	-0.97	-1.02	-1.56
NM_020371	AVEN	57099	4	4	4	4	4	1	0	0	0	0	0	13.65	14.3	14.21	14.12	14.26	14.3	14.35	6.6	6.59	6.58	6.96	6.85	6.76	6.78	6.75	6.81	6.21	6.06	6.24	9.2	9.21	9.13	9.57	9.57	9.56	9.18	9.05	8.96	8.85	8.74	8.78	0.29	0.1	0.31	0.38	0.22
NM_000490	AVP	551	1	3	2	2	NA	NA	NA	NA	0	0	0	10.75	10.16	10.35	9.64	NA	NA	NA	4.25	4.24	4.3	4.04	4.22	3.86	4.2	4.31	4.15	3.86	3.94	4.04	6.56	6.99	6.81	6.2	6.23	6.46	6.72	6.76	6.77	6.42	6.53	6.33	0.81	0.66	0.45	0.49	0.9
NM_000707	AVPR1B	553	NA	3	2	1	NA	NA	NA	NA	0	0	0	NA	NA	NA	NA	NA	NA	NA	5.31	5.22	5.14	5.09	5.03	5.21	5.4	5.42	5.39	4.96	5	5.2	NA	4.7	5.11	NA	NA	NA	NA	NA	NA	NA	4.62	NA	0.18	0.07	-0.23	0	0.05
NM_022826	AXOT	64844	3	4	3	3	3.25	0	1	0	0	0	0	13.58	13.7	13.76	14.17	14.23	13.8	13.86	9.14	9.01	9.02	9.57	9.53	9.53	8.96	9.06	9.01	9.14	9.13	9.13	7.44	7.33	7.17	7.31	7.54	7.48	6.9	7.04	6.99	7.08	7.19	7.13	0.48	0.46	0.69	0.73	0.58
NM_033027	AXUD1	64651	1	3	2	4	NA	1	1	1	0	0	1	9.81	10.09	9.63	9.43	9.64	9.05	9.84	5.83	5.97	5.63	5.04	5.2	5.07	5.65	5.83	5.76	5.1	5.2	5.05	9.61	9.49	9.41	8.44	8.52	8.65	9.29	9.24	9.13	8.82	8.89	8.79	0.18	0.18	0.14	0.16	0.73
NM_001700	AZU1	566	NA	3	3	NA	NA	NA	NA	NA	NA	0	0	NA	NA	NA	NA	NA	NA	NA	4.38	4.77	4.33	4.26	4.25	4.24	4.25	4.5	4.38	4.18	4.11	4.23	NA	NA	NA	NA	NA	NA	NA	NA	NA	4.75	4.45	4.86	0.25	0.28	0.23	0.37	0.2
NM_003782	B3GALT4	8705	2	3	3	2	2.5	0	0	1	0	0	1	NA	NA	10.53	NA	NA	NA	NA	5.54	5.58	5.67	5.4	5.37	5.39	5.5	5.59	5.56	4.8	4.8	4.91	7.09	6.81	7.15	7.43	6.29	6.29	7.05	6.8	6.65	6.47	6.83	6.51	0.99	0.76	1.09	0.9	0.86
NM_012200	B3GAT3	26229	3	4	3	3	3.25	1	1	0	1	1	1	12.5	12.42	12.6	11.55	11.89	12.16	12.08	6.96	6.91	7	6.36	6.17	6.26	6.23	6.44	6.33	5.78	5.87	5.88	9.19	9.26	9.18	7.93	8.16	8.27	8.5	8.58	8.59	7.51	7.51	7.52	1.12	0.84	1.05	0.82	0.8
NM_032047	B3GNT5	84002	2	3	2	NA	NA	NA	NA	NA	NA	0	0	12.49	11.23	NA	NA	NA	NA	NA	4.52	4.58	4.7	4.48	4.36	4.56	4.32	4.66	4.63	4.56	4.73	4.86	NA	NA	NA	NA	NA	NA	NA	NA	NA	NA	NA	NA	NA	NA	NA	NA	NA
NM_003779	B4GALT3	8703	3	4	4	3	3.5	1	0	1	1	0	0	12.64	12.91	13	12.8	12.94	13.79	13.72	7.45	7.43	7.38	7.57	7.5	7.55	7.6	7.7	7.79	6.86	6.75	6.73	8	8.32	8.26	8.26	8.33	8.25	9.08	9.03	9.06	7.65	7.74	7.63	0.84	0.62	0.8	0.8	1.12
NM_007255	B4GALT7	11285	2	4	3	3	NA	1	1	0	1	1	0	9.99	11.07	10.77	NA	NA	10.24	10.5	6.26	6.29	6.18	5.58	5.44	5.55	5.92	5.83	5.88	5.09	5.13	4.84	9.33	9.31	9.28	7.99	8.14	8.09	8.63	8.75	8.6	8.09	8.04	8.06	1	0.55	0.69	0.46	0.47
NM_001701	BAAT	570	NA	2	1	NA	NA	NA	NA	NA	NA	0	0	9.19	NA	NA	NA	NA	NA	NA	4.01	3.95	3.88	3.94	3.92	3.71	3.76	3.81	4.16	4.3	4.17	4.12	NA	NA	NA	NA	NA	NA	NA	NA	NA	6.11	6.05	6.09	NA	NA	-0.77	NA	NA
NM_004282	BAG2	9532	4	4	4	4	4	1	1	1	1	1	0	14.53	15.19	15.37	15.38	15.31	12.23	12.25	8.52	8.59	8.72	8.73	8.63	8.69	5.62	5.65	5.84	7.78	7.83	7.71	10.62	10.59	10.6	10.31	10.29	10.29	7.82	7.79	7.78	9.85	9.81	9.93	0.34	0.3	0.45	0.53	-2.25
NM_014952	BAHD1	22893	4	3	4	3	3.5	1	0	0	1	0	0	14.21	13.75	13.89	14.36	14.35	14.73	14.89	5.53	5.45	5.47	5.59	5.69	5.72	5.86	5.66	5.77	5.46	5.31	5.51	8.03	8.02	8.19	8.59	8.94	8.9	8.79	8.87	8.65	8.22	8.19	8.26	0.53	0.24	NA	NA	0.73
NM_001702	BAI1	575	1	3	4	NA	NA	0	0	0	NA	0	0	NA	11.17	11.27	8.51	9.28	NA	NA	5.16	5.14	5.14	5.07	4.94	4.89	4.97	5.02	4.98	4.71	4.67	4.72	NA	NA	NA	NA	NA	NA	NA	NA	NA	NA	NA	NA	0.27	NA	NA	-0.11	NA
NM_001703	BAI2	576	3	2	3	2	2.5	1	1	1	0	1	1	NA	13	13.31	10.39	NA	NA	NA	5.13	4.96	5.17	4.11	3.91	4.02	3.51	4.17	3.72	3.96	3.75	4.08	6.98	7.1	7.03	4.94	4.87	5.15	NA	NA	NA	4.75	NA	4.12	1.13	0.97	1.25	1.08	-0.34
NM_001189	BAPX1	579	NA	2	1	2	NA	NA	NA	NA	0	0	0	NA	NA	NA	NA	NA	NA	NA	3.64	3.67	3.56	3.82	3.79	3.6	3.7	3.3	3.72	3.99	3.82	3.87	7.1	7.13	7.17	7.16	7.09	7.22	7.18	7.39	7.24	7.78	7.68	7.71	-0.56	0.05	-0.54	-0.48	NA
NM_021570	BARX1	56033	NA	2	2	1	NA	NA	NA	NA	0	0	0	NA	NA	NA	NA	NA	NA	NA	4.08	4.17	3.91	3.66	3.63	3.75	3.9	3.83	3.57	3.89	3.86	3.99	5.53	5.64	5.62	NA	NA	NA	NA	NA	NA	6.17	6.08	6.09	NA	NA	NA	NA	NA
NM_003658	BARX2	8538	1	3	2	1	NA	NA	NA	NA	0	0	0	NA	9.92	8.86	NA	NA	10.71	8.89	5.46	5.33	5.81	5.26	5.26	5.25	5.41	5.42	5.23	5.42	5.19	5.1	NA	4.86	4.98	NA	NA	NA	NA	NA	5.29	4.89	4.7	5.28	0.42	0.33	0.14	-0.04	0.29
NM_006399	BATF	10538	3	4	4	3	3.5	1	1	1	1	1	1	9.85	NA	NA	11.17	11.08	13.02	13.11	5.43	5.27	5.54	5.96	6.07	5.93	6.65	6.48	6.42	5.5	5.32	5.01	NA	NA	5.11	7.69	7.6	7.66	8.93	8.88	8.85	6.89	6.89	7	0.85	0.57	NA	0.88	2.27
NM_013449	BAZ2A	11176	3	3	3	3	3	1	0	0	1	0	0	13.43	12.54	12.72	12.21	12.15	12.87	12.66	5.42	5.36	5.27	5	5.08	5.2	5.35	5.37	5.1	4.88	5.02	5.06	9.23	9.15	8.96	8.39	8.61	8.67	8.44	8.63	8.7	9.29	9.31	9.33	NA	0.25	0.03	0.24	0.39
NM_003986	BBOX1	8424	NA	1	1	1	NA	NA	NA	NA	0	0	0	NA	NA	NA	NA	NA	NA	NA	2.62	2.37	2.52	2.45	2.61	2.53	2.7	3.1	2.46	2.07	2.31	2.43	4.68	NA	4.68	NA	NA	NA	NA	NA	NA	4.78	5.1	4.79	NA	NA	NA	NA	NA
NM_032027	BBP	83941	4	4	4	4	4	1	1	1	1	1	1	15.81	17.23	17.26	15.86	15.82	15.15	15.11	8.59	8.66	8.65	7.98	7.97	7.98	6.85	6.9	7.02	7.43	7.54	7.29	9.9	9.91	10.01	9.07	9.33	9.12	7.78	7.91	7.83	8.6	8.72	8.8	-0.35	NA	-0.26	NA	NA
NM_014567	BCAR1	9564	3	4	4	4	3.75	0	1	1	0	0	1	11.49	13.53	13.27	9.52	NA	13.1	13	6.6	6.64	6.62	5.54	5.25	5.55	6.54	6.47	6.53	5.61	5.85	5.74	9.21	9.16	9.15	NA	NA	NA	9.04	9	9.01	7.43	7.54	7.49	-1.99	-1.99	-1.85	-1.8	1.59
NM_005872	BCAS2	10286	4	4	4	4	4	1	1	1	1	1	0	14.99	15.18	15.17	15.63	15.67	16.73	16.69	8.92	9.01	9.04	9.48	9.42	9.5	10.71	10.64	10.7	9.11	9.14	9.12	11.07	11.03	10.99	11.55	11.55	11.6	12.27	12.16	12.08	11.32	10.93	11.12	-0.56	-0.66	-0.54	-0.53	0.79
NM_000055	BCHE	590	1	1	4	NA	NA	NA	NA	NA	NA	0	0	11.1	9.38	9.48	NA	9.85	9.85	9.43	2.28	2.62	2.18	2.75	2.58	2.57	2.38	2.29	2.09	7.42	7.64	7.43	NA	NA	NA	NA	NA	NA	NA	NA	NA	7.79	7.83	7.82	-0.29	-1.45	-0.8	-1.03	-1.11
NM_000709	BCKDHA	593	2	4	4	4	NA	1	1	0	1	0	0	NA	10.82	NA	NA	NA	11.31	11.57	7.41	7.4	7.49	7.31	7.36	7.45	7.68	7.83	7.81	7.04	7.13	7.21	8.73	8.81	8.73	8.58	8.63	8.61	9.48	9.32	9.33	7.85	7.77	7.73	0.6	0.18	0.39	0.24	0.17
NM_003921	BCL10	8915	1	4	3	1	NA	NA	NA	NA	0	0	0	NA	9.45	NA	NA	10.63	NA	9.71	8.55	8.64	8.63	8.87	8.66	8.79	8.61	8.65	8.66	8.69	8.56	8.64	5.56	5.46	5.47	NA	NA	NA	NA	5.14	5.29	5.58	5.33	5.47	-0.35	-0.52	-0.23	-0.42	-0.24
NM_004049	BCL2A1	597	3	1	NA	NA	NA	NA	NA	NA	NA	0	NA	13.24	12.53	12.7	12.99	12.87	13	13.08	2.35	2.51	2.44	2.07	2.47	2.18	2.51	2.54	2.26	5.46	5.62	4.84	NA	NA	NA	NA	NA	NA	NA	NA	NA	6.83	6.92	6.94	NA	NA	NA	NA	NA
NM_004765	BCL7C	9274	3	4	3	4	3.5	1	1	1	1	1	1	12.46	11.23	11.03	12.93	12.95	13.94	13.95	6.55	6.61	6.66	7.47	7.63	7.53	8.07	8.12	8.03	7.16	7.15	7.02	6.83	6.77	6.73	8.81	8.76	8.83	9.58	9.49	9.54	7.87	7.68	7.65	1.07	0.77	1.04	1.01	1.41
NM_004326	BCL9	607	2	4	1	3	NA	NA	NA	NA	0	1	0	11.19	NA	NA	10.26	10.49	10.32	10.49	5.79	6.04	5.93	6.35	6.52	6.51	6.29	6.32	6.44	6.52	6.7	6.26	7.1	6.93	7.18	7.37	7.44	7.54	7.36	7.39	7.53	7.6	7.77	7.67	-0.17	-0.33	-0.51	NA	NA
NM_017429	BCMO1	53630	1	1	3	NA	NA	NA	NA	NA	NA	0	0	NA	NA	NA	NA	NA	NA	NA	2.61	2.62	2.73	2.5	2.68	2.7	2.82	3.29	2.88	2.57	2.62	2.83	NA	NA	NA	NA	NA	NA	NA	NA	NA	NA	NA	NA	0.11	0.01	-0.16	0.04	0.21
NM_176813	BCMP11	155465	1	1	1	NA	NA	NA	NA	NA	NA	0	0	11.96	8.91	NA	NA	NA	11.82	NA	2.3	2.02	2.22	2.1	2.2	2.23	2.29	2.13	2	5.46	5.64	5.67	NA	NA	NA	NA	NA	NA	NA	NA	NA	7.85	7.75	7.68	NA	-1.56	NA	NA	-1.1
NM_004328	BCS1L	617	3	4	4	4	3.75	1	1	1	1	1	1	12.45	12.29	12.21	12.96	12.92	13.59	13.41	7.04	7.13	7.18	7.89	7.93	7.87	8.09	8.24	8.15	6.79	7.17	6.98	9.31	9.26	9.18	10.45	10.31	10.36	10.4	10.13	10.29	9.2	8.95	9.09	0.78	0.56	0.75	0.76	0.72
NM_000710	BDKRB1	623	4	3	1	4	NA	0	1	1	0	1	1	12.34	19.34	19.26	NA	NA	NA	NA	10.76	10.65	10.6	4.51	4.01	4.13	4.52	4.59	4.68	4.91	4.79	4.71	12.42	12.5	12.5	NA	NA	NA	NA	NA	NA	6.13	6.05	6.1	-2.1	-1.14	NA	-1.7	-1.92
NM_000623	BDKRB2	624	1	3	3	2	NA	1	0	1	1	0	1	8.59	NA	8.87	NA	NA	NA	NA	4.74	4.8	4.76	4.03	3.82	4.28	4.31	4.54	4.19	4.03	4.09	3.84	6.71	6.88	6.68	NA	NA	NA	5.76	5.72	5.53	5.68	5.76	5.68	-1.39	-0.55	-1.23	-0.86	0.29
NM_018476	BEX1	55859	4	3	3	4	3.5	1	1	1	0	0	1	16.36	14.16	14.13	17.44	17.45	NA	11.68	4.69	4.79	4.78	10.77	10.74	10.6	4.26	4.62	4.72	9.24	9.16	9.17	5.08	NA	5.26	11.8	11.59	11.68	NA	NA	NA	9.99	10.04	10.17	0.58	0.56	0.65	0.7	-4.34
NM_001711	BGN	633	NA	2	1	NA	NA	NA	NA	NA	NA	0	0	NA	NA	NA	NA	NA	NA	NA	3.97	3.88	4.17	3.88	3.92	4.16	3.86	3.98	4.25	3.79	3.62	3.7	NA	NA	NA	NA	NA	NA	NA	NA	NA	NA	NA	NA	-0.91	-0.77	-0.68	-0.56	-0.69
NM_025044	BICC1	80114	NA	2	1	NA	NA	NA	NA	NA	NA	0	0	NA	NA	NA	NA	NA	NA	NA	3.14	3.33	3.27	3.14	3.31	3.11	3.24	3.34	3.52	3.14	3.09	3.23	NA	NA	NA	NA	NA	NA	NA	NA	NA	4.68	NA	4.38	-0.12	0.42	0.05	-0.01	-0.28
NM_001197	BIK	638	2	4	4	4	NA	1	1	1	1	1	1	11.15	11.24	10.98	11.67	11.65	13.1	12.92	5.29	5.38	5.84	7.29	7.27	7.3	7.99	8.16	8.03	5.37	5.53	5.48	5.71	6.04	5.88	8.97	8.88	8.99	9.26	9.27	9.3	6.13	6.38	6.32	2.28	2.04	2.46	2.19	2.4
NM_001166	BIRC2	329	4	4	3	2	NA	1	1	1	1	1	1	16.33	15.63	15.75	14.46	14.48	14.57	14.72	8.86	8.9	8.75	8.11	8.05	8.08	8.29	8.35	8.36	9.68	9.74	9.75	6.98	6.98	7.08	7.42	7.35	7.37	6.44	6.14	6.46	8.03	8.04	8.04	-1.85	-1.9	-1.68	-1.69	-1.1
NM_006698	BLCAP	10904	2	4	3	4	NA	1	1	1	0	0	1	10.97	10.86	11.27	11.81	11.52	11.62	11.63	7.35	7.35	7.22	8.06	7.98	7.94	7.54	7.73	7.6	7.43	7.41	7.4	9.71	9.75	9.63	10.68	10.43	10.43	9.65	9.76	9.7	9.95	9.95	9.93	0.49	0.35	0.52	0.58	0.08
NM_000057	BLM	641	4	4	4	3	3.75	1	1	1	1	1	1	14.8	12.27	12.44	15.79	15.84	14.23	14.09	5.25	5.46	5.23	8.14	8.11	8.11	6.63	6.68	6.75	6.89	6.8	6.77	7.16	7.07	7.2	10.26	10.31	10.3	8.52	8.42	8.34	9.33	9.27	9.32	1.2	1.06	1.18	1.22	-0.31
NM_000386	BLMH	642	3	4	4	4	3.75	1	1	1	0	0	1	13.57	12.71	12.66	14.05	14.09	12.77	12.68	7.05	6.99	6.97	8.5	8.4	8.42	6.87	6.89	6.81	7.42	7.46	7.47	9.97	9.99	9.91	11.43	11.31	11.35	9.73	9.58	9.64	10.49	10.44	10.57	0.41	0.31	0.41	0.65	-0.74
NM_013314	BLNK	29760	3	1	1	2	NA	1	1	0	1	1	0	13.46	NA	NA	NA	NA	12.51	12.52	2.34	2.78	2.71	2.53	2.56	2.67	5	4.88	4.84	5.3	4.75	5.34	7.43	7.39	7.5	5.16	5.06	5.31	6.81	6.99	6.89	7.45	7.48	7.55	NA	-0.95	-0.88	-0.59	-0.3
NM_000712	BLVRA	644	4	2	4	4	NA	1	0	1	1	0	1	16.21	17.11	17.09	16.04	16.04	16.65	16.61	3.59	3.28	3.64	3.43	3.58	3.57	3.38	3.45	3.51	3.43	3.1	3.47	10.12	10.17	10.15	9.67	9.62	9.59	9.76	9.6	9.62	9.26	9.23	9.3	-0.27	-0.26	-0.19	-0.19	0.23
NM_000713	BLVRB	645	4	4	4	3	3.75	1	1	1	1	1	1	15.03	14.76	14.89	13.13	13.07	16.49	16.58	8.62	8.62	8.66	7.01	7.07	6.98	9.78	9.85	9.8	8.68	8.79	8.7	7.26	7.33	7.28	5.99	5.94	6.01	8.1	8.2	8.32	6.92	6.99	7.01	-0.87	-1.43	-1.06	-1.15	0.93
NM_016623	BM-009	51571	4	4	4	4	4	1	1	1	0	0	1	14.87	14.9	15.05	16.12	16.01	15.04	14.99	8.52	8.46	8.5	9.43	9.39	9.44	8.65	8.64	8.74	8.54	8.42	8.55	9.15	9.1	9.19	9.82	9.82	9.74	9.07	8.89	8.95	9.23	9.24	9.09	-0.06	0	0.09	0.18	-0.47
NM_033503	BMF	90427	3	3	2	3	2.75	1	0	1	1	0	0	12.85	13.16	13	12.45	12.34	12.64	12.52	5.23	5.12	5.3	5.11	5.19	5.12	5.49	5.63	5.99	5.34	5.32	5.35	7.27	7.26	7.26	7.83	7.75	7.93	8.25	8.32	8.3	7.58	7.56	7.45	0.07	0.14	-0.22	0.06	1.62
NM_014482	BMP10	27302	1	2	2	2	1.75	NA	NA	NA	0	0	0	NA	NA	NA	NA	NA	NA	NA	3.37	3.28	3.45	3.28	3.59	3.51	3.5	3.36	3.51	3.28	3.17	3.43	6.92	6.91	7.01	6.62	6.63	6.85	6.87	6.8	6.94	6.91	6.86	6.8	-0.41	-0.35	NA	-0.43	0
NM_001201	BMP3	651	NA	2	1	NA	NA	NA	NA	NA	NA	0	0	NA	NA	NA	NA	NA	NA	NA	3.58	3.36	3.92	3.53	3.42	3.45	3.59	3.36	3.43	3.21	3.13	3.24	NA	NA	NA	NA	NA	NA	NA	NA	NA	NA	NA	NA	NA	NA	NA	-0.02	NA
NM_001718	BMP6	654	3	3	1	NA	NA	0	1	1	NA	1	1	NA	13.04	12.86	NA	NA	NA	NA	6.74	6.75	6.58	4.77	4.85	5.06	5.12	5.02	4.41	5.57	5.68	5.58	NA	NA	NA	NA	NA	NA	NA	NA	NA	NA	NA	NA	-1.53	-1.26	-1.59	-1.37	NA
NM_001203	BMPR1B	658	NA	1	1	1	NA	NA	NA	NA	0	0	0	NA	NA	NA	NA	NA	NA	NA	2.72	2.85	3.01	2.84	2.8	2.81	2.92	3.43	2.87	2.71	2.57	2.74	4.94	NA	NA	NA	NA	NA	NA	NA	NA	NA	4.26	NA	NA	-0.36	NA	-0.24	-0.31
NM_004330	BNIP2	663	3	4	4	4	3.75	1	1	1	0	0	1	12.99	12.8	12.91	13.75	13.9	12.83	13.15	7.27	7.33	7.47	8.42	8.46	8.48	7.31	7.46	7.67	7.5	7.53	7.5	8.83	8.78	8.76	9.57	9.9	9.68	8.62	8.65	8.59	9.1	9.2	9.24	0.39	0.22	0.49	0.53	-0.29
NM_033254	BOC	91653	1	3	2	1	NA	0	0	1	0	0	0	10.04	10.51	10.18	NA	NA	NA	NA	5.44	5.34	5.32	5	5.08	5.04	5.34	5.25	5.22	5.09	5.27	5.24	NA	5.13	NA	5.16	NA	NA	NA	NA	NA	5.16	5.31	5.38	0.68	0.4	0.73	0.75	0.24
NM_015201	BOP1	23246	2	4	4	3	NA	1	1	1	1	0	1	NA	NA	9.02	11.05	11.2	NA	NA	6.48	6.03	6.31	7.51	7.52	7.78	6.63	6.57	6.66	6.21	6.15	6.15	6.95	7.29	6.94	8.43	8.52	8.59	8.67	8.76	8.58	7.4	7.37	7.25	1.88	1.65	1.79	1.83	0.39
NM_004332	BPHL	670	4	4	4	4	4	1	0	1	1	1	1	14.26	14.08	14.24	14.13	14.12	14.73	14.76	6.04	6.04	6.26	6.42	6.27	6.14	6.64	6.83	6.83	6.34	6.28	6.07	9.29	9.32	9.31	9.69	9.66	9.66	9.71	9.74	9.87	9.29	9.31	9.34	0.31	-0.03	0.33	0.31	0.49
NM_025227	BPIL1	80341	1	3	4	2	NA	0	0	1	0	0	1	15.01	NA	9.46	9.22	NA	NA	NA	5.09	5.06	5.11	4.78	5.16	4.66	5.09	4.92	4.82	5.87	5.91	5.53	7.04	6.98	7.13	8.04	6.83	6.97	7.37	7.01	7.49	8.26	8.25	7.97	0.39	-0.26	0.09	-0.02	0.34
NM_021817	BRAL1	60484	NA	2	3	NA	NA	NA	NA	NA	NA	0	0	NA	NA	NA	NA	NA	NA	NA	3.72	3.73	3.59	3.62	3.52	3.61	3.69	3.91	3.66	3.63	3.67	3.57	NA	NA	NA	NA	NA	NA	NA	NA	NA	NA	NA	NA	0.86	NA	0.55	0.15	0
NM_023924	BRD9	65980	3	4	3	4	3.5	1	1	1	1	1	1	13.57	13.58	13.77	13.88	13.98	12.65	12.73	7.4	7.4	7.4	7.51	7.5	7.49	6.57	6.74	6.73	6.93	7.07	6.99	8.93	8.76	8.88	9.46	9.47	9.56	7.76	7.75	7.76	8.45	8.47	8.48	0.67	0.34	0.63	0.53	-0.3
NM_001726	BRDT	676	NA	1	NA	NA	NA	NA	NA	NA	NA	0	NA	NA	NA	NA	NA	NA	NA	NA	2.44	2.27	2.67	2.31	2.32	2.76	2.61	2.6	2.56	2.08	2.33	2.31	NA	NA	NA	NA	NA	NA	NA	NA	NA	NA	NA	NA	NA	NA	NA	NA	NA
NM_015379	BRI3	25798	4	4	4	4	4	1	0	1	0	0	0	15.52	15.35	15.53	15.01	15.04	15.78	15.73	8.09	8.05	8.29	7.99	8.04	8.02	8.39	8.34	8.32	8.64	8.71	8.49	9.47	9.43	9.4	8.85	8.95	9.15	9.44	9.53	9.77	9.59	9.45	9.51	-0.1	-0.12	-0.07	0.01	-0.45
NM_015399	BRMS1	25855	3	4	4	4	3.75	0	1	0	0	0	0	13.01	13.9	13.84	13.06	13.16	14.09	14.16	7.52	7.53	7.6	7.25	7.27	7.13	7.57	7.65	7.63	6.78	6.75	6.69	9.28	9.21	9.31	8.99	8.93	9.06	9.38	9.25	9.18	7.89	7.87	7.89	0.66	0.44	0.78	0.62	0.98
NM_004634	BRPF1	7862	3	4	2	3	NA	1	1	1	1	1	0	11.92	10.99	11.3	12.36	12.36	12.59	12.72	5.28	5.27	5.41	6.38	6.48	6.51	6.06	6.16	6.09	5.68	5.46	5.74	7.76	7.81	7.72	7.93	7.82	7.94	8.37	8.21	8.06	8.12	8.02	7.93	0.82	0.77	1	0.67	0.95
NM_015341	BRRN1	23397	4	4	4	3	3.75	1	1	1	1	1	1	15.03	13.77	13.87	15.66	15.71	14.86	15.03	6.22	6.34	6.48	8.4	8.27	8.21	7.26	7.36	7.25	7.35	7.31	7.28	7.04	6.81	7.1	8.93	9.13	8.96	7.88	7.87	7.83	8.34	8.56	8.51	0.8	0.53	0.75	0.79	-0.29
NM_021938	BRUNOL5	60680	1	2	2	1	1.5	NA	NA	NA	0	1	0	NA	11.17	NA	NA	8.41	NA	NA	3.58	3.45	3.45	3.72	3.65	3.66	3.89	3.82	4.01	3.3	3.61	3.34	5.43	5.81	6.02	5.42	5.19	5.44	5.72	5.57	5.69	6	6.02	5.91	0.12	0.31	0.29	0.07	0.33
NM_004334	BST1	683	2	2	1	2	1.75	1	0	1	1	1	1	10.5	11.88	12.05	10.32	10.55	NA	NA	4.25	4.19	4.4	3.59	3.52	3.7	2.6	3.51	3.28	2.94	3.06	3.16	7.69	7.66	7.78	6.62	6.45	6.66	5.94	5.93	6.34	6.73	6.73	6.89	0	-0.09	0.14	0.09	-0.23
NM_004335	BST2	684	4	4	4	4	4	1	1	1	1	1	1	16.17	18.16	18.24	14.93	14.88	14.71	14.69	10.05	10.01	10.08	7.31	7.19	7.19	6.56	6.73	6.72	7.88	8.05	8.11	13.14	13	13.06	10.47	10.51	10.5	9.69	9.69	9.71	10.8	10.84	10.82	-0.3	-0.31	-0.25	-0.11	-0.74
NM_003972	BTAF1	9044	3	4	2	2	NA	1	1	0	1	0	0	13.15	12.09	12.06	12.93	12.94	12.02	12.02	6.15	6.44	6.24	7.18	7.12	7.09	6.09	6.04	6.02	7.08	7.05	7.06	6.22	6.29	6.4	6.95	6.79	7.06	5.64	NA	5.8	7.26	7.25	7.25	-0.32	-0.02	-0.1	0.1	-0.42
NM_032444	BTBD12	84464	2	3	3	NA	NA	NA	NA	NA	NA	0	0	11.77	11.71	11.59	10.85	11.16	11.37	10.97	4.97	4.89	5.07	5.09	5.12	4.97	4.84	5.18	5.03	4.98	4.99	5.02	NA	NA	NA	NA	NA	NA	NA	NA	NA	NA	4.1	NA	0.27	0.07	0.35	0.2	0.02
NM_017797	BTBD2	55643	2	4	3	3	NA	1	0	0	1	0	0	11.17	11.38	11.12	11.46	11.48	11.41	11.79	5.96	5.95	5.98	6.16	5.94	5.98	6.03	6	6.14	5.8	5.85	5.86	7.1	7.23	7.14	7.18	7.41	7.33	8.4	8.21	8.09	6.77	6.65	6.81	0.67	0.16	0.6	0.47	0.4
NM_017658	BTBD5	54813	NA	2	3	3	NA	1	0	0	1	0	0	NA	NA	NA	NA	NA	NA	NA	3.11	3.17	3.33	3.54	3.35	3.54	3.16	3.38	3.68	3.56	3.73	3.6	6.87	6.91	6.94	8.61	8.66	8.51	7.9	8.11	7.9	7.06	7.03	6.96	0.41	0.01	0.18	0.14	0.06
NM_033271	BTBD6	90135	4	4	4	4	4	1	1	1	1	1	0	15.62	16.8	16.73	16.57	16.62	16.24	16.18	8.23	8.35	8.35	8.56	8.56	8.56	7.8	7.76	7.88	7.21	7.39	7.36	10.06	9.95	9.95	10.11	10.23	10.04	9.28	9.28	9.26	8.82	8.91	8.85	1.07	NA	1.03	1.04	0.16
NM_000061	BTK	695	1	2	1	NA	NA	NA	NA	NA	NA	0	0	11.56	NA	10.34	NA	NA	NA	NA	3.43	3.63	3.6	3.56	3.46	3.46	3.52	3.5	3.55	4.45	4.62	4.56	NA	NA	NA	NA	NA	NA	NA	NA	NA	6.95	7.04	7.06	-0.1	0.21	0.15	0.14	-0.52
NM_001732	BTN1A1	696	1	2	3	3	NA	1	0	0	1	0	0	NA	NA	9.71	9.88	NA	NA	NA	3.27	3.39	3.39	3.29	3.4	3.38	3.33	3.53	3.52	3.1	3	3.28	8.3	8.27	8.32	7.97	8.03	8.08	7.9	8.05	7.94	8.72	8.87	8.81	0.33	-0.14	-0.02	0	0.18
NM_007047	BTN3A2	11118	3	4	3	4	3.5	1	1	1	1	1	0	12.73	13.33	13.48	13.12	13	9.79	9.19	7.43	7.42	7.45	7.69	7.69	7.6	4.31	4.19	4.3	6.74	6.93	6.79	9.86	9.97	9.91	10.41	10.22	10.26	6.29	6.25	6.01	9.62	9.5	9.43	0.4	0.27	0.5	0.47	-1.92
NM_019602	BTNL2	56244	1	3	3	1	NA	1	0	1	0	0	1	10.43	10.42	11.06	10.26	10.05	NA	10.28	4.23	4.04	4.15	4.26	4.28	4.5	4.52	4.68	4.19	4.1	3.8	4.22	5.97	5.95	5.78	4.84	4.92	NA	5.32	NA	NA	5.73	5.84	6.03	-2.06	-2.27	-2.2	-2.18	-2.25
NM_001211	BUB1B	701	3	4	3	1	NA	1	1	1	0	1	1	12.95	12.22	12.28	13.7	13.74	12.32	12.57	7.89	8.01	7.9	9.62	9.53	9.51	8.28	8.36	8.25	8.7	8.72	8.79	NA	5.21	4.88	6.32	6.55	6.73	5.21	5.08	5.24	6.48	6.25	6.2	1.03	0.6	1.03	0.87	-0.39
NM_052956	BUCS1	116285	2	2	1	NA	NA	NA	NA	NA	NA	0	0	10.38	NA	10.42	NA	NA	NA	NA	3.14	2.97	3.08	3.06	3.11	3.11	3.1	3.28	2.91	3.12	2.96	2.87	NA	NA	NA	NA	NA	NA	NA	NA	NA	NA	NA	NA	-0.87	NA	NA	-0.6	-0.67
NM_145016	BXMAS2-10	219970	2	1	1	1	1.25	0	1	0	0	1	0	11.71	10.9	10.71	NA	NA	12.14	11.77	3	2.91	2.96	2.82	3.01	2.85	3.29	3.45	3.33	3.01	2.88	2.81	NA	NA	NA	NA	NA	NA	5.15	5.08	NA	4.68	4.84	NA	-0.33	-0.17	-0.03	-0.32	-0.05
NM_004053	BYSL	705	4	4	4	4	4	1	1	1	1	1	1	15.67	15.23	15.49	16.51	16.55	16.28	16.39	6.87	7.02	7.14	8.29	8.25	8.22	7.72	7.77	7.69	6.99	7.13	7.18	9	9.09	9	10.35	10.4	10.41	9.87	9.77	9.73	9.3	9.27	9.26	1.09	0.87	1.01	1.01	0.48
NM_014038	BZW2	28969	4	4	4	4	4	1	1	1	1	1	1	15.5	14.78	14.83	15.94	15.97	15.47	15.49	9.15	9.24	9.14	10.5	10.55	10.45	9.91	10.05	9.98	10	10.06	10.08	9.08	9.2	9.25	10.52	10.53	10.51	9.93	9.8	NA	9.67	9.71	9.63	0.42	0.37	0.44	0.52	NA
NM_032024	C10orf11	83938	3	3	2	4	NA	1	1	1	1	1	1	12.81	13.5	13.83	NA	NA	NA	9.43	5.73	5.47	5.62	4.17	4.36	4.04	4.33	4.21	4.22	4.74	5.07	4.73	8.86	8.91	8.91	NA	NA	NA	NA	NA	5.01	7.9	8.02	7.89	NA	NA	NA	-0.67	-1
NM_018131	C10orf3	55165	4	4	4	3	3.75	1	1	1	0	1	1	14.96	15.04	15.1	16.24	16.24	14.86	15.06	7.85	7.87	7.81	9.22	9.21	9.21	8.16	8.29	8.34	8.08	7.96	7.75	8.31	8.45	8.32	9.56	9.77	9.54	8.41	8.45	8.48	8.59	8.67	8.65	1.11	1.07	1.2	1.21	0.19
NM_138357	C10orf42	90550	3	4	2	3	NA	1	0	0	0	0	0	13.37	13.15	12.95	12.53	12.32	13.19	12.9	6.44	6.6	6.46	6.2	6.22	6.05	6.5	6.56	6.59	6.36	6.38	6.36	8.17	8.1	8.17	7.73	7.75	7.67	7.96	7.79	7.81	8.4	8.36	8.28	NA	0.13	NA	0.37	NA
NM_014206	C11orf10	746	4	4	4	4	4	0	1	1	0	1	1	16.88	16.61	16.67	17.17	17.09	16.94	17.03	10.18	10.18	10.21	10.72	10.8	10.7	10.67	10.7	10.75	10.94	10.99	10.93	12.62	12.25	12.25	12.68	12.77	12.74	12.79	12.73	12.79	12.3	12.38	12.44	-0.38	-0.38	-0.39	-0.36	-0.49
NM_006133	C11orf11	747	2	3	2	2	2.25	1	0	1	1	0	0	9.66	NA	10.51	NA	NA	NA	NA	4.9	4.63	4.82	4.59	4.66	4.72	4.75	4.65	4.88	4.36	4.54	4.79	7.83	7.77	7.77	5.86	5.35	5.23	6.74	6.83	6.57	7.97	7.88	7.75	NA	NA	NA	NA	-0.79
NM_020644	C11orf15	56674	4	4	4	4	4	1	1	1	0	0	1	13.57	14.49	14.58	13.77	13.84	14.38	14.43	8.38	8.39	8.45	7.73	7.7	7.66	8.12	8.25	8.19	7.37	7.45	7.43	10.68	10.66	10.69	10.23	10.27	10.27	10.57	10.52	10.56	10.06	10.01	10.02	-0.05	-0.25	-0.11	-0.08	0.29
NM_022338	C11orf24	53838	3	3	4	4	3.5	1	0	1	1	0	1	14.84	13.84	13.79	12.38	12.22	14.45	14.45	5.56	5.61	5.48	5.33	5.13	5.48	5.82	5.92	5.79	5.48	5.65	6	9.8	9.8	9.79	8.73	8.62	8.63	10.36	10.34	10.18	10.34	10.61	10.35	-1.85	-1.87	-1.79	-1.83	-0.33
NM_017678	C11orf33	54827	NA	3	NA	NA	NA	NA	NA	NA	NA	0	NA	NA	NA	NA	NA	NA	NA	NA	4.28	4.23	4.21	4.55	4.4	4.4	4.46	4.37	4.42	4.24	4.18	4.25	NA	NA	NA	NA	NA	NA	NA	NA	NA	NA	NA	NA	NA	NA	NA	NA	NA
NM_020375	C12orf5	57103	3	4	4	4	3.75	1	1	1	1	0	1	14.01	13.94	14.06	14.56	14.46	13.68	13.77	7.13	7.25	7.31	7.83	7.83	7.81	7.18	7.17	7.08	7.27	7.36	7.23	8.9	8.97	8.91	9.68	9.54	9.44	8.61	8.66	8.48	8.86	8.98	8.88	0.15	-0.09	0.31	0.18	-0.43
NM_006817	C12orf8	10961	4	4	4	4	4	0	0	1	0	0	0	16.43	16.81	16.74	16.29	16.28	17.12	16.96	9.62	9.71	9.71	9.6	9.52	9.48	9.79	9.79	9.77	9.54	9.68	9.49	11.13	11.24	11.05	10.88	10.99	10.99	11.2	11.18	11.24	10.34	10.33	10.31	-0.04	-0.21	-0.11	0.11	0.39
NM_018185	C13orf17	55208	2	4	3	2	NA	1	0	1	1	1	0	12.23	11.93	12.15	11.64	11.88	11.24	11.42	6.17	6.05	6.08	6.09	5.98	6.08	5.84	5.42	5.5	5.67	5.75	5.73	6.51	6.49	6.62	6.91	6.8	6.84	6	6.14	5.73	6.83	6.65	6.58	0.18	0.3	0.24	0.21	-0.34
NM_032436	C13orf8	283489	3	4	3	3	3.25	1	1	1	1	1	1	12.34	NA	NA	12.6	12.63	NA	12.37	6.37	6.57	6.48	7.61	7.45	7.42	6.92	7.1	7.12	7.27	7.4	7.23	7.1	7.4	7.21	7.99	8.17	8.18	7.88	7.88	7.87	8.25	8.18	8.39	0.5	0.22	0.42	0.42	0.02
NM_016475	C14orf100	51528	4	4	4	4	4	1	1	1	1	1	1	14.02	15.39	15.49	14.57	14.66	14.66	14.63	9.13	9.04	9.14	8.43	8.45	8.42	8.54	8.67	8.61	7.99	8.1	8.08	9.75	9.73	9.77	9.15	9.04	9.15	8.9	8.64	8.4	8.83	8.59	8.6	-0.05	-0.27	0.1	0.13	0.32
NM_017799	C14orf101	54916	2	4	3	1	NA	1	0	0	1	0	0	12.19	11.85	12.05	11.82	11.93	11.71	12.02	5.84	6.11	5.88	5.98	5.75	5.99	6.13	6.22	6.21	6.31	6.22	6.12	4.89	NA	4.88	NA	NA	4.79	6.27	6.05	6.26	4.95	4.91	4.83	-0.36	-0.6	-0.58	-0.59	-0.11
NM_018139	C14orf104	55172	4	4	4	4	4	1	1	1	0	1	1	13.65	13.61	13.75	14.28	14.36	14.94	14.79	6.65	6.66	6.77	7.37	7.33	7.34	8.03	7.84	7.92	6.78	6.71	6.69	8.73	8.73	8.59	9.07	9.11	9.04	8.96	8.93	8.98	8.29	8.43	8.28	-0.02	-0.13	0.12	0.16	0.9
NM_018453	C14orf11	55837	4	4	4	4	4	1	1	1	1	1	1	15.77	16.29	16.3	15.39	15.38	17	17.03	8.22	8.14	8.34	7.41	7.35	7.37	9.23	9.22	9.27	7.98	8.06	7.96	9.93	9.98	9.97	9.16	9.35	9.47	10.61	10.77	10.55	9.66	9.71	9.67	-0.55	-0.69	-0.53	-0.54	0.86
NM_015962	C14orf111	51077	3	4	3	1	NA	1	0	1	0	0	1	12.47	13.02	13.15	13.75	13.72	13	12.94	5.48	5.54	5.67	6.36	6.11	6.12	5.91	5.8	5.92	5.46	5.4	5.4	5.59	5.52	5.47	6.1	6.44	6.11	5.55	NA	5.29	5.68	5.15	5.64	0.91	0.47	0.95	0.81	-0.05
NM_018228	C14orf115	55237	NA	3	1	1	NA	NA	NA	NA	0	0	0	NA	NA	NA	NA	NA	NA	NA	4.97	4.84	5.01	4.5	4.71	4.91	5	4.98	4.93	4.95	4.79	4.96	NA	NA	NA	4.84	NA	NA	NA	NA	NA	5.95	5.91	5.95	-0.85	NA	-0.82	-0.64	-1.17
NM_016049	C14orf122	51016	4	4	4	4	4	0	1	0	0	0	0	13.94	14.84	14.85	14.29	14.45	14.9	14.62	7.68	7.73	7.73	7.57	7.59	7.63	7.92	7.81	7.93	6.77	6.79	6.91	9.47	9.47	9.36	9.23	9.14	9.28	9.36	9.25	9.32	8.64	8.19	8.47	0.98	0.7	0.96	0.81	1.09
NM_020215	C14orf132	56967	3	4	3	2	NA	1	1	1	1	1	1	12.57	12.81	12.87	11.2	11.34	14.67	14.83	7	7	6.79	6.24	6.11	5.76	8.58	8.45	8.65	6.39	6.35	6.2	6.3	6.13	6.11	5.42	5.11	4.68	7.54	7.63	7.54	5.66	5.77	5.72	-0.6	-0.57	-0.65	-0.59	1.8
NM_024558	C14orf138	79609	3	4	3	2	NA	1	1	0	1	1	0	13.43	13.3	13.24	14.01	13.99	13.62	13.54	6.46	6.39	6.41	7.35	7.35	7.41	6.98	6.97	7.15	6.41	6.57	6.52	6.56	6.64	6.62	6.75	7.02	6.95	7.03	7.18	6.99	6.66	6.72	6.67	0.29	0.59	0.45	0.63	0.4
NM_024633	C14orf139	79686	1	2	4	2	NA	NA	NA	NA	0	0	0	12.92	NA	9.76	11.24	10.93	NA	9.69	3.52	3.7	3.9	4.42	4.37	4.52	3.79	4	4.02	6.05	5.73	5.75	NA	NA	NA	6.54	6.47	6.68	NA	NA	NA	8.14	8.19	8.12	-0.57	-0.78	-0.64	-0.68	-0.5
NM_032490	C14orf142	84520	3	4	3	4	3.5	1	1	0	0	0	0	12.94	13.15	13.36	13.84	13.72	13.3	13.5	7.78	7.7	7.76	8.27	8.29	8.24	8.03	8.06	8.06	6.99	6.96	6.96	9.59	9.75	9.7	10.28	10.25	10.36	9.47	9.53	9.69	9.1	8.94	8.89	0.75	0.63	1.03	0.81	0.49
NM_145231	C14orf143	90141	3	1	NA	4	NA	1	0	0	1	0	NA	12.59	12.57	12.42	12.36	12.67	13.51	13.38	2.57	2.44	2.29	2.66	2.69	2.49	2.51	2.56	2.49	2.49	2.32	2.43	8.78	8.83	8.81	9.53	9.68	9.52	9.77	9.71	9.71	8.75	8.95	8.86	NA	NA	NA	NA	NA
NM_016039	C14orf166	51637	4	4	4	4	4	1	1	1	0	0	1	17.07	17.66	17.56	18.12	18.05	17.44	17.47	10.73	10.72	10.77	11.38	11.39	11.4	10.87	10.82	10.85	10.72	10.79	10.69	10.01	10.02	9.99	10.76	10.77	10.67	9.72	9.82	9.9	9.72	9.83	9.83	0.57	0.7	0.69	0.75	-0.01
NM_024644	C14orf169	79697	3	4	4	1	NA	0	1	1	0	1	1	12.95	12.57	12.51	14.02	13.9	14.32	14.16	6.57	6.52	6.56	7.74	7.65	7.63	7.9	8.06	8.08	6.65	6.87	6.72	NA	NA	NA	NA	NA	NA	NA	NA	5.24	NA	NA	NA	1.02	0.71	1.08	1	1.31
NM_024496	C14orf4	64207	4	4	3	4	3.75	1	1	0	1	1	0	15.44	15.6	15.63	14.81	14.87	16.89	16.85	9.49	9.48	9.49	9.02	9.03	8.91	10.61	10.62	10.62	9.86	9.76	9.77	10.54	10.48	10.51	9.96	9.84	9.73	11.55	11.43	11.36	10.47	10.54	10.51	0.72	0.37	0.44	0.05	0.37
NM_021944	C14orf93	60686	2	2	3	3	2.5	1	1	1	1	1	0	11.77	10.63	10.94	10.69	10.72	12.79	12.86	4.19	4.08	3.9	3.97	4.13	4.02	5.63	5.51	5.38	4.13	4.12	4.23	8.38	8.41	8.37	8.23	8.17	8.08	9.65	9.57	9.78	9.2	8.84	9.18	-0.58	-0.74	-0.73	-0.6	0.22
NM_017815	C14orf94	54930	4	4	3	4	3.75	1	1	1	1	1	1	15.26	14.06	14.35	15.46	15.52	16.23	16.37	6.59	6.7	6.75	7.93	7.94	7.98	8.49	8.61	8.54	7.57	7.51	7.71	9.59	9.51	9.63	11.13	11.01	10.97	11.43	11.21	11.12	10.43	10.42	10.35	0.74	0.49	0.64	0.71	1.16
NM_018285	C15orf12	55272	4	4	4	4	4	1	1	1	1	1	1	17.96	16.5	16.67	18.27	18.25	18.37	18.43	7.22	7.24	7.05	8.85	8.85	8.89	8.8	8.9	8.87	8.35	8.41	8.39	8.22	8.34	8.32	9.98	10.16	10.09	10.02	10.1	10.03	9.2	9.24	9.13	0.28	0.24	0.28	0.26	0.29
NM_018958	C15orf2	23742	1	3	2	3	NA	1	0	0	1	0	0	NA	NA	9.08	NA	8.77	NA	NA	4.73	4.64	4.56	4.6	4.87	4.77	4.82	4.93	4.67	3.97	4.26	4.09	8.03	8.06	8.06	7.65	7.75	7.52	7.58	7.79	7.68	8	8.02	7.88	-0.14	-0.13	-0.43	-0.07	-0.25
NM_030944	C15orf5	81698	NA	1	1	NA	NA	NA	NA	NA	NA	0	0	NA	NA	NA	NA	NA	NA	NA	2.69	2.22	2.6	2.85	2.41	2.6	2.19	2.28	2.41	3.62	3.26	2.74	NA	NA	NA	NA	NA	NA	NA	NA	NA	5.43	5.62	5.62	-0.65	-0.66	-0.85	-0.39	NA
NM_001214	C16orf3	750	NA	2	4	2	NA	NA	NA	NA	1	0	0	NA	NA	NA	NA	NA	NA	NA	3.58	3.36	3.56	3.62	3.65	3.43	4.04	3.58	3.81	3.53	3.25	3.34	5.97	5.86	5.76	5.65	5.94	6.17	6.27	6.27	6.21	5.84	5.96	6.01	0.36	0.09	0.14	0.1	0.33
NM_024571	C16orf33	79622	4	4	4	4	4	1	1	1	1	1	1	15.05	14.49	14.56	15.97	15.95	16.11	15.99	8.47	8.5	8.54	10.01	10.01	9.99	9.85	9.85	9.84	8.81	8.9	8.8	10.64	10.59	10.82	12.1	12.12	12.26	12.06	11.8	11.86	10.68	10.77	10.66	1.18	0.99	1.1	1.13	0.91
NM_058192	C16orf40	113000	2	4	4	3	NA	1	1	1	1	1	0	10.97	10.85	10.19	NA	10.26	11.09	10.77	5.88	5.94	5.77	5.81	5.86	5.99	6.5	6.71	6.55	5.72	5.82	5.83	7.5	7.38	7.54	7.61	7.78	7.71	9.31	9.16	9.25	7.35	7.46	7.4	0.47	0.17	0.35	0.33	0.61
NM_004913	C16orf7	9605	2	3	4	2	NA	1	0	0	1	0	0	12.18	12.2	12.21	11.88	11.67	11.8	12.28	4.72	4.65	4.83	4.21	4.11	4.24	4.76	4.51	4.34	4.34	4.3	4.33	7.38	7.22	7.26	4.84	4.76	4.89	6.49	6.48	6.15	6.47	6.78	6.41	-0.04	-0.41	-0.33	-0.34	-0.15
NM_018659	C17	54360	1	2	2	NA	NA	NA	NA	NA	NA	0	0	12.4	NA	9.99	NA	NA	NA	NA	3.49	3.44	3.53	3.31	3.62	3.57	3.69	3.26	3.28	5.79	5.87	5.62	NA	NA	NA	NA	NA	NA	NA	NA	NA	7.45	7.68	7.57	-1.56	-0.82	-1.7	-1.54	-1.37
NM_003876	C17orf35	8834	3	4	4	4	3.75	1	1	1	1	1	1	13.7	12.91	13.02	13.87	13.83	14.35	14.43	6.23	6.35	6.31	7.06	6.85	6.99	7.44	7.39	7.3	6.6	6.67	6.63	10.27	10.19	10.23	11.14	11.08	11.08	11.08	10.91	10.91	10.32	10.28	10.28	0.27	0.14	0.26	0.34	0.6
NM_152260	C18B11	27079	3	4	4	4	3.75	1	1	1	1	1	1	13.3	13.21	13.48	14.41	14.29	14.04	13.95	5.73	5.81	5.77	6.44	6.71	6.7	6.13	6.2	6.17	5.45	5.49	5.64	8.75	8.6	8.67	9.9	9.95	9.87	9.02	8.97	8.97	8.63	8.69	8.71	0.74	0.48	0.82	0.71	0.25
NM_024899	C18orf9	79959	3	4	3	3	3.25	0	1	1	1	0	1	13.19	12.88	12.83	13.97	14.05	13.06	12.83	6.31	6.46	6.25	7.82	7.7	7.74	6.58	6.62	6.67	6.2	6.44	6.38	8.03	8.08	8.08	8.26	8.37	8.5	8.37	8.39	8.38	8.26	8.19	8.26	0.7	0.73	0.68	0.69	0.03
NM_012109	C19orf4	25789	NA	3	2	2	NA	1	0	0	1	0	0	NA	NA	NA	NA	NA	NA	NA	5.26	5.31	5.2	5.04	5.11	5.12	5.29	5.26	5.33	4.93	5.13	5.36	7.82	7.83	7.88	6.91	6.82	7	6.92	6.78	6.61	7.31	7.3	7.21	0.66	0.83	0.5	0.7	0.33
NM_016190	C1orf10	49860	1	3	2	NA	NA	NA	NA	NA	NA	0	0	NA	NA	NA	NA	NA	NA	NA	4.33	4.4	4.31	4.35	4.13	4.18	4.5	4.39	4.3	4.04	4.28	4.2	NA	NA	NA	NA	NA	NA	NA	NA	NA	NA	NA	NA	-0.6	-0.28	-0.56	-0.34	NA
NM_015101	C1orf17	23127	1	2	2	1	1.5	NA	NA	NA	0	1	0	12.14	11.61	11.96	10.18	9.63	10.22	9.6	4.13	4.87	4.52	3.56	3.4	3.87	3.73	3.64	3.72	4.52	4.77	4.65	NA	NA	NA	4.94	NA	4.63	NA	NA	NA	4.71	NA	4.68	-0.44	-0.15	-0.16	-0.22	-0.57
NM_017673	C1orf26	54823	2	3	2	2	2.25	0	0	1	0	1	1	10.52	NA	NA	10.71	10.83	NA	NA	3.9	3.76	4.23	4.93	4.82	5.31	4.44	4.51	4.69	4.35	4.43	4.4	NA	NA	NA	6.32	6.25	6.39	NA	NA	NA	6.62	6.3	6.12	0.25	0.39	0.51	0.64	0.25
NM_017847	C1orf27	54953	3	4	3	4	3.5	1	1	1	1	0	1	13.69	14.51	14.71	13.3	13.26	13.91	13.96	8.05	8.11	8.1	7.26	7.4	7.29	7.78	7.85	7.82	7.47	7.57	7.46	9.19	9.24	9	8.79	8.82	8.85	8.78	8.76	8.77	8.89	9.05	8.94	-0.78	-0.86	-0.6	-0.74	0.02
NM_024529	C1orf28	79577	4	4	3	3	3.5	1	1	1	1	1	1	14.73	13.58	13.79	15.03	15.02	15.61	15.51	6.95	6.9	6.93	8.2	8.12	8.22	8.65	8.62	8.71	7.41	7.43	7.48	6.51	6.66	6.61	7.67	7.8	7.78	8.24	8.19	8.2	7.42	7.41	7.47	0.19	0.19	0.39	0.31	0.72
NM_006820	C1orf29	10964	3	2	2	4	NA	0	1	1	0	1	1	NA	13.82	13.98	NA	NA	NA	NA	7.86	7.47	7.87	3.07	2.92	2.79	2.91	2.95	3.13	2.75	3.05	3.07	9.01	8.96	9.03	NA	NA	NA	NA	NA	NA	4.82	5.01	5.17	0.02	-0.11	-0.34	0.03	-0.05
NM_024319	C1orf35	79169	4	4	4	4	4	1	1	1	1	0	0	15.37	15.2	15.28	15.9	15.91	15.73	15.74	6.41	6.48	6.65	7.21	7.13	7.14	6.93	6.78	6.84	6.6	6.45	6.58	8.55	8.63	8.53	9.66	9.74	9.64	9.06	8.98	9.07	8.08	8.02	8.17	NA	0.68	NA	0.81	0.24
NM_000491	C1QB	713	2	2	2	NA	NA	NA	NA	NA	NA	0	0	NA	NA	NA	NA	NA	NA	NA	3.56	3.88	3.38	3.24	3.24	3.22	3.29	3.58	3.64	2.98	3.25	3.17	NA	NA	NA	NA	NA	NA	NA	NA	NA	NA	NA	NA	0.18	0.34	NA	0.6	0.15
NM_031909	C1QTNF4	114900	1	1	1	NA	NA	NA	NA	NA	NA	0	0	10.62	10.08	10.19	NA	NA	NA	9.57	2.65	2.45	2.56	2.39	2.58	2.52	2.58	2.5	2.41	2.26	2.37	2.22	NA	NA	NA	NA	NA	NA	NA	NA	NA	NA	NA	NA	0.16	0.44	0.02	0.15	-0.23
NM_015645	C1QTNF5	114902	1	3	2	1	NA	NA	NA	NA	0	0	0	10.8	10.32	10	10.04	9.92	10.69	9.99	4.92	4.86	4.75	4.92	4.91	4.75	5.08	4.94	4.84	5.05	4.88	4.68	5.53	5.75	6.15	6.44	NA	4.89	5.8	5.83	6.01	6.7	6.37	6.35	0.67	0.21	0.44	0.44	0.35
NM_014477	C20orf10	27296	NA	2	1	1	NA	NA	NA	NA	0	0	0	NA	NA	NA	NA	NA	NA	NA	4.16	3.95	4.21	4.21	4.01	4.25	4.14	3.94	4.16	3.68	3.97	4.01	NA	NA	4.78	NA	NA	NA	NA	NA	NA	NA	NA	4.43	NA	-0.47	NA	-0.52	0.52
NM_032883	C20orf100	84969	2	2	4	2	NA	1	1	1	0	1	1	12.94	NA	NA	12.37	12.46	11.08	11.07	2.5	2.49	2.15	4.9	5	4.75	3.5	3.25	3.61	4.49	4.79	4.45	NA	NA	NA	7.72	7.73	7.73	6.32	6.02	6.18	8.04	7.79	7.97	-0.45	-0.57	-0.4	-0.48	-1.35
NM_080607	C20orf102	128434	3	3	1	3	NA	1	0	0	0	0	0	12.68	12.8	12.48	12.24	12.22	12.88	12.58	5.25	5.16	5.19	5.38	5.19	5.17	5.21	5.34	5.32	4.58	4.71	4.99	8.49	8.99	8.58	7.81	7.76	8.12	8.87	8.87	8.91	8.44	7.9	7.98	NA	0.26	NA	-0.13	0.01
NM_012261	C20orf103	24141	1	3	2	1	NA	NA	NA	NA	0	0	0	11.1	9.87	9.63	9.9	9.54	NA	9.52	4.33	4.28	4.37	4.07	4.23	4.01	4.46	4.62	4.45	4.48	4.95	4.8	NA	NA	NA	4.73	NA	NA	NA	NA	NA	5.54	5.62	5.7	-0.76	-0.68	-0.81	-0.7	-0.89
NM_033197	C20orf114	92747	1	3	NA	NA	NA	NA	NA	NA	NA	0	NA	NA	NA	NA	NA	NA	NA	NA	4.64	4.57	4.46	4.62	4.66	4.5	4.69	4.55	4.8	4.38	4.29	4.51	NA	NA	NA	NA	NA	NA	NA	NA	NA	NA	NA	NA	NA	NA	NA	NA	NA
NM_024331	C20orf121	79183	2	4	2	2	NA	1	1	1	1	1	1	12.34	11.53	NA	11.84	11.83	12.1	12.16	5.89	6.03	5.89	6.05	6.03	6.05	6.51	6.7	6.5	6.02	6.1	6.01	7.02	7.18	7.07	7.17	7.11	7.16	8	8.12	7.97	7.6	7.51	7.55	0.2	0.29	0.29	0.46	0.19
NM_030815	C20orf126	81572	4	4	4	2	NA	1	1	1	1	1	1	15.47	16.2	16.22	16.49	16.47	15.61	15.83	7.95	7.93	7.96	8.34	8.41	8.27	7.44	7.61	7.49	7.35	7.39	7.42	6.71	6.77	6.76	7.08	7.13	7.09	6.15	6.08	6.24	5.6	5.83	5.79	0.85	0.57	0.75	0.84	-0.06
NM_017714	C20orf13	55617	3	4	3	2	NA	1	1	1	1	1	1	12.86	10.57	9.94	14.51	14.64	13.64	13.57	3.79	3.54	3.34	7.79	7.85	7.88	7.03	7.09	7.02	5.8	5.93	5.7	NA	4.81	5.06	7.8	7.98	7.98	7.03	7.04	6.99	6.54	6.5	6.59	1.25	0.85	1.27	1.27	0.71
NM_080725	C20orf139	140809	3	4	4	4	3.75	1	1	1	1	1	1	12.23	13.93	13.9	11.82	11.65	12.2	12.18	8.75	8.83	8.73	7.28	7.25	7.24	7.43	7.48	7.43	7.05	7.09	6.98	10.58	10.58	10.63	9.95	9.85	10.07	9.92	9.94	10.05	9.83	9.93	9.82	0.08	-0.05	0.21	0.22	0.47
NM_012469	C20orf14	24148	4	4	4	3	3.75	1	1	1	1	1	1	14.65	13.84	13.97	14.74	14.79	14.66	14.58	7.05	7.13	7.01	7.97	8	7.89	7.51	7.57	7.53	7.34	7.52	7.51	7.83	7.89	7.79	9.11	8.92	8.96	8.51	8.42	8.3	8.65	8.7	8.45	0.57	0.47	0.5	0.59	0.12
NM_019095	C20orf155	54675	4	4	4	4	4	1	1	1	1	1	1	16.29	16.71	16.65	17.34	17.27	15.9	15.79	8.56	8.48	8.61	9.4	9.33	9.3	7.71	7.78	7.85	8.2	8.3	8.15	11.39	11.36	11.36	10.73	10.62	10.58	8.44	8.37	8.38	10.02	10	9.97	0.89	0.93	1.06	1.06	-0.57
NM_024918	C20orf172	79980	4	4	4	4	4	1	1	1	1	1	1	14.73	13.43	13.41	15.3	15.36	14.16	14.23	5.76	5.71	5.91	7.62	7.53	7.68	6.43	6.57	6.44	6.81	6.92	6.94	7.91	7.83	7.99	10.35	10.08	10.15	9.06	9.17	9.01	9.61	9.55	9.4	0.77	NA	0.94	1	-0.09
NM_017874	C20orf27	54976	4	4	3	4	3.75	1	1	1	1	1	1	14.09	14.22	14.18	14.13	14.12	14.67	14.44	5.71	5.86	5.78	6.89	6.85	6.87	6.77	6.63	6.75	5.84	5.97	6.01	8.29	8.35	7.98	9.89	10.05	9.98	10.17	10.42	10.34	8.23	8.22	8.18	1.36	1.43	1.42	1.17	1.11
NM_018347	C20orf29	55317	1	4	4	2	NA	1	0	1	0	0	1	10.03	9.9	NA	9.98	NA	NA	NA	6.73	6.78	6.79	6.9	6.68	6.94	6.43	6.59	6.62	6.25	6.23	6.08	6.69	6.77	6.82	7.44	7.4	7.46	6.55	6.53	6.55	5.71	5.56	5.43	0.72	0.47	0.69	0.73	0.25
NM_018327	C20orf38	55304	1	1	2	1	1.25	1	0	0	0	0	0	NA	NA	NA	NA	NA	NA	NA	2.47	2.45	2.55	2.74	2.53	2.54	2.46	2.43	2.38	2.67	2.57	2.51	5.97	5.7	5.88	5.32	5.19	5.31	5.97	6.22	5.8	6.23	6.18	6.39	0.21	NA	0.23	0.08	0.47
NM_024893	C20orf39	79953	2	2	1	NA	NA	0	0	0	NA	0	0	11.6	9.91	10.32	10.92	10.94	12.47	12.48	3.76	3.64	3.6	3.52	3.52	3.45	3.71	3.67	3.94	4.27	3.91	3.8	NA	NA	NA	NA	NA	NA	NA	NA	NA	6.5	6.46	6.21	-1.21	-0.97	-1.13	-0.96	-0.75
NM_018354	C20orf46	55321	2	3	3	1	NA	0	0	1	0	0	1	10.8	11.92	11.59	NA	NA	10.3	NA	4.85	4.77	5.04	4.48	4.48	4.76	4.67	4.81	4.77	4.81	4.82	4.77	5.68	5.88	5.81	NA	NA	NA	NA	NA	NA	6.97	7.07	7.11	-0.17	NA	-0.22	-0.39	-0.23
NM_033409	C20orf54	113278	3	3	1	2	NA	1	0	0	1	0	0	12.44	12.41	12.18	12.11	12.09	12.28	11.85	4.62	4.69	4.58	4.69	4.67	4.75	4.89	4.75	4.71	4.39	4.34	4.67	6.99	7.06	6.98	5.49	5.38	5.54	6.18	6.17	5.94	6.42	6.47	6.45	0.29	0.36	0.02	0.33	0.04
XM_372879	C21orf57	54059	2	4	3	3	NA	1	1	1	1	1	1	12.95	12.88	12.96	11.29	11.46	11.73	11.95	7.12	7.03	6.95	6.26	6.21	6.25	6.12	6.1	6.18	6.88	7.02	6.8	9.63	9.65	9.7	8.55	8.62	8.62	8.11	8.02	8.13	9.42	9.07	9.27	-0.73	-0.42	-0.57	-0.75	-0.82
NM_019596	C21orf62	56245	NA	2	1	NA	NA	NA	NA	NA	NA	0	0	NA	NA	NA	NA	NA	NA	NA	3.83	3.79	3.99	3.75	3.73	3.83	3.94	3.65	3.81	3.53	3.54	3.46	NA	NA	NA	NA	NA	NA	NA	NA	NA	NA	NA	NA	NA	-0.43	NA	-0.5	-0.56
NM_001585	C22orf1	758	1	3	2	1	NA	0	0	1	0	0	0	NA	9.14	NA	NA	NA	7.33	NA	5.16	5.06	4.87	5.17	4.98	4.99	5.18	5.43	5.2	4.72	4.55	4.85	NA	NA	NA	NA	NA	NA	5.64	5.19	5.48	NA	NA	NA	-0.13	-0.21	-0.36	0.04	2.1
NM_024053	C22orf18	79019	4	4	3	4	3.75	1	1	1	1	1	1	14.47	13.6	13.68	15.35	15.27	14.4	14.46	5.51	5.33	5.49	8.4	8.42	8.49	7.13	7.09	7.16	6.93	6.89	6.8	8.14	8.19	7.92	11.49	11.57	11.57	9.92	10.06	9.95	9.4	9.62	9.46	1.58	1.2	1.53	1.42	0.02
NM_012264	C22orf5	25829	4	4	4	2	NA	1	1	1	1	0	1	15.79	16.34	16.35	15.11	15.2	16.13	16.02	7.27	7.41	7.3	6.81	6.91	6.78	7.09	7.12	7.1	6.64	6.8	7	7.63	7.71	7.66	6.66	6.62	6.51	7.1	7.17	7.13	7.27	7.27	7.2	-0.61	-0.59	-0.54	-0.57	-0.03
NM_016591	C2GNT3	51301	NA	1	1	2	NA	1	0	0	1	0	0	NA	NA	NA	NA	NA	NA	NA	2.9	2.77	2.8	2.84	2.77	2.91	2.83	2.98	2.79	2.89	2.56	2.46	6.98	7.08	6.96	6.8	6.72	7.09	8.1	7.71	7.79	7.13	7.16	7.27	NA	0.16	NA	-0.12	NA
NM_032319	C2orf7	84279	3	4	3	3	3.25	1	1	1	1	1	1	13.55	13.75	13.61	14.2	14.21	13.94	13.88	6.17	6.08	6.14	7.44	7.51	7.57	6.93	6.99	6.93	6.39	6.29	6.3	6.72	6.78	6.73	9.4	9.42	9.43	8.6	8.59	8.72	7.65	7.75	7.71	1.4	1.12	1.34	1.21	0.53
NM_025264	C2orf8	80745	3	4	3	3	3.25	1	1	0	1	1	0	13.68	13.18	13.25	13.61	13.44	13.62	13.57	5.68	5.76	5.88	6.41	6.23	6.23	6.22	6.39	6.31	6.12	6.02	5.98	7.57	7.52	7.58	8.28	8.16	8.19	8.08	7.95	7.98	8.43	8.11	8.44	0.02	0.2	0.1	0.22	0.36
NM_004054	C3AR1	719	1	2	3	NA	NA	NA	NA	NA	NA	0	0	NA	NA	NA	NA	NA	NA	NA	3.67	3.44	3.54	3.5	3.53	3.79	3.52	3.58	3.69	4.13	3.84	3.75	NA	NA	NA	NA	NA	NA	NA	NA	NA	4.56	5.12	4.64	0.54	-0.11	0.08	-0.24	-0.2
NM_017546	C40	55571	3	4	3	4	3.5	NA	NA	NA	0	0	0	13.93	13.15	13.21	13.27	13.7	13.24	13.39	7.33	7.33	7.23	7.46	7.35	7.45	7.51	7.48	7.37	7.56	7.63	7.51	9.86	9.98	9.69	9.97	10.15	10.1	10	9.96	9.98	9.95	10	9.87	-0.18	-0.25	-0.13	-0.05	-0.21
NM_000715	C4BPA	722	NA	3	2	1	NA	NA	NA	NA	0	0	0	11.86	NA	NA	NA	NA	NA	NA	5.36	5.32	4.99	4.84	5.21	5.11	5.31	5.14	5.34	6.01	6.37	6.23	4.74	NA	NA	NA	NA	NA	NA	NA	NA	7.96	7.79	7.88	-2.1	-1.67	-1.79	-1.89	-1.54
NM_000716	C4BPB	725	3	3	3	3	3	0	1	1	0	1	0	14.89	13.24	13.56	NA	NA	NA	NA	5.63	6.05	5.99	4.48	4.83	4.28	4.12	4.06	4.41	6.54	6.7	6.7	8.07	7.98	8.19	NA	NA	NA	NA	NA	NA	9.14	9.1	8.87	NA	-2.39	NA	NA	NA
NM_032313	C4orf14	84273	3	4	4	3	3.5	1	1	1	1	1	1	13.27	12.5	12.66	13.84	13.8	14.55	14.73	6.79	6.89	6.91	7.97	7.98	7.95	8.4	8.49	8.47	7.5	7.46	7.59	7.17	7.1	7.15	8.36	8.36	8.26	8.59	8.76	8.79	7.85	7.92	7.86	0.34	0.21	0.39	0.32	0.86
NM_005750	C4orf6	10141	2	1	2	1	1.5	NA	NA	NA	0	0	0	11.23	10.99	10.27	10.35	10.15	10.81	11.14	3.2	2.86	2.98	2.69	2.86	2.76	2.99	2.87	3.06	2.97	2.69	2.87	NA	NA	4.68	NA	NA	NA	NA	NA	NA	4.56	4.41	5.14	NA	0.02	NA	NA	NA
NM_001735	C5	727	2	3	2	1	NA	0	1	1	0	0	0	13.17	10.44	10.64	NA	NA	11.15	NA	4.22	4.48	4.33	3.68	3.67	3.53	4.34	4.32	4.26	6.71	6.88	6.66	NA	5	NA	NA	NA	NA	NA	NA	NA	6.92	7	6.82	NA	-1.93	-2.06	NA	-1.25
NM_016604	C5orf7	51780	4	4	4	1	NA	1	0	1	0	1	1	15.09	14.87	14.97	14.76	14.77	15.1	14.98	6.66	6.86	6.78	7.13	7	6.9	7.18	7.35	7.24	7.41	7.34	7.4	5.2	5.29	5.53	6.03	5.87	6.09	6.18	NA	5.8	6.18	6.43	6.28	0.16	-0.02	0.24	0.31	0.34
NM_000065	C6	729	NA	2	2	NA	NA	NA	NA	NA	NA	0	0	NA	NA	NA	NA	NA	NA	NA	3.01	3.44	3.06	3.19	2.98	3.23	3.3	3.18	3.07	3.2	2.81	2.9	NA	NA	NA	NA	NA	NA	NA	NA	NA	NA	NA	NA	NA	NA	NA	NA	NA
NM_032744	C6orf105	84830	2	2	1	1	1.5	0	0	1	0	0	1	13.62	NA	10.99	NA	NA	NA	NA	3.72	3.58	3.28	3.55	3.52	3.62	3.63	3.26	3.52	3.88	3.88	3.86	4.74	4.91	4.98	4.94	4.92	NA	NA	NA	NA	5.16	4.91	4.72	-2.33	-2.3	-2.31	-2.41	-2.66
NM_005452	C6orf11	9277	3	4	3	4	3.5	1	1	0	0	0	0	13.51	13.05	13.06	13.61	13.65	13.53	13.42	6.94	6.88	7.11	7.58	7.5	7.44	7.14	7.16	7.23	6.94	7.07	6.82	9.83	9.8	9.73	10.39	10.49	10.45	10.02	9.99	10.03	9.98	9.95	9.95	0.69	0.66	0.81	0.71	0.59
NM_024839	C6orf135	79897	4	4	4	4	4	1	1	1	1	1	1	14.75	14.68	14.75	14.78	14.8	15.45	15.57	7.27	7.2	7.42	7.68	7.66	7.65	8.09	8.11	8.12	7.09	7.19	7.12	9.6	9.68	9.66	10.85	10.84	10.78	11.1	10.97	11.02	9.97	9.84	9.69	0.52	0.27	0.49	0.48	0.58
NM_014070	C6orf15	29113	4	3	1	3	NA	1	0	0	0	0	0	14.54	14.87	14.73	14.61	14.61	14.73	14.44	5.33	5.56	5.34	5.08	5.08	5.07	5.41	5.33	5.46	5.14	5.09	5.27	7.41	7.7	7.35	7.1	6.96	7.05	7.63	7.87	7.71	7.25	7.28	7.29	NA	0.13	NA	0.34	NA
NM_033112	C6orf153	88745	4	4	4	4	4	0	1	0	0	0	0	15.53	16.17	16.05	15.75	15.74	16.08	15.96	8	8.03	8.07	7.85	7.89	7.84	7.95	7.96	7.95	7.65	7.71	7.75	10.69	10.72	10.48	10.29	10.34	10.33	10.23	10.46	10.42	9.75	9.86	9.8	0.02	-0.17	0.03	0.06	-0.02
NM_024882	C6orf155	79940	NA	1	2	NA	NA	NA	NA	NA	NA	0	0	NA	NA	NA	NA	NA	NA	NA	2.64	2.52	2.37	2.36	2.37	2.18	2.17	2.67	2.48	2.27	2.24	2.23	NA	NA	NA	NA	NA	NA	NA	NA	NA	4.43	4.41	4.17	NA	NA	NA	NA	NA
NM_153362	C6orf158	167681	NA	1	1	NA	NA	NA	NA	NA	NA	0	0	NA	NA	NA	NA	NA	NA	NA	2.28	2.34	2.09	2.13	2.28	2.54	2.24	2.28	2.21	2.42	2.14	2.05	NA	NA	NA	NA	NA	NA	NA	NA	NA	4.43	NA	NA	0.16	0.23	0.26	0.05	0.06
NM_032511	C6orf168	84553	3	3	2	2	2.5	1	1	0	1	1	1	13.19	12.57	12.66	13.34	13.36	13.4	13.44	3.88	3.95	3.77	4.71	4.84	4.59	4.26	4.32	4.25	3.93	3.76	4.03	6.12	6.27	6	7.25	7.34	7.12	6.74	6.74	6.82	6.7	6.94	6.63	0.78	0.76	0.85	0.89	0.69
NM_019052	C6orf18	54535	2	4	3	3	NA	1	1	0	0	0	0	12.08	11.34	11.32	12.12	12.18	11.18	11.35	5.89	6.1	6.04	6.6	6.62	6.69	6.04	5.97	6.1	6.12	6.12	6.3	7.91	7.88	7.87	8.66	8.84	8.71	8.22	8.09	8.2	8.38	8.41	8.43	0.12	-0.07	0.14	0	-0.17
NM_025002	C6orf208	80069	NA	3	3	NA	NA	NA	NA	NA	NA	0	0	9.69	NA	NA	NA	NA	NA	NA	4.43	4.26	4.17	4.3	4.65	4.39	4.59	4.42	4.61	4.38	4.26	4.5	NA	NA	NA	NA	NA	NA	NA	NA	NA	NA	NA	NA	0.05	-0.17	0.05	-0.11	-0.29
NM_018368	C6orf209	55788	3	4	4	3	3.5	1	1	1	1	1	1	13.74	14.7	14.68	13.45	13.39	13.37	13.39	8.81	8.84	8.74	7.58	7.57	7.52	7.78	7.82	7.85	8.09	8.03	8.01	9.55	9.57	9.63	8.27	8.42	8.37	8.21	8.18	8.11	9.13	9.29	9.24	-0.84	-0.81	-0.74	-0.8	-0.59
NM_024573	C6orf211	79624	4	4	4	4	4	1	1	1	1	1	1	14.94	14.14	14.25	14.64	14.74	16.09	16.3	8.02	7.99	8.14	8.77	8.83	8.81	10.12	10.12	10.18	8.86	8.88	8.8	8.65	8.57	8.38	8.83	8.96	8.91	10.3	10.3	10.13	9.34	9.48	9.44	-0.52	-0.53	-0.36	-0.34	1.14
NM_025258	C6orf27	80737	NA	3	4	1	NA	NA	NA	NA	0	0	0	NA	NA	NA	NA	NA	NA	NA	4.73	4.76	4.47	4.81	4.53	4.72	4.79	4.74	4.64	4.68	4.64	4.66	NA	NA	NA	NA	NA	NA	NA	NA	5.34	4.6	4.74	NA	0.19	-0.13	-0.11	-0.07	0.07
NM_024929	C6orf59	79992	NA	3	1	NA	NA	NA	NA	NA	NA	0	0	11.15	NA	NA	NA	NA	NA	NA	4.9	4.73	4.82	4.88	4.98	4.93	5.09	4.96	4.84	4.89	4.97	5.21	NA	NA	NA	NA	NA	NA	NA	NA	NA	5.9	6.07	5.95	-1.07	-0.91	-1.16	-0.81	NA
NM_014165	C6orf66	29078	3	4	4	4	3.75	1	1	1	0	0	1	13.15	13.23	13.36	14.53	14.42	13.05	13.21	7.76	7.9	8.01	9.42	9.35	9.4	8.26	8.06	8.14	8.15	8.21	8.13	9.05	9.13	9.08	10.59	10.56	10.56	9.02	8.88	8.82	8.88	8.8	8.87	0.8	0.71	0.88	0.82	-0.56
NM_022102	C6orf79	63933	4	4	4	4	4	1	1	1	1	1	1	17.04	16.97	16.98	18.12	18.08	17.65	17.67	8.21	8.31	8.41	9.87	9.87	9.84	9.08	9.04	9.1	8.69	8.75	8.78	9.68	9.63	9.69	11.12	11.06	11.21	10.39	10.28	10.44	10.02	9.96	9.97	0.97	0.78	0.99	1.03	0.26
NM_015439	C6orf80	25901	3	4	4	3	3.5	1	1	1	1	1	1	12.74	12.64	12.59	13.26	13.25	11.81	11.95	6.89	6.77	6.86	7.64	7.62	7.5	6.29	6.34	6.13	6.73	6.99	6.98	8.39	8.44	8.45	9.17	9.22	9.34	7.71	7.72	7.65	8.52	8.48	8.44	0.28	0.18	0.35	0.36	-0.96
NM_032860	C6orf93	84946	3	1	4	3	NA	1	1	1	1	0	1	14.08	14.12	13.93	15.04	15.25	13.38	13.44	2.54	2.43	2.73	3.25	3.43	3.43	2.22	2.11	2.34	2.66	3.01	2.63	8.64	8.63	8.69	9.82	9.94	9.88	8.11	7.91	8	8.6	8.49	8.44	0.49	0.44	0.58	0.62	-0.78
NM_025059	C6orf97	80129	1	2	1	2	1.5	0	1	0	0	1	0	10.6	NA	9.7	9.73	9.44	11.38	11.73	3.78	3.77	3.75	3.58	3.41	3.69	5.21	5.23	5.2	4.31	3.81	3.83	NA	NA	NA	NA	NA	NA	6.24	6.76	6.65	5.75	5.86	5.81	NA	NA	NA	NA	0.65
NM_032625	C7orf13	129790	NA	4	3	2	NA	1	1	1	1	1	0	NA	NA	NA	NA	NA	NA	NA	6.26	6.31	6.2	6.34	6.41	6.34	6.95	7.02	6.75	5.65	5.85	6.2	5.92	5.93	6.11	5.99	6.23	6.17	6.74	7.11	7.07	5.71	5.52	5.4	0.34	0.3	0.18	0.14	1.29
NM_031443	C7orf22	83605	2	4	4	4	NA	1	1	1	1	1	0	11.04	12.02	12.12	11.87	11.83	10.98	NA	7.11	7.04	7.14	7.18	7.05	7.08	6.52	6.58	6.42	6.45	6.24	6.19	9.04	8.91	9.02	9.08	9.14	9.21	8.54	8.44	8.3	8.2	8.12	8.17	1.01	0.81	1.09	1.05	0.22
NM_024315	C7orf23	79161	4	4	4	4	4	1	1	1	1	1	1	14.12	11.66	11.87	14.62	14.61	14.65	14.77	5.64	5.39	5.59	8.4	8.41	8.42	8.35	8.32	8.35	7.67	7.78	7.72	7.4	7.46	7.59	10.21	10.27	10.16	9.67	9.71	9.78	9.6	9.38	9.4	0.25	-0.05	0.32	0.32	0.34
NM_024051	C7orf24	79017	4	4	4	4	4	0	1	1	0	1	0	16.41	16.48	16.35	16.42	16.43	17.03	17.06	9.73	9.69	9.76	10.06	10.08	9.99	10.47	10.55	10.52	10.01	10.06	10	10.14	10.35	10.25	10.49	10.44	10.53	10.27	10.36	10.35	10.45	10.7	10.62	-0.72	-0.68	-0.63	-0.62	0.24
NM_020192	C7orf36	57002	3	4	3	4	3.5	1	1	1	1	1	1	13.64	13.9	14.07	13.12	13.19	12.84	13	7.5	7.44	7.48	6.51	6.55	6.53	6.99	6.9	7.01	7.01	7.04	6.9	10.04	9.75	9.78	8.9	8.98	8.95	8.95	9	8.92	9.35	9.25	9.3	-0.87	-0.82	-0.96	-0.86	-0.72
NM_022150	C7orf9	64111	1	1	2	3	NA	1	0	0	1	0	0	11.22	11.63	10.87	9.95	9.64	10.43	9.83	2.75	2.75	2.63	2.74	2.75	2.62	2.67	2.94	2.95	2.65	2.49	2.9	9.1	9.04	8.75	6.95	7.12	7.18	7.91	7.95	8.06	7.97	8.1	8.08	-0.01	-0.14	0.1	-0.2	0.09
NM_000562	C8A	731	NA	2	2	NA	NA	NA	NA	NA	NA	0	0	NA	NA	NA	NA	NA	NA	NA	3.41	3.66	3.59	3.57	3.53	3.48	3.55	3.52	3.86	3.65	3.77	3.53	NA	NA	NA	NA	NA	NA	NA	NA	NA	NA	NA	NA	-0.81	-0.45	-1.01	-0.44	-0.75
NM_000066	C8B	732	NA	3	NA	1	NA	NA	NA	NA	0	0	NA	10.04	NA	NA	NA	NA	NA	NA	4.44	4.44	4.25	4.16	4.14	3.95	4.59	4.5	4.5	4.58	4.75	4.36	NA	5.21	5.37	4.89	4.87	NA	NA	5.3	NA	5.66	6.01	5.72	NA	NA	NA	NA	NA
NM_000606	C8G	733	NA	2	1	NA	NA	NA	NA	NA	NA	0	0	9.99	NA	NA	NA	NA	NA	NA	3.85	3.66	3.66	3.6	3.64	3.66	3.89	3.62	3.85	3.56	3.57	3.55	NA	NA	NA	NA	NA	NA	NA	NA	NA	5.23	5.21	4.9	NA	-0.14	-0.43	-0.43	-0.45
NM_020130	C8orf4	56892	3	2	2	3	2.5	0	1	1	0	1	1	11.39	12.55	12.59	NA	NA	NA	NA	6.69	6.49	6.87	2.07	1.89	1.51	3.25	3.29	3.49	5.5	5.38	5.46	7.78	7.82	7.78	NA	NA	NA	NA	NA	NA	7.13	7.1	7.03	-1.27	-0.5	-1.25	-0.94	-0.7
NM_001737	C9	735	2	1	1	NA	NA	0	1	1	NA	0	1	NA	NA	NA	11.55	11.77	NA	NA	2.45	2.39	2.34	4.66	4.78	4.45	2.22	2.19	2.24	2.06	2.07	2.06	NA	NA	NA	NA	NA	NA	NA	NA	NA	NA	NA	NA	0.79	0.41	0.53	0.65	NA
NM_147202	C9orf25	203259	3	4	4	1	NA	0	1	0	0	1	0	11.8	12.41	12.11	NA	NA	NA	11.9	6.8	6.79	6.88	6.42	6.43	6.42	6.01	6.25	6.27	6.43	6.27	6.41	5.71	5.64	5.68	5.55	5.11	5.51	5.87	5.8	5.84	6.14	5.99	5.98	0.18	-0.14	0.05	-0.04	0.04
NM_033439	C9orf26	90865	NA	1	3	NA	NA	NA	NA	NA	NA	0	0	NA	NA	NA	NA	NA	NA	NA	2.01	2.09	1.91	1.73	1.84	2.01	1.74	1.82	1.83	1.96	1.96	1.89	NA	NA	NA	NA	NA	NA	NA	NA	NA	NA	4.31	4.64	0.19	NA	0.21	0.07	NA
NM_018465	C9orf46	55848	4	4	4	4	4	1	1	1	1	1	0	14.02	15.22	15.03	14.65	14.76	13.72	13.54	7.43	7.45	7.54	7.28	7.19	7.06	6.41	6.21	6.3	6.42	6.47	6.61	9.71	9.79	9.74	9.6	9.65	9.59	8.41	8.33	8.36	8.59	8.63	8.67	0.6	0.35	0.59	0.65	-0.35
NM_033387	C9orf59	286336	1	3	2	3	NA	1	1	1	0	0	1	NA	NA	9.63	9.88	10.04	NA	NA	4.22	4.11	4.1	5.28	5.56	5.14	4.51	4.26	4.26	4.78	5.09	4.87	NA	5.21	4.88	8.22	8.32	8.46	NA	5.57	NA	7.51	7.61	7.33	0.62	0.28	0.58	0.59	-1.76
NM_032728	C9orf67	84814	1	3	1	NA	NA	NA	NA	NA	NA	NA	0	10.37	9.3	NA	NA	8.56	9.58	9.61	5.19	4.94	5.24	5.06	4.92	4.81	5.1	5.16	5.11	5.23	4.99	5.24	NA	NA	NA	NA	NA	NA	NA	NA	NA	5.49	4.88	5.06	NA	-1.42	NA	-1.57	NA
NM_017586	C9orf7	11094	3	4	3	2	NA	1	0	1	0	0	1	11.96	12.25	11.93	10.93	10.63	12.64	12.64	6.01	5.98	5.85	5.59	5.75	5.59	5.99	5.79	5.73	5.5	5.49	5.76	6.53	6.61	6.76	5.55	5.45	5.66	6.29	6.25	6.44	5.9	5.88	5.9	-0.04	0.06	-0.11	-0.11	0.25
NM_024945	C9orf76	80010	3	4	4	4	3.75	1	1	1	0	1	1	13.03	12.16	12.36	14.15	14.12	12.85	12.95	7.11	7.32	7.2	8.92	8.93	8.92	8.06	8.16	8.05	7.84	7.86	7.81	8.98	8.96	8.95	10.41	10.46	10.51	9.22	9.02	9.13	10.05	9.77	9.93	0.65	0.51	0.7	0.75	0.08
NM_016014	C9orf77	51104	NA	4	2	2	NA	1	1	1	0	1	0	NA	NA	NA	NA	NA	NA	NA	5.31	5.38	5.13	7.58	7.37	7.41	5.9	6.29	5.97	5.88	5.86	5.9	5.59	NA	4.78	6.65	7.06	6.95	5.76	5.99	6.07	5.78	5.38	5.74	0.89	1.09	0.95	0.93	NA
NM_001217	CA11	770	2	3	2	3	2.5	1	1	1	1	1	1	11.07	13.17	13.31	NA	11.06	12.06	11.4	6.98	6.94	7.02	4.6	4.94	5.07	5.16	5.23	5.14	4.86	4.8	4.61	8.55	8.59	8.76	7.34	7.27	7.29	7.79	8.02	7.87	7.65	7.69	7.78	-0.3	0	0.07	-0.06	0.08
NM_000067	CA2	760	NA	2	3	NA	NA	NA	NA	NA	NA	0	0	10.99	NA	NA	NA	NA	NA	NA	3.5	3.69	3.49	2.92	3.04	2.7	3.45	2.91	3.15	6.34	6.33	6.13	NA	NA	NA	NA	NA	NA	NA	NA	NA	4.33	4.54	4.43	-1.5	-1.38	-1.62	-1.66	-1.67
NM_005181	CA3	761	NA	1	NA	NA	NA	NA	NA	NA	NA	0	NA	NA	NA	NA	NA	NA	NA	NA	2.02	2.17	2.2	2.01	2.19	2.15	2.08	2.05	2.21	1.96	2.06	2.04	NA	NA	NA	NA	NA	NA	NA	NA	NA	NA	NA	NA	NA	NA	NA	NA	NA
NM_005182	CA7	766	1	3	2	4	NA	1	0	0	0	0	0	9.41	9.73	NA	NA	NA	NA	NA	5.61	5.25	5.58	5.18	5.24	5.39	5.65	5.45	5.46	5.16	5.1	5.12	9.55	9.68	9.64	9.2	9.27	9.32	9.84	9.88	9.93	9.25	9.27	9.24	-0.07	0	NA	-0.21	-0.06
NM_001216	CA9	768	NA	3	2	1	NA	NA	NA	NA	0	0	0	13.31	NA	NA	NA	NA	NA	NA	5.36	5.39	5.16	4.99	5.22	5.23	5.45	5.37	5.46	6.85	6.86	7.02	NA	NA	NA	NA	NA	NA	5.37	5.14	5.07	9.05	9.05	9.01	-2.44	-2.23	-2.23	-2.44	-2.4
NM_033419	CAB2	93210	2	3	3	2	2.5	1	1	1	1	0	1	12.15	12.91	12.82	10.75	10.82	12.19	11.94	5.28	5.46	5.03	4.45	4.33	4.37	4.75	4.87	4.97	4.69	4.53	4.86	6.65	6.77	6.81	5.99	5.55	5.44	5.97	6.37	5.97	6.13	6.18	6.25	-0.7	NA	-0.78	-0.4	0.08
NM_020247	CABC1	56997	3	4	3	4	3.5	1	1	1	1	1	1	13.29	NA	10.46	12.42	12.54	12.25	12.48	5.68	5.74	5.39	7.55	7.38	7.39	6.69	6.77	6.76	7	7.18	7.04	8.45	8.8	8.82	9.18	9.46	9.33	9.71	9.86	9.77	9.48	9.28	9.43	NA	NA	0.26	NA	-0.27
NM_021098	CACNA1H	8912	2	3	4	3	NA	0	0	1	0	0	1	10.75	11.64	11.61	NA	NA	11.81	12.02	5.82	5.75	5.63	5.23	5.6	5.38	5.73	6.07	5.92	5.4	5.04	5.17	7.9	7.64	7.94	NA	NA	NA	7.53	7.5	7.47	NA	4.62	4.79	0.2	-0.32	-0.11	0.01	1.52
NM_006030	CACNA2D2	9254	NA	3	2	3	NA	1	0	0	0	0	0	NA	NA	NA	NA	NA	NA	NA	4.39	4.36	4.42	4.66	4.48	4.42	4.5	4.42	4.15	4.8	4.47	4.5	8.17	8.23	8.26	7.63	7.69	7.68	8.3	8.25	8.04	8.62	8.66	8.49	-0.16	-0.01	-0.03	-0.11	-0.12
NM_000726	CACNB4	785	NA	2	2	NA	NA	NA	NA	NA	NA	0	0	NA	NA	NA	NA	NA	NA	NA	3.38	3.48	3.51	3.54	3.66	3.44	3.49	3.51	3.6	3.37	3.3	3.53	NA	NA	NA	NA	NA	NA	NA	NA	NA	NA	NA	NA	NA	0.33	NA	NA	NA
NM_000727	CACNG1	786	NA	3	1	NA	NA	NA	NA	NA	NA	0	0	NA	NA	NA	NA	NA	NA	NA	4.83	4.84	4.83	4.84	4.75	4.54	4.91	4.99	5.08	4.65	4.47	4.67	NA	NA	NA	NA	NA	NA	NA	NA	NA	NA	NA	NA	NA	0.08	NA	-0.09	0.08
NM_006078	CACNG2	10369	NA	2	1	NA	NA	NA	NA	NA	NA	0	0	NA	NA	NA	NA	NA	NA	NA	3.83	3.76	3.89	3.64	3.9	4.04	3.68	4.06	4.14	3.62	3.4	3.74	NA	NA	NA	NA	NA	NA	NA	NA	NA	NA	NA	NA	-0.27	-0.3	-0.34	-0.44	-0.29
NM_006539	CACNG3	10368	2	3	3	2	2.5	1	0	0	0	0	0	NA	NA	NA	NA	NA	NA	NA	4.71	4.42	4.49	4.44	4.31	4.76	4.56	4.86	4.49	4.35	4.3	4.44	6.83	6.81	6.7	6.42	6.13	6.19	6.55	6.65	6.71	7.06	6.83	6.96	-0.02	-0.27	-0.02	0.13	-0.24
NM_004057	CALB3	795	1	2	NA	NA	NA	NA	NA	NA	NA	0	NA	NA	NA	NA	NA	NA	NA	NA	2.98	3.24	2.97	3.12	3.41	3.2	3.36	3.12	3.07	2.9	2.88	3.17	NA	NA	NA	NA	NA	NA	NA	NA	NA	NA	NA	NA	NA	NA	NA	NA	NA
NM_015722	CALCYON	50632	2	2	2	2	2	NA	NA	NA	0	0	0	11.33	11.36	11.44	11.21	11.11	11.66	11.19	3.58	3.99	3.61	3.59	3.64	3.34	4.04	3.65	3.84	3.45	3.27	3.49	6.49	6.58	6.48	5.99	5.31	5.79	5.83	5.99	6.26	6.89	6.72	6.93	0.15	0.32	0.4	0.53	0.42
NM_001743	CALM2	805	4	4	4	4	4	1	1	1	1	0	1	18.91	19.75	19.78	18.54	18.47	19.12	19.04	12.35	12.27	12.34	11.61	11.7	11.68	12.18	12.17	12.16	12.16	12.19	12.14	14.13	14	14.08	13	13.24	13	13.63	13.52	13.62	13.64	13.42	13.35	-1.11	-0.89	-0.89	-0.81	0.07
NM_005185	CALML3	810	NA	2	4	1	NA	NA	NA	NA	0	0	0	NA	NA	NA	NA	NA	NA	NA	3.79	3.86	4.01	3.87	4.19	3.87	4.05	3.89	3.71	3.78	3.55	3.56	4.94	NA	4.68	4.79	NA	4.98	NA	NA	NA	4.75	4.88	4.83	0.16	-0.07	0.13	0.08	0.61
NM_017422	CALML5	51806	1	3	1	2	NA	0	1	1	0	1	0	9.58	8.9	NA	NA	NA	NA	NA	4.31	4.12	4.51	4.01	3.89	4.15	5.02	4.86	5.1	4.15	4.35	4.22	NA	NA	NA	NA	NA	NA	7.2	7.07	7.04	5.45	5.84	5.56	-0.54	-0.06	-0.36	-0.2	0.52
NM_004343	CALR	811	4	4	4	1	NA	0	0	1	0	0	0	13.95	14.27	14.46	14.75	14.72	13.61	13.83	5.77	5.75	5.85	6.25	6.08	6.02	5.55	5.43	5.23	5.82	5.84	5.75	5.84	5.67	5.68	6.14	5.82	6.13	NA	5.44	5.34	5.43	5.84	5.81	0.34	0.28	0.37	0.35	-0.3
NM_145046	CALR3	125972	NA	1	1	NA	NA	0	0	1	NA	0	0	NA	NA	NA	NA	NA	NA	NA	2.44	2.38	2.44	2.47	2.51	2.34	2.72	2.49	2.48	2.24	2.2	2.39	NA	NA	NA	NA	NA	NA	NA	NA	NA	4.98	NA	NA	-0.25	-0.11	-0.15	-0.08	0.22
NM_003656	CAMK1	8536	2	3	2	3	2.5	1	0	1	1	1	0	10.37	NA	NA	9.85	9.74	11.67	11.07	4.53	4.74	4.89	5.08	5.18	5.13	5.53	5.31	5.49	4.94	5.06	5.13	7.21	7.33	7.2	7.99	8	7.93	8.7	8.51	8.6	7.73	7.6	7.7	0.69	0.61	0.49	0.55	0.94
NM_001744	CAMK4	814	3	2	2	3	2.5	0	1	1	0	0	1	10.46	NA	10.28	13.5	13.62	NA	NA	3.03	3.11	2.96	6.01	5.66	5.32	3.09	3.19	3.17	3.04	2.93	2.96	NA	NA	NA	7.62	7.72	7.58	NA	NA	NA	NA	4.41	4.86	1.86	1.58	1.82	1.86	-0.14
NM_033259	CAM-KIIN	94032	NA	3	4	1	NA	NA	NA	NA	0	0	0	NA	NA	NA	NA	NA	NA	NA	4.7	4.71	4.89	4.95	4.86	4.79	5.08	5.17	4.8	4.62	4.55	4.94	NA	NA	NA	NA	NA	NA	5.68	5.76	5.34	NA	NA	NA	-0.52	-0.69	-0.77	-0.83	-1.14
NM_001745	CAMLG	819	4	4	2	4	NA	0	1	0	0	0	0	14.02	14.49	14.63	14.29	14.29	15.19	15.16	8.61	8.59	8.65	8.55	8.56	8.54	8.92	8.88	8.86	7.95	8.01	8.05	10.75	10.87	10.88	10.86	11.13	10.89	10.78	10.74	10.76	10.25	10.39	10.21	-0.03	0.11	-0.17	0.14	0.3
NM_004345	CAMP	820	1	3	1	NA	NA	0	0	0	NA	0	0	NA	NA	NA	NA	NA	NA	NA	4.88	4.97	4.85	4.83	4.8	4.79	4.99	5.07	5.27	4.8	4.71	4.74	NA	NA	NA	NA	NA	NA	NA	NA	NA	NA	NA	NA	-0.19	NA	-0.02	NA	0.43
XM_042323	CAMTA1	23261	1	2	2	1	1.5	NA	NA	NA	0	0	0	9.95	NA	9.86	NA	NA	10.61	NA	4.26	4.24	4.05	3.79	3.42	3.68	4.14	4.58	4.35	4.25	4.06	4.1	NA	NA	NA	NA	NA	4.63	NA	NA	NA	4.85	4.94	4.72	0.22	0.11	-0.11	-0.02	0.19
NM_004055	CAPN5	726	1	2	3	1	NA	0	0	1	0	0	1	NA	NA	NA	NA	NA	NA	NA	3.48	4.05	3.7	3.81	3.71	3.7	3.59	3.82	3.87	3.71	3.77	3.81	NA	NA	5.15	5.67	5.68	5.89	NA	5.14	NA	6.44	6.36	6.4	0.22	0.33	0.11	0.47	0.34
NM_001749	CAPNS1	826	4	4	4	4	4	1	1	1	0	0	1	14.99	15.22	15.26	14.16	14.11	15.68	15.71	9.67	9.75	9.72	8.69	8.72	8.69	9.77	9.79	9.84	9.34	9.46	9.38	10	10.02	10.02	9.14	8.91	8.92	9.99	10.04	10.17	9.92	9.85	9.48	-0.16	-0.41	-0.23	-0.23	0.56
NM_014697	CAPON	9722	1	3	2	1	NA	NA	NA	NA	0	0	0	NA	NA	NA	9.32	NA	10.13	10.37	4.99	5.22	5.19	5.01	5.33	4.99	5.3	5.35	5.46	5.19	5.21	5.3	NA	NA	NA	5.16	5.02	NA	5.94	5.65	5.61	5.66	5.74	5.78	0.33	0.29	0.29	0.28	0.16
NM_033328	CAPZA3	93661	NA	1	NA	NA	NA	NA	NA	NA	NA	0	NA	NA	NA	NA	NA	NA	NA	NA	2.55	2.37	2.38	2.4	2.42	2.39	2.58	2.57	2.64	2.23	2.15	2.14	NA	NA	NA	NA	NA	NA	NA	NA	NA	NA	NA	NA	NA	NA	NA	NA	NA
NM_032415	CARD11	84433	1	4	3	3	NA	1	1	1	0	1	1	9.18	11.89	12.11	10.31	10.25	NA	9.45	6.99	7.17	7.07	6.56	6.72	6.67	6.33	6.53	6.42	6.36	6	6.22	8.94	8.96	8.98	7.55	7.53	7.6	NA	NA	NA	6.91	6.77	6.93	0.54	0.55	0.59	0.74	0.21
NM_006092	CARD4	10392	NA	4	2	3	NA	1	0	1	1	0	1	10.47	NA	NA	NA	NA	NA	NA	5.9	6.1	6.09	5.89	5.96	5.95	5.93	5.92	5.93	6.11	6.04	6.14	7.37	7.4	7.44	7.33	7.33	7.5	6.81	6.48	6.97	7.73	7.64	7.77	0.04	0.07	0.19	0.18	-0.34
NM_032587	CARD6	84674	2	2	1	NA	NA	NA	NA	NA	NA	0	0	12.94	10.66	NA	NA	NA	NA	NA	4.06	3.74	3.88	3.74	3.75	3.55	3.63	3.74	3.96	5.13	5.31	4.78	NA	NA	NA	NA	NA	NA	NA	NA	NA	5.8	5.36	5.4	-2.1	-1.4	-1.83	-1.54	NA
NM_017632	CARF	55602	3	4	3	3	3.25	1	1	1	1	0	1	12.62	12.55	12.06	13.2	13.25	11.9	11.81	5.77	5.98	5.92	7.5	7.44	7.45	6.04	5.92	5.98	6.37	6.5	6.37	7.54	7.35	7.36	8.2	8.6	8.29	6.78	6.85	6.77	7.76	7.83	7.78	-0.16	-0.18	-0.09	-0.14	-0.84
NM_006982	CART1	8092	1	2	1	NA	NA	NA	NA	NA	NA	0	0	11.83	9.36	9.85	10.78	9.98	NA	8.86	4.18	4.14	4.01	3.94	3.92	4.15	4.12	3.98	3.91	6.41	6.43	6.35	NA	NA	NA	NA	NA	NA	NA	NA	NA	8.59	8.58	8.61	NA	-0.86	NA	NA	NA
NM_018272	CASC1	55259	NA	1	1	NA	NA	NA	NA	NA	NA	0	0	NA	NA	NA	NA	NA	NA	NA	2.33	2.34	2.22	2.21	2.16	2.19	2.28	2	2.22	1.96	1.89	2	NA	NA	NA	NA	NA	NA	NA	NA	NA	NA	NA	NA	NA	0.32	NA	NA	NA
NM_012114	CASP14	23581	NA	2	1	1	NA	NA	NA	NA	0	0	0	NA	NA	NA	NA	NA	NA	NA	3.72	3.5	3.78	3.98	3.96	3.85	4.1	3.85	4	3.82	3.58	3.8	NA	NA	NA	NA	NA	4.84	NA	NA	NA	NA	NA	NA	-0.18	0.05	-0.31	-0.15	-0.07
NM_004347	CASP5	838	4	2	3	1	NA	0	0	1	0	0	1	13.54	15.91	16.1	NA	NA	NA	NA	3.82	3.78	4.33	3.5	3.49	3.74	3.99	3.77	3.6	3.68	3.8	3.77	5.04	5.81	5.56	NA	NA	NA	6.42	6.02	NA	5.23	5.21	4.72	-3.05	-2.92	-2.99	-2.99	-1.47
NM_001231	CASQ1	844	NA	1	3	1	NA	NA	NA	NA	0	0	0	NA	NA	NA	NA	NA	NA	NA	2.75	2.74	2.74	2.97	2.87	2.9	2.71	2.67	2.95	2.61	2.65	2.7	NA	4.95	5.06	NA	NA	NA	NA	NA	NA	5.13	5.23	4.93	-0.3	-0.33	-0.28	-0.36	-0.33
NM_001232	CASQ2	845	NA	2	NA	NA	NA	NA	NA	NA	NA	0	NA	NA	NA	NA	NA	NA	NA	NA	4.15	4.1	4.06	4.02	4.21	4.12	4.55	4.54	4.27	4.24	3.87	4	NA	NA	NA	NA	NA	NA	NA	NA	NA	4.23	NA	NA	NA	NA	NA	NA	NA
NM_015576	CAST	26059	NA	2	1	NA	NA	NA	NA	NA	NA	0	0	NA	NA	NA	NA	NA	NA	NA	3.4	3.19	3.35	3.26	3.41	3.45	3.34	3.12	3.22	2.98	3.28	3.28	NA	NA	NA	NA	NA	NA	NA	NA	NA	NA	NA	NA	NA	NA	NA	NA	NA
NM_006077	CBARA1	10367	4	4	3	4	3.75	1	0	0	1	0	0	14.87	14.91	14.9	14.74	14.77	15.2	15.19	7.01	6.9	6.96	7.09	6.98	6.96	7	7.07	7.08	6.69	6.74	6.87	8.77	8.76	8.72	8.52	8.79	8.58	9.2	9.25	9.17	8.74	8.88	8.85	0.18	0.17	0.16	0.21	0.25
NM_024814	CBLL1	79872	3	4	3	1	NA	1	1	1	1	1	1	12.35	11.76	12.17	13.09	13.17	13.02	13.16	6	6.02	6.25	7.48	7.39	7.54	7.39	7.4	7.59	6.32	6.46	6.12	5.36	5.13	5.62	6.03	5.55	5.84	6.18	6.27	6.18	5.75	5.84	5.74	0.53	0.44	0.49	0.44	0.46
NM_004352	CBLN1	869	1	1	1	NA	NA	NA	NA	NA	NA	0	0	10.67	NA	NA	NA	NA	NA	8.31	2.83	3.14	2.72	2.9	2.99	2.94	3.01	3.07	3.07	3.33	3.44	3.3	NA	NA	NA	NA	NA	NA	NA	NA	NA	NA	NA	NA	NA	-0.01	NA	NA	NA
NM_001757	CBR1	873	4	4	4	4	4	1	1	1	1	1	0	15.2	16.03	16.25	NA	NA	15.74	15.81	7.68	7.76	7.67	3.85	3.43	3.33	7.29	7.45	7.31	6.82	7.02	6.83	10.78	10.95	11.09	NA	NA	NA	9.88	9.95	9.98	9.98	9.89	9.72	NA	NA	NA	NA	0.18
NM_001236	CBR3	874	3	3	2	2	2.5	1	1	1	1	1	0	13.78	10.68	NA	NA	NA	13.83	13.75	5.54	4.93	5.52	5.46	5.55	5.31	6.72	6.71	6.69	6.51	6.39	6.32	NA	5.09	5.76	5.91	5.94	5.71	7.43	7.69	7.64	8.36	8.07	8.17	-1.8	-1.28	-1.48	-1.48	0.33
NM_003655	CBX4	8535	2	3	3	2	2.5	1	0	0	0	1	0	11.25	11.44	11.39	11.42	11.3	11.21	11.43	4.33	4.36	4.51	4.59	4.78	4.48	4.84	4.9	4.87	4.04	4.22	4.09	6.24	6.23	6.56	6.93	6.89	7.03	6.46	6.46	6.07	6.29	6.38	6.55	0.82	0.6	0.85	0.96	0.93
NM_012117	CBX5	23468	4	4	3	2	NA	1	1	1	1	0	1	14.12	14.48	14.58	15.74	15.7	14.38	14.34	7.41	7.28	7.36	8.59	8.44	8.5	7.64	7.72	7.64	7.07	6.92	6.88	NA	6.46	6.56	7.35	7.41	7.34	5.64	NA	NA	6.01	6.18	6.1	1.53	1.23	1.49	1.18	0.1
NM_020649	CBX8	57332	1	3	3	1	NA	0	1	1	0	0	0	NA	NA	NA	10.04	9.81	10.07	9.67	4.65	4.82	4.71	4.48	4.56	4.55	5.02	5.07	4.99	4.63	4.58	4.61	NA	NA	NA	NA	NA	NA	NA	NA	5.24	NA	NA	NA	0.58	0.54	0.48	0.41	0.99
NM_025103	CCDC2	80173	2	3	3	1	NA	0	1	1	0	1	0	12.85	13.22	13.1	9.98	NA	11.87	11.67	5.34	5.55	5.75	2.59	2.15	2.21	4.24	4.26	4.15	5.03	5.25	5.22	5.65	5.29	5.65	NA	NA	NA	NA	NA	NA	5.49	5.33	5.6	NA	NA	NA	NA	-0.86
NM_005893	CCIN	881	3	3	3	NA	NA	0	0	0	NA	0	0	10.7	11.25	11.19	NA	NA	13.73	13.71	4.26	4.38	3.96	4	4.04	4.38	3.99	4.3	4.2	3.74	3.87	3.73	NA	NA	NA	NA	NA	NA	NA	NA	NA	NA	NA	NA	-0.05	-0.22	0.02	-0.16	-0.29
NM_000729	CCK	885	1	3	2	NA	NA	0	0	1	NA	0	1	10.56	10.51	10.03	10.28	9.68	9.99	9.98	4.19	4.31	4.24	4.45	4.07	3.95	4.1	4.23	4.42	4.13	4.18	3.89	NA	NA	NA	NA	NA	NA	NA	NA	NA	NA	NA	NA	-0.1	-0.03	-0.22	-0.15	-0.06
NM_002981	CCL1	6346	3	2	1	1	NA	0	0	0	0	0	0	12.24	12.65	12.45	10.86	11.26	12.02	12.24	4.15	3.85	4.08	4.04	4.03	4.11	3.98	3.99	4	3.69	3.69	3.53	NA	NA	NA	5.84	5.38	5.74	NA	NA	NA	NA	NA	NA	NA	NA	0.18	-0.07	-0.04
NM_002986	CCL11	6356	NA	2	1	NA	NA	NA	NA	NA	NA	0	0	NA	NA	NA	NA	NA	NA	NA	3.58	3.52	3.61	3.45	3.4	3.34	3.67	3.61	3.74	3.33	3.27	3.41	NA	NA	NA	NA	NA	NA	NA	NA	NA	NA	NA	NA	NA	0.03	NA	-0.21	-0.03
NM_004590	CCL16	6360	1	2	1	2	1.5	1	0	0	0	0	0	10.69	NA	NA	NA	NA	8.76	NA	3.14	3.08	2.97	3.11	2.94	2.91	3.03	3.12	3.32	3.2	3.27	3.47	5.94	6	6.22	5.55	5.55	5.63	6.15	6.55	6.34	6.64	6.44	6.43	NA	NA	NA	-0.31	-0.61
NM_002987	CCL17	6361	1	2	2	1	1.5	NA	NA	NA	0	0	0	9.83	9.55	9.91	NA	9.36	NA	8.89	3.91	4.1	4.21	4.04	4.24	4.09	4.47	4.17	4.15	3.78	3.77	4.17	NA	4.86	4.78	NA	4.87	4.74	NA	NA	NA	5.04	5.26	5.35	-0.15	-0.09	0.02	-0.09	0.29
NM_002988	CCL18	6362	NA	3	NA	2	NA	1	0	0	1	0	NA	NA	NA	NA	NA	NA	NA	NA	4.74	4.76	4.63	4.93	4.74	4.7	4.73	4.77	4.83	4.56	4.45	4.69	6.97	7.12	7.1	6.37	6.45	6.64	6.72	6.63	6.77	6.69	6.64	6.52	NA	NA	NA	NA	NA
NM_006274	CCL19	6363	1	2	3	NA	NA	0	0	1	NA	0	1	9.94	NA	NA	NA	NA	NA	10.32	3.29	3.09	3.28	3.15	3.15	3.2	3.33	3.27	3.13	3.24	3.04	3.11	NA	NA	NA	NA	NA	NA	NA	NA	NA	NA	4.5	4.17	-0.64	-0.49	-0.63	-0.46	0.13
NM_002982	CCL2	6347	4	3	3	4	3.5	1	1	1	1	1	1	13.6	17.91	17.88	NA	NA	13.38	13.3	9.78	9.69	9.74	4.26	3.75	4.36	5.85	5.63	5.67	5.89	5.85	5.71	10.99	10.87	10.71	NA	NA	NA	6.27	6.05	6.21	6.85	6.96	7.13	-2.41	-1.02	-2.03	-2.05	-0.11
NM_004591	CCL20	6364	NA	1	1	NA	NA	NA	NA	NA	NA	0	0	14.5	NA	NA	NA	NA	NA	NA	3.05	3.04	2.88	2.76	2.5	2.35	2.77	2.7	2.62	7.55	7.28	7.35	NA	NA	NA	NA	NA	NA	NA	NA	NA	8.73	8.69	8.72	NA	-2	-2.1	-1.71	-2.07
NM_002990	CCL22	6367	2	3	NA	4	NA	NA	NA	NA	0	0	NA	NA	NA	NA	NA	NA	NA	NA	4.65	4.66	4.71	4.42	4.5	4.29	5.03	5.11	4.84	4.4	4.32	4.46	10.61	10.67	10.72	10.64	10.69	10.81	10.8	10.76	10.81	10.45	10.61	10.55	NA	NA	NA	NA	NA
NM_005623	CCL8	6355	NA	1	NA	NA	NA	NA	NA	NA	NA	0	NA	NA	NA	NA	NA	NA	NA	NA	2.46	2.27	2.7	2.21	2.35	2.18	2.42	2.49	2.67	2.31	2.35	2.4	NA	NA	NA	NA	NA	NA	NA	NA	NA	NA	NA	NA	NA	NA	NA	NA	NA
NM_003914	CCNA1	8900	2	2	NA	2	NA	1	1	0	1	1	NA	NA	12.12	12.13	NA	NA	10.62	10.9	5.53	6.03	5.65	3.05	3.27	3.2	3.93	3.8	4.21	2.84	3.01	2.85	7.97	7.92	7.83	5.35	5.42	5.57	6.62	6.93	6.77	6.18	6.07	6.17	NA	NA	NA	NA	NA
NM_004701	CCNB2	9133	4	4	4	4	4	1	1	1	0	1	1	14.87	14.62	14.66	15.9	15.82	15.41	15.36	9.16	9.09	9.13	10.2	10.17	10.16	9.62	9.75	9.72	9.52	9.51	9.57	10.59	10.58	10.55	11.85	12.04	11.81	10.8	11.25	11.28	10.9	10.75	10.78	0.48	NA	0.54	0.67	0.05
NM_005190	CCNC	892	4	1	4	3	NA	1	0	1	1	0	0	15.02	15.43	15.51	15.56	15.59	14.7	14.82	2.39	2.37	2.35	2.51	2.48	2.82	2.56	2.6	2.31	2.68	2.51	2.56	8.24	8.23	8.26	8.46	8.58	8.45	7.62	7.54	7.66	7.78	7.77	7.8	0.67	0.53	0.85	0.82	-0.02
NM_001760	CCND3	896	3	4	4	4	3.75	1	1	1	1	1	1	14.35	13.94	13.92	15.36	15.3	13.08	13.13	8.11	8.22	8.14	9.7	9.78	9.75	7.45	7.33	7.35	8.67	8.69	8.69	9.55	9.55	9.57	10.53	10.89	10.65	8.62	8.63	8.72	9.14	9.14	9.22	2.03	1.45	1.95	1.85	-0.19
NM_001239	CCNH	902	4	4	4	4	4	1	1	1	1	0	1	14.45	15.11	15.23	15.47	15.45	14.94	14.67	8.75	8.8	8.85	9.26	9.32	9.31	8.7	8.67	8.68	8.49	8.51	8.51	10.79	10.8	10.74	11.12	11.15	11.13	10.18	10.18	10.33	10.13	10.14	10.22	0.01	-0.09	0.09	0.06	-0.51
NM_006835	CCNI	10983	4	4	4	4	4	1	1	1	0	0	1	17.6	18.01	18.13	17.41	17.46	18.13	18.2	10.16	10.35	10.24	9.61	9.55	9.64	10.19	10.26	10.28	10.11	10.22	10.19	12.68	12.55	12.52	11.46	11.69	11.69	12.64	12.42	12.58	12.01	11.96	12.23	-0.2	-0.28	-0.25	-0.26	0.39
NM_001240	CCNT1	904	2	4	1	3	NA	1	1	0	1	0	0	10.66	10.75	11.07	11.98	11.89	11.1	10.86	6.5	6.49	6.37	7.1	7.09	7.09	6.45	6.59	6.59	5.83	6.01	5.82	6.8	7.02	6.99	8.4	8.35	8.31	8.11	8.26	8.15	6.86	6.75	6.73	0.04	-0.19	-0.08	-0.31	-0.21
NM_005508	CCR4	1233	NA	2	1	NA	NA	NA	NA	NA	NA	0	0	NA	NA	NA	NA	NA	NA	NA	3.66	3.54	3.66	4.05	3.91	3.71	3.9	3.94	3.97	3.54	3.75	3.78	NA	NA	NA	NA	NA	NA	NA	NA	NA	NA	NA	NA	0.15	0.5	NA	0.2	NA
NM_000579	CCR5	1234	NA	3	2	NA	NA	NA	NA	NA	NA	0	0	NA	NA	NA	NA	NA	NA	NA	4.66	4.61	4.78	4.43	4.44	4.79	4.64	4.58	4.68	4.77	4.73	4.67	NA	NA	NA	NA	NA	NA	NA	NA	NA	NA	NA	NA	0.29	0.13	0.11	0.14	0.52
NM_001838	CCR7	1236	1	1	2	4	NA	NA	NA	NA	0	0	1	NA	NA	NA	NA	NA	NA	NA	2.87	2.91	2.99	2.77	2.9	2.94	2.83	3.07	2.95	2.97	2.89	2.57	8.94	8.98	8.9	9.16	9.37	9.16	9.2	9.11	9.14	9.05	9.01	8.89	-0.23	-0.36	-0.11	-0.19	NA
NM_005125	CCS	9973	3	4	3	3	3.25	1	0	0	1	0	0	13.54	12.45	12.53	12.4	12.46	13.16	13.09	6.29	5.93	6.18	6.17	6.07	6.02	6.37	6.4	6.43	6.19	6.48	6.31	7.32	7.31	7.43	7.23	7.34	7.19	7.66	7.73	7.65	7.48	7.47	7.53	-0.4	-0.5	-0.36	-0.51	-0.19
NM_006431	CCT2	10576	4	4	4	4	4	1	1	0	0	0	0	16.75	17.39	17.45	17.68	17.78	17.46	17.41	11.54	11.53	11.46	11.92	11.9	11.92	11.54	11.61	11.57	11.29	11.29	11.26	13.91	13.81	13.9	14.28	14.42	14.36	13.72	13.61	13.64	13.47	13.6	13.48	0.32	0.47	0.47	0.52	0.18
NM_005998	CCT3	7203	4	4	4	4	4	1	1	1	1	1	1	16.74	16.35	16.46	16.8	16.89	17.42	17.48	10.18	10.2	10.25	10.85	10.89	10.86	11.01	11.01	10.96	10.61	10.58	10.56	12.12	11.98	12.08	12.62	12.71	12.73	12.68	12.64	12.65	12.17	12.06	12.2	0.54	0.67	0.61	0.68	0.85
NM_012073	CCT5	22948	4	4	4	4	4	1	1	1	1	0	1	18.71	19.39	19.41	18.02	17.95	18.81	18.8	11.2	11.18	11.09	10.49	10.49	10.45	10.85	10.97	10.88	10.9	10.95	10.99	12.49	12.42	12.37	11.61	11.73	11.71	11.78	11.84	11.8	11.99	12.09	12.04	-1.3	-1.17	-1.17	-1.17	-0.68
NM_006584	CCT6B	10693	2	3	2	1	NA	0	0	0	0	0	0	10.74	11.66	11.7	10.74	10.64	10.97	10.95	4.51	4.75	4.88	4.66	4.69	4.66	4.44	4.66	4.08	4.12	4.38	4.21	NA	NA	NA	5.03	NA	NA	NA	NA	NA	NA	NA	NA	-0.13	0.25	-0.01	0.18	0.34
NM_000591	CD14	929	2	2	3	1	NA	NA	NA	NA	0	0	0	11.37	11.72	12.18	10.25	NA	NA	NA	3.81	4.23	4.17	3.36	3.42	3.43	3.54	3.93	3.83	3.52	3.47	3.52	NA	4.86	NA	NA	NA	NA	NA	NA	NA	NA	NA	4.52	0.23	-0.26	0.11	0.26	-0.08
NM_007053	CD160	11126	NA	1	NA	NA	NA	NA	NA	NA	NA	0	NA	NA	NA	NA	NA	NA	NA	NA	2.61	2.5	2.52	2.36	2.36	2.64	2.71	2.42	2.51	2.49	2.34	2.5	NA	NA	NA	NA	NA	NA	NA	NA	NA	NA	NA	NA	NA	NA	NA	NA	NA
NM_020404	CD164L1	57124	1	3	3	1	NA	1	0	0	0	0	0	10.51	9.91	10.02	10.05	10.04	NA	NA	5.59	5.64	5.41	5.72	5.67	5.67	5.68	5.7	5.77	5.66	5.65	5.83	5.43	NA	5.06	6.14	6.11	6.21	NA	NA	4.8	7.55	7.35	7.4	-0.39	-0.19	-0.38	-0.54	-0.92
NM_001770	CD19	930	1	2	3	NA	NA	NA	NA	NA	NA	0	0	9.38	9.36	9.32	NA	8.73	NA	NA	4.1	4.02	4.04	3.99	3.97	3.97	4.16	4.16	3.92	4.03	4.11	4.05	NA	NA	NA	NA	NA	NA	NA	NA	NA	NA	4.26	NA	-0.81	-0.94	-0.8	-0.79	-0.66
NM_001764	CD1B	910	4	3	2	4	NA	0	1	1	0	0	1	10.13	NA	NA	15.01	15	10.81	NA	4.44	4.48	4.08	9.86	9.94	9.95	4.43	4.26	4.37	4.85	5.02	5.18	NA	NA	NA	11.72	11.8	11.86	NA	NA	NA	7.01	7.09	7.13	3.69	3.41	3.74	3.64	-1.37
NM_001765	CD1C	911	4	3	2	3	NA	1	1	1	0	0	1	11.86	NA	NA	15.68	15.69	NA	NA	5.36	5.2	5.42	8.29	8.33	8.36	5.43	5.16	5.21	5.58	5.7	5.45	8.37	8.53	8.44	9.81	9.73	9.8	8.61	8.79	8.45	8.79	8.77	8.66	2.11	1.88	2.22	2.09	-0.27
NM_001766	CD1D	912	4	1	2	4	NA	0	1	1	0	0	1	13.73	NA	10.43	16.81	16.79	NA	NA	2.86	2.4	2.57	7.29	7.33	7.22	2.79	2.97	2.42	3.96	3.69	3.67	NA	NA	NA	10.21	10.14	10.18	NA	NA	NA	7.3	7.4	7.5	2.63	2.37	2.58	2.62	-1.1
NM_001767	CD2	914	2	3	2	3	2.5	0	1	1	0	0	1	9.06	NA	NA	11.89	12.05	NA	NA	4.22	4.3	4.52	5.77	5.62	5.76	4.13	4.36	4.31	4.15	4.28	4.31	NA	NA	NA	8.47	8.52	8.54	NA	NA	NA	4.6	NA	NA	2.7	1.55	2.6	2.32	-0.18
NM_015717	CD207	50489	1	2	1	3	NA	NA	NA	NA	0	0	0	NA	NA	9.34	NA	NA	NA	NA	3.98	4.14	3.97	3.82	3.73	3.91	4.08	3.81	3.88	3.61	3.59	3.72	8	8.26	8.18	7.94	7.82	7.89	8.18	8.2	8.05	8.12	7.9	8.1	0.2	NA	NA	0.15	-0.02
NM_006139	CD28	940	4	1	4	4	NA	0	1	0	0	0	0	13.4	NA	NA	15.41	15.41	NA	NA	2.54	2.76	2.77	8.55	8.37	8.43	2.66	2.58	2.44	6	6.11	5.56	NA	NA	NA	9.33	9.35	9.35	NA	NA	NA	7.5	7.6	7.55	1.74	1.59	1.91	1.91	NA
NM_001772	CD33	945	NA	3	1	NA	NA	NA	NA	NA	NA	0	0	13.51	NA	NA	NA	NA	NA	NA	4.47	3.91	4.63	4.02	3.88	4.24	4.24	4.47	4.82	5.43	5.47	5.06	NA	NA	NA	NA	NA	NA	NA	NA	NA	6.09	6.11	6	NA	-1.98	-2.31	-2.41	-2.19
NM_001775	CD38	952	NA	3	2	1	NA	NA	NA	NA	0	0	0	NA	NA	NA	NA	NA	NA	NA	4.72	4.62	4.86	4.66	4.65	4.75	4.45	4.76	4.33	5.62	5.59	5.32	5.89	6.09	5.81	5.39	5.49	5.84	5.64	5.65	5.44	5.77	5.74	5.52	-0.34	0.01	-0.23	-0.29	-0.45
NM_000732	CD3D	915	4	3	2	4	NA	0	1	1	0	0	1	15.81	NA	NA	19.03	18.93	NA	NA	5.54	5.66	5.2	11.51	11.49	11.51	5.32	4.73	5.72	8.8	8.73	8.86	NA	NA	NA	13.85	13.51	13.4	NA	NA	NA	10.2	10.14	10.2	2.39	2.4	2.43	2.41	-4.46
NM_000073	CD3G	917	NA	2	2	4	NA	0	1	1	0	0	1	NA	NA	NA	NA	NA	NA	NA	3.86	3.89	3.69	8.26	8.34	8.22	3.83	4	3.75	4.57	4.84	4.66	NA	NA	NA	10.73	10.76	10.8	NA	NA	NA	7.02	6.93	6.98	4.35	4.19	4.16	4.06	-2.25
NM_000560	CD53	963	4	3	2	4	NA	0	1	1	0	1	1	13.03	NA	NA	15.2	15.17	NA	NA	4.86	4.82	4.76	9.29	9.12	9.18	4.08	4.55	4.09	7.23	7.34	7.49	NA	NA	NA	9.28	9.44	9.34	NA	NA	NA	7.2	7.26	7.25	1.27	1.21	1.39	1.13	NA
NM_005894	CD5L	922	NA	3	1	NA	NA	NA	NA	NA	NA	0	0	NA	NA	NA	NA	NA	NA	NA	4.59	4.31	4.41	4.64	4.45	4.52	4.74	4.46	4.27	4.44	4.21	4.53	NA	NA	NA	NA	NA	NA	NA	NA	NA	NA	NA	NA	-0.27	-0.13	NA	-0.09	-0.02
NM_001251	CD68	968	2	3	2	2	2.25	1	0	1	1	0	1	12.38	12.81	12.88	9.65	10.22	10.62	11.09	4.3	4.3	4.78	3.87	3.99	4.08	4.44	4.3	4.03	4.3	4.47	4.56	6.8	6.74	6.63	6.03	5.55	5.6	6.34	6.42	6.41	7.27	7.1	7.29	-1.54	-0.82	-1.39	-1.42	-1.32
NM_001782	CD72	971	2	2	NA	3	NA	1	1	0	1	0	NA	NA	NA	NA	11.76	11.65	NA	NA	3.43	3.34	3.67	5.08	5.05	4.86	3.62	3.56	3.66	3.61	3.41	3.58	8.91	8.81	8.89	8.69	8.7	8.7	8.41	8.58	8.53	8.42	8.45	8.48	NA	NA	NA	NA	NA
NM_004233	CD83	9308	2	3	3	2	2.5	1	1	1	0	0	1	12.97	11.31	11.54	14.27	14.35	11.15	11.1	5.53	5.54	5.47	7	6.93	7.1	5.72	5.7	5.49	6.02	5.92	6.13	NA	4.75	NA	7.11	7.38	7.15	NA	NA	NA	5.58	5.36	5.7	1.58	1.27	1.58	1.54	-0.99
NM_001785	CDA	978	NA	3	3	NA	NA	NA	NA	NA	NA	0	0	11.29	NA	NA	NA	NA	NA	NA	4.57	4.7	4.53	4.75	4.84	4.28	4.65	4.46	4.73	5.22	5.38	5.31	NA	NA	NA	NA	NA	NA	NA	NA	NA	7.27	7.3	7.19	-0.26	-0.51	-0.41	-0.41	-0.26
NM_007065	CDC37	11140	4	4	4	4	4	1	0	1	0	0	0	17.43	17.22	17.35	17.18	17.16	17.43	17.39	7.64	7.53	7.59	7.77	7.76	7.71	7.61	7.7	7.69	7.81	7.9	7.93	11.24	11.26	11.22	11.56	11.62	11.63	11.06	10.98	11.1	11.17	11.16	11.2	0.46	0.13	0.36	0.36	-0.03
NM_006035	CDC42BPB	9578	4	3	4	NA	NA	0	1	1	NA	0	1	16.68	17.33	17.38	12.05	11.99	17.34	17.4	5.91	5.81	6.04	4.56	4.69	4.56	5.58	5.66	5.43	5.2	5.34	4.87	NA	NA	NA	NA	NA	NA	NA	NA	NA	NA	NA	NA	-2.3	-1.5	-2.22	-2.12	0.59
NM_003504	CDC45L	8318	4	4	4	2	NA	0	1	1	0	1	1	16.93	14.91	15.17	17.35	17.43	16.56	16.63	6.17	6.27	6.28	8.3	8.28	8.22	7.35	7.25	7.31	7.4	7.48	7.49	5.92	5.95	5.81	7.2	7.36	6.57	6.15	6.81	7.02	5.98	7.19	7.43	0.59	0.49	0.64	0.66	-0.44
NM_003503	CDC7	8317	3	4	3	3	3.25	1	1	1	1	1	1	13.83	12.71	12.77	14.52	14.57	12.63	12.55	6.16	6.19	6.08	8.2	8.15	7.97	6.52	6.6	6.51	7.32	7.3	7.38	7.57	7.52	7.54	9	9.13	9.04	7.11	7.11	7.13	8.83	8.86	8.78	0.34	0.26	0.51	0.5	-1.03
NM_018101	CDCA8	55143	3	4	4	4	3.75	1	1	1	1	0	1	13.68	12.67	12.74	14	13.97	12.96	12.91	7.28	7.29	7.32	8.49	8.48	8.47	7.53	7.75	7.63	7.94	7.99	8.05	8.8	8.72	8.78	9.23	9.38	9.42	9.24	9.11	9.26	9.07	9.08	9.1	NA	NA	NA	0.6	NA
NM_006727	CDH10	1008	NA	1	1	NA	NA	NA	NA	NA	NA	0	0	NA	NA	NA	NA	NA	NA	NA	3.07	2.99	2.92	3.01	3.33	2.85	2.86	2.97	2.85	3.49	3.97	4.02	NA	NA	NA	NA	NA	NA	NA	NA	NA	NA	NA	NA	NA	-0.3	-0.66	-0.61	-1.07
NM_004062	CDH16	1014	1	2	1	NA	NA	NA	NA	NA	NA	0	0	10.11	NA	9.54	NA	NA	NA	NA	3.84	4.13	4.12	3.57	3.79	4	4.02	4.11	3.97	3.78	3.68	3.68	NA	NA	NA	NA	NA	NA	NA	NA	NA	4.29	NA	NA	-0.39	-0.39	-0.43	-0.01	-0.04
NM_004063	CDH17	1015	NA	2	NA	1	NA	NA	NA	NA	0	0	NA	NA	NA	NA	NA	NA	NA	NA	3.47	3.37	3.14	3.07	3.52	3.11	3.36	3.13	3.19	3.18	3.01	3.29	5.2	5.78	5.78	5.73	5.27	5.74	5.8	5.53	5.69	5.64	5.83	5.66	NA	NA	NA	NA	NA
NM_004934	CDH18	1016	NA	3	2	1	NA	NA	NA	NA	0	0	0	NA	NA	NA	NA	NA	NA	NA	4.43	4.31	4.16	3.87	3.87	4.1	4.24	4.41	4.69	4.55	4.59	4.67	NA	5.64	5.37	NA	NA	NA	5.8	5.65	5.48	6.68	6.67	6.53	-1.38	-0.82	-1.23	-0.84	-0.6
NM_001795	CDH5	1003	NA	2	2	NA	NA	NA	NA	NA	NA	0	0	9.9	NA	NA	NA	NA	NA	NA	3.24	3.15	3.39	3.19	3.16	3.1	3.21	3.25	3.04	2.88	3.08	3.17	NA	NA	NA	NA	NA	NA	NA	NA	NA	NA	NA	NA	NA	0.54	NA	NA	NA
NM_016279	CDH9	1007	NA	1	2	NA	NA	NA	NA	NA	NA	0	0	NA	NA	NA	NA	NA	NA	NA	2.49	2.21	2.36	2.31	2.3	2.5	2.36	2.15	2.25	2.32	2.29	2.18	NA	NA	NA	NA	NA	NA	NA	NA	NA	4.78	4.58	4.43	-0.04	-0.17	-0.12	-0.27	-0.06
NM_001799	CDK7	1022	4	4	4	4	4	1	1	1	1	1	1	14.75	16.37	16.25	14.77	14.64	15.13	15.02	9.3	9.27	9.36	7.65	7.75	7.71	8.39	8.46	8.38	7.99	8.07	8.04	11.73	11.7	11.77	10.49	10.58	10.42	10.51	10.53	10.59	10.53	10.57	10.58	-0.53	-0.74	-0.6	-0.59	-0.06
NM_003948	CDKL2	8999	NA	2	NA	NA	NA	NA	NA	NA	NA	0	NA	NA	NA	NA	NA	NA	NA	NA	3.97	3.72	3.52	3.38	3.63	3.68	3.89	3.56	3.67	3.27	3.3	3.17	NA	NA	NA	NA	NA	NA	NA	NA	NA	NA	NA	NA	NA	NA	NA	NA	NA
NM_003159	CDKL5	6792	1	2	3	1	NA	0	0	1	1	0	1	10.04	10.05	10.22	9.75	10.18	9.95	9.53	3.78	3.73	3.9	3.84	4	3.57	4.25	3.94	3.99	3.55	3.71	3.84	5.87	6	5.88	5.76	5.06	5.48	5.37	NA	5.29	5.75	5.56	5.81	-0.1	-0.06	-0.06	-0.13	-0.9
NM_001801	CDO1	1036	NA	1	NA	NA	NA	NA	NA	NA	NA	0	NA	11.19	NA	NA	NA	NA	NA	NA	2.78	2.98	3.17	2.91	2.97	3.06	3.03	3.03	2.99	3.66	3.59	3.37	NA	NA	NA	NA	NA	NA	NA	NA	NA	6.11	6.26	6.32	NA	NA	NA	NA	NA
NM_001263	CDS1	1040	2	4	3	4	NA	1	1	1	0	1	1	9.75	11.27	11.29	NA	NA	12.16	12.25	7.61	7.62	7.69	5.06	4.79	4.83	8.36	8.4	8.39	5.67	5.95	5.76	9.01	9.1	9.07	6.42	6.45	6.39	9.44	9.36	9.24	7.49	7.56	7.54	-0.62	-0.21	-0.28	-0.45	2.36
NM_021146	CDT6	10218	1	2	1	2	1.5	NA	NA	NA	0	0	0	NA	NA	NA	NA	NA	NA	NA	2.86	3.21	3.14	3.01	3.2	3.24	3.05	2.99	3.19	2.78	2.82	2.91	6.18	6.15	6.37	5.96	6.04	6.58	6.27	6.32	6.1	6.58	6.53	6.4	NA	NA	NA	NA	NA
NM_001803	CDW52	1043	3	2	2	3	2.5	1	1	1	0	0	1	12.6	NA	NA	12.39	12.21	NA	NA	4	4.36	4.14	5.03	5.29	5.13	4.18	4.16	4.12	5	5.07	4.77	NA	4.64	NA	8.3	8.47	8.37	NA	NA	NA	8.35	8.35	8.43	-0.24	-0.23	-0.24	-0.37	NA
NM_016323	CEB1	51191	3	4	3	4	3.5	1	1	1	1	1	1	10.92	NA	12.32	12.98	13	NA	NA	6.81	6.66	6.6	7.89	7.77	7.87	3.49	3.59	3.72	5.76	5.74	5.44	9.49	9.43	9.49	10.09	10.41	10.25	NA	5.34	5.44	8.68	8.81	8.73	1.44	1.46	1.56	1.63	-0.92
NM_005195	CEBPD	1052	4	4	4	2	NA	1	1	1	1	1	1	14.53	17.59	17.79	NA	NA	14.92	15.01	9.74	9.71	9.83	3.85	3.79	4	7.38	7.51	7.53	7.22	7.16	7.15	8.85	8.64	8.65	4.67	NA	NA	6.94	6.9	6.99	5.62	5.58	5.64	-3.76	-3.51	-3.84	-4.02	-0.11
NM_001805	CEBPE	1053	3	3	3	3	3	0	1	1	0	0	1	NA	NA	NA	13	12.97	NA	12.09	4.58	4.39	4.37	5.17	5.37	5.12	4.7	4.39	4.53	4.35	4.3	4.37	NA	NA	NA	8.65	8.52	8.46	NA	NA	NA	NA	NA	NA	1.12	1.17	1.18	1.27	0.42
NM_001806	CEBPG	1054	3	4	4	4	3.75	1	1	1	1	1	1	12.77	12.77	12.57	13.83	13.83	13.64	13.57	6.18	6.22	6.3	7.54	7.51	7.57	7.23	7.22	7.29	6.16	6.19	6.07	8.67	8.71	8.81	9.86	10.1	9.85	9.4	9.29	9.32	8.79	8.89	8.8	0.85	0.82	0.94	0.96	0.67
NM_005760	CEBPZ	10153	4	4	4	3	3.75	1	1	1	1	1	1	15.44	14.89	15	15.26	15.27	14.88	15.03	7.26	7.32	7.3	7.79	7.75	7.8	7.75	7.73	7.75	8.04	8.04	8.07	8.69	8.73	8.64	9.67	9.87	9.77	6.92	6.91	6.99	9.5	9.59	9.47	-0.52	-0.62	-0.34	-0.39	-0.37
NM_031890	CECR6	27439	NA	3	2	2	NA	0	0	1	0	0	0	NA	NA	NA	NA	NA	NA	NA	4.37	4.46	4.34	4.56	4.6	4.73	4.56	4.5	4.51	4.17	4.33	4.31	6.14	6.19	6.13	6.05	5.35	5.92	5.9	5.96	5.94	6.18	6.36	NA	0.6	0.5	0.72	0.48	0.22
NM_001407	CELSR3	1951	3	3	3	2	2.75	1	0	1	1	0	1	12.21	NA	NA	12.46	12.4	NA	11.3	3.83	4.38	4.11	4.84	5.21	5.23	4.37	4.5	4.34	4.62	4.68	4.35	5.49	5.32	5.59	8.12	7.94	8.06	7.06	7.01	6.94	7.31	7.25	7.29	1.35	1.18	1.53	1.34	0.34
NM_006869	CENTA1	11033	NA	3	1	1	NA	0	1	0	0	0	0	NA	NA	NA	NA	NA	NA	NA	5.09	4.93	5.27	4.62	4.39	4.49	5.19	5.33	5.43	4.81	4.79	4.54	NA	NA	NA	NA	NA	NA	NA	NA	5.13	NA	NA	NA	-0.27	0.01	-0.06	-0.07	0.64
NM_004066	CETN1	1068	NA	3	1	NA	NA	NA	NA	NA	NA	0	0	NA	NA	NA	NA	NA	NA	NA	5.01	5.21	5.12	5.04	5.04	5.09	5.4	5.04	5.06	4.94	4.84	5.07	NA	NA	NA	NA	NA	NA	NA	NA	NA	NA	NA	NA	NA	0.08	0.36	0.04	-0.02
NM_004344	CETN2	1069	4	4	4	4	4	1	1	1	1	1	1	13.78	15.12	15.33	14.11	14.06	13.98	14.15	9.44	9.52	9.59	8.51	8.48	8.52	8.86	8.78	8.89	8.45	8.53	8.44	11.11	11.2	11.12	10.23	10.3	10.36	10.1	10.16	10.28	10.12	10.13	10.3	NA	-0.45	-0.2	-0.16	0.11
NM_004365	CETN3	1070	3	4	4	4	3.75	1	1	1	1	1	1	13.81	14.01	14.14	14.86	14.79	13.77	13.89	8.53	8.43	8.59	9.41	9.49	9.46	8.92	8.91	8.89	9	9	8.96	9.06	9.15	9.16	9.54	9.67	9.66	8.48	8.67	8.67	9.36	9.49	9.57	-0.45	-0.64	-0.36	-0.41	-0.8
NM_000078	CETP	1071	NA	2	1	1	NA	NA	NA	NA	0	0	0	9.44	NA	NA	NA	NA	NA	NA	3.35	3.06	3	3.07	3.11	3.03	3.07	3.2	3.25	3.26	3.16	3.43	4.94	5.13	5.19	5.49	5.35	5.34	5.46	5.34	5.44	5.85	6.14	5.85	-0.54	-0.2	-0.45	-0.1	-0.1
NM_014593	CGBP	30827	NA	4	3	3	NA	1	1	1	1	1	1	NA	NA	NA	NA	NA	NA	NA	5.8	5.86	5.82	7.66	7.72	7.59	6.35	6.34	6.29	6.23	6.27	6.38	7.88	7.81	7.86	10.01	10.09	10	8.42	8.48	8.41	8.57	8.51	8.59	1.88	1.71	1.77	1.83	0.7
NM_015936	CGI-04	51067	4	4	4	4	4	1	1	0	1	0	0	15.15	15.85	15.78	15.78	15.72	15.69	15.57	8.3	8.2	8.31	8.53	8.61	8.62	8.27	8.13	8.13	7.81	7.81	7.84	10.77	10.82	10.84	10.9	10.98	11.14	10.46	10.44	10.36	10.09	10.17	10.18	0.48	0.19	0.42	0.46	0.18
NM_016044	CGI-105	51011	3	4	4	2	NA	1	1	1	0	0	1	12.28	12.21	12.15	12.74	12.78	12.3	12.22	7.06	7.01	7.07	7.81	7.7	7.82	7.04	7.01	6.84	7.1	7.15	7.26	6.54	6.78	6.76	7.58	7.35	7.44	6.55	NA	6.04	6.65	6.54	6.55	0.76	0.49	0.62	0.57	-0.31
NM_016048	CGI-111	51015	4	4	4	4	4	1	1	1	1	1	1	15.05	15.34	15.37	15.64	15.66	17.24	17.05	8.87	8.85	8.99	9.42	9.43	9.43	10.72	10.52	10.56	8.9	8.94	8.89	8.64	8.63	NA	9.21	9.35	9.26	10.5	10.45	10.57	8.55	8.64	8.7	0.23	0.24	0.34	0.29	1.86
NM_016052	CGI-115	51018	3	4	4	4	3.75	1	1	1	1	1	1	12.65	11.85	11.98	12.95	13.14	13.2	13.44	6.99	6.9	7.13	8.22	8.35	8.42	8.66	8.65	8.53	7.96	7.86	7.81	8.4	8.52	8.44	10.07	9.83	9.96	9.83	9.87	9.93	9.69	9.67	9.7	-0.07	-0.25	0.08	0	0.39
NM_016053	CGI-116	51019	4	4	4	3	3.75	1	1	1	0	1	1	14.37	14.24	14.48	15.36	15.39	14.99	14.76	7.44	7.26	7.36	8.28	8.32	8.36	8.13	8.11	8	7.31	7.42	7.42	7.92	7.94	8.08	9.21	8.81	8.92	8.23	8.2	8.07	7.97	8.31	8.2	0.19	0.06	0.3	0.25	-0.12
NM_016056	CGI-119	51643	4	4	4	4	4	1	1	1	1	1	0	16.43	17.29	17.26	16.87	16.95	16.39	16.24	9.79	9.73	9.75	9.72	9.72	9.63	9.21	9.21	9.14	9.25	9.44	9.4	10.4	10.26	10.37	10.41	10.51	10.53	9.4	9.47	9.3	9.7	9.71	9.74	-0.23	-0.41	-0.19	-0.26	-0.69
NM_016058	CGI-121	51002	4	4	4	4	4	0	1	1	1	1	1	14.53	15.49	15.37	16.35	16.35	14.48	14.27	9.54	9.58	9.73	10.5	10.55	10.49	9.01	8.88	8.9	9.15	9.25	9.21	11.7	11.89	11.82	9.81	12.46	12.65	10.41	10.32	10.35	11.04	11.06	11.03	0.72	0.65	0.77	0.76	-0.98
NM_016062	CGI-128	51647	4	4	4	4	4	1	1	1	1	1	0	17.08	18.01	18.04	17.84	17.75	17.35	17.36	9.74	9.72	9.75	9.91	9.98	9.89	9.22	9.18	9.2	9.09	9.25	9.2	11.28	11.29	11.24	11.55	11.7	11.62	10.51	10.48	10.46	10.57	10.51	10.31	1.08	1.01	1.03	1.08	0.05
NM_016077	CGI-147	51651	4	4	4	4	4	1	1	1	1	1	0	14.37	14.29	14.18	14.31	14.2	15.4	15.31	8.01	8.01	8.12	8.35	8.29	8.37	9.29	9.22	9.23	8.38	8.41	8.4	11.3	11.32	11.34	11.72	11.68	11.75	12.49	12.34	12.44	11.59	11.6	11.5	-0.56	-0.6	-0.57	-0.52	0.38
NM_016080	CGI-150	51031	4	4	4	4	4	1	1	1	0	1	1	15.74	16.45	16.25	16.95	16.96	16.49	16.41	8.34	8.18	8.21	8.98	8.83	8.84	8.6	8.64	8.63	7.94	7.99	8.06	9.66	9.78	9.77	10.03	10.4	10.31	9.67	9.87	9.81	9.26	9.44	9.45	0.48	0.42	0.55	0.58	0.19
NM_020410	CGI-152	57130	2	4	3	3	NA	1	0	1	0	0	1	11.8	NA	12.09	NA	11.16	11.81	11.87	7.5	7.79	7.56	7.27	7.27	7.28	7.27	7.38	7.3	7.26	7.26	7.01	8.69	8.68	9.03	8.04	7.93	8.1	8.53	8.33	8.44	8.5	8.61	8.36	0.48	0.49	0.54	0.5	0.79
NM_015954	CGI-26	51071	4	4	4	3	3.75	1	1	1	1	1	1	14.9	15.26	15.22	14.35	14.31	13.82	13.74	8.88	8.82	8.96	8.22	8.26	8.33	7.68	7.73	7.7	8.9	8.92	8.85	8.85	8.85	8.97	7.87	7.93	7.92	7.57	7.46	7.46	8.66	8.69	8.67	-1.01	-1.04	-0.99	-0.94	-1.48
NM_015958	CGI-30	51611	4	4	4	4	4	1	1	1	0	0	1	14.17	14.17	14.27	14.82	14.78	14.28	14.37	6.99	6.93	7.06	7.66	7.68	7.64	7.29	7.27	7.24	6.95	7.21	7.14	9.79	9.82	9.95	10.59	10.65	10.57	9.82	9.58	9.56	10.02	9.99	9.96	-0.17	-0.26	-0.01	0.09	-0.45
NM_015960	CGI-32	51076	3	4	3	3	3.25	1	1	1	0	1	1	13.77	13.57	13.86	14.47	14.44	13.82	13.91	6.91	6.93	6.89	7.69	7.76	7.64	7.29	7.37	7.39	6.92	7.02	6.87	8.11	8.38	8.04	8.82	9.09	9.24	8.12	8.08	8.21	8.34	8.08	8.13	0.44	0.11	0.69	0.58	0.29
NM_016011	CGI-63	51102	3	4	3	3	3.25	NA	NA	NA	0	0	0	11.93	12.01	12.06	12.04	12.23	12.18	12.28	6.67	6.52	6.58	6.58	6.63	6.55	6.47	6.62	6.53	5.84	6.2	5.97	7.82	7.76	7.75	8.04	7.97	8.01	7.81	7.71	7.7	7.06	7.1	7.07	0.55	0.51	0.6	0.58	0.38
NM_006569	CGREF1	10669	1	3	3	3	NA	1	1	1	1	1	1	10.38	10.36	10.27	9.21	NA	11.76	11.8	4.28	4.14	4.33	3.58	3.86	3.73	5.88	5.63	5.7	4.17	4.3	4.07	5.79	5.64	5.33	NA	NA	NA	8.65	8.65	8.75	5.73	5.81	5.81	-2.97	-2.13	-2.64	-2.59	2.46
NM_003956	CH25H	9023	NA	1	1	1	NA	NA	NA	NA	0	0	0	11.73	NA	NA	NA	NA	NA	NA	2.84	2.69	2.73	2.65	2.58	2.61	3.06	2.64	2.76	3.08	3.76	3.42	NA	NA	NA	4.67	NA	4.84	NA	NA	NA	5.4	5.64	5.33	NA	-0.81	-1.15	-1.14	-1.04
NM_001267	CHAD	1101	1	3	2	3	NA	1	0	0	1	0	0	8.74	9.95	NA	NA	9.21	NA	9.44	4.69	4.82	4.9	4.75	4.78	4.66	5.11	4.95	4.94	4.78	4.67	4.71	8.12	8.17	8.23	5.16	4.92	5.03	7.59	7.63	7.76	6.84	6.89	6.86	0.1	0.03	0.24	0.2	0.35
NM_032343	CHCHD6	84303	4	4	4	1	NA	0	1	1	0	1	1	15.65	15.36	15.42	15.94	15.97	15.85	15.79	6.52	6.42	6.44	7.34	7.32	7.21	6.93	6.9	6.94	6.47	6.48	6.71	5.12	NA	NA	5.89	5.58	6.01	NA	NA	NA	4.82	5.01	4.9	0.61	0.44	0.72	0.7	0.09
NM_024300	CHCHD7	79145	3	4	4	3	3.5	1	1	1	1	1	1	13.85	13.44	13.69	14.9	14.93	NA	12.02	6.74	6.54	6.59	7.99	8.04	8.01	5.16	5.21	5.04	6.65	6.67	6.61	8.43	8.45	8.36	9.82	10.02	10.04	6.55	6.53	6.34	8.57	8.38	8.75	0.74	0.61	0.85	0.86	-2.21
NM_001270	CHD1	1105	3	4	3	3	3.25	1	1	1	1	0	1	13.68	13.74	13.91	14.53	14.62	13.29	13.43	8.39	8.34	8.27	9.14	9.02	9.03	8.03	8.29	8.22	8.56	8.43	8.5	8.3	8.34	8.18	9.11	9.05	9.13	7.64	7.64	7.69	8.49	8.47	8.48	0.55	0.43	0.53	0.51	-0.28
NM_001819	CHGB	1114	1	2	1	2	1.5	1	0	0	0	0	0	10.63	NA	NA	9.44	9.52	NA	NA	3.27	3	3	3.19	3.44	3.87	2.92	3.07	3.04	3.32	3.1	3.64	NA	5	5.06	6.26	6.13	6.48	6.18	5.61	5.87	5.92	5.83	6.04	-0.18	-0.46	-0.19	-0.33	-0.35
NM_004000	CHI3L2	1117	4	2	1	4	NA	1	1	1	0	0	1	11.86	NA	NA	14.25	14.17	NA	NA	4.02	4	3.85	7.71	7.81	7.75	3.97	4.27	3.79	5.14	5.32	5.29	5.24	5.25	5.19	11.21	11.13	11.24	NA	NA	NA	8.61	8.53	8.67	2.26	2.25	2.51	2.43	NA
NM_012110	CHIC2	26511	3	4	3	1	NA	0	1	1	0	1	1	12.75	12.71	12.69	13.32	13.27	11.52	11.59	7.08	7.06	7.09	8.08	7.9	7.91	6.13	6.15	6.38	7.13	7.19	7.12	NA	NA	NA	5.28	5.27	5.07	NA	NA	NA	NA	NA	4.47	0.85	0.81	0.98	0.99	-0.67
NM_003465	CHIT1	1118	NA	2	1	3	NA	1	0	0	1	0	0	NA	NA	NA	NA	NA	NA	NA	3.9	3.72	3.86	3.47	3.75	3.63	3.95	4.09	3.99	3.46	3.63	3.49	7.83	7.98	7.94	7.43	7.38	7.35	7.57	7.6	7.62	7.82	7.73	7.98	NA	-0.2	NA	NA	-0.38
NM_017444	CHRAC1	54108	3	4	3	3	3.25	1	0	0	1	0	0	12.98	11.74	11.68	12.98	13.01	12.97	13.04	6.09	6.12	6.3	6.35	6.46	6.33	6.37	6.55	6.66	6.39	6.34	6.29	7.37	7.16	7.07	8.29	8.21	8.21	8.31	8.26	8.24	7.93	7.86	7.77	0.35	0.14	0.33	0.09	-0.03
NM_012125	CHRM5	1133	1	2	1	NA	NA	NA	NA	NA	NA	0	0	NA	11.08	9.9	10.32	10.07	NA	9.73	3.31	3.35	3.5	3.27	3.08	3.33	3.68	3.38	3.7	3.24	3.46	3.25	NA	NA	NA	NA	NA	NA	NA	NA	NA	NA	NA	NA	-0.42	-0.31	-0.39	-0.22	-0.36
NM_000745	CHRNA5	1138	3	3	3	3	3	1	1	1	1	1	1	12.15	11.99	11.65	13.19	13.22	13.92	13.75	3.86	3.55	3.97	5.27	5.33	5.47	5.51	5.77	5.44	4.59	4.46	4.52	6.98	7.11	7.18	8.54	8.57	8.72	8.48	8.4	8.38	7.63	7.46	7.36	0.43	0.13	0.66	0.55	0.78
NM_017581	CHRNA9	55584	2	2	NA	1	NA	0	1	0	0	0	NA	11.63	NA	NA	11.65	11.6	NA	NA	3.82	3.33	3.47	5.36	5.65	5.32	3.15	3.32	3.45	4.98	5.21	4.98	4.62	5.09	4.93	NA	NA	NA	NA	NA	NA	5.29	5.12	5.35	NA	NA	NA	NA	NA
NM_000748	CHRNB2	1141	NA	4	3	1	NA	NA	NA	NA	0	0	0	NA	NA	NA	NA	NA	NA	NA	6.73	6.54	6.64	6.32	6.42	6.45	6.72	6.75	6.76	6.71	6.56	6.55	4.68	NA	NA	NA	NA	NA	NA	NA	NA	4.47	NA	4.47	0.22	NA	0.06	-0.22	-0.12
NM_000751	CHRND	1144	NA	2	1	3	NA	NA	NA	NA	0	0	0	NA	NA	NA	NA	NA	NA	NA	3.99	4.02	3.84	3.86	3.93	3.8	3.96	3.8	4.05	3.74	3.76	3.63	7.92	7.94	7.96	7.67	7.61	7.72	8.14	7.81	8.01	7.95	8.01	7.94	-0.18	-0.16	-0.27	-0.17	-0.3
NM_005199	CHRNG	1146	NA	3	2	2	NA	NA	NA	NA	0	0	0	NA	NA	NA	NA	NA	NA	NA	5	5.12	5.18	5.17	5.09	5.35	5.59	5.24	5.28	4.67	4.86	5.03	6.18	6.38	6.32	5.91	6.04	5.96	6.44	6.22	6.07	6.89	6.79	6.71	0.3	0.17	0.14	0.34	0.4
NM_003654	CHST1	8534	NA	2	3	2	NA	1	0	0	0	0	0	NA	NA	NA	NA	NA	NA	NA	3.84	3.94	3.95	4.17	3.9	4.08	3.88	3.92	3.81	3.73	3.85	3.74	6.3	6.3	6.39	5.7	6.04	6.15	6.76	6.78	6.5	6.42	6.33	6.33	0.54	0.39	0.4	0.46	0.6
NM_004854	CHST10	9486	2	4	2	NA	NA	NA	NA	NA	NA	0	0	11.68	10.96	11.39	11.52	11.75	11.06	10.24	5.86	5.95	5.95	6.17	6.4	6.05	5.91	5.63	5.86	5.78	5.86	5.9	NA	NA	NA	NA	NA	NA	NA	NA	NA	4.38	NA	NA	0.28	0.31	0.37	0.41	0.12
NM_004267	CHST2	9435	4	3	2	3	NA	1	1	1	0	0	1	14.04	10.05	NA	15.62	15.66	NA	NA	4.41	4.51	4.66	7.34	7.38	7.43	4.44	4.63	4.63	5.82	5.95	5.59	NA	4.91	4.88	7.43	7.43	7.38	NA	NA	NA	6.18	6.3	6.17	1.31	1.15	1.2	1.37	NA
NM_005769	CHST4	10164	2	2	3	NA	NA	0	0	1	NA	0	1	12.04	14.49	14.24	12.19	11.36	11.49	11.3	4.18	4	3.91	3.84	3.99	3.99	3.74	3.99	3.96	3.89	3.9	3.84	NA	NA	NA	NA	NA	NA	NA	NA	NA	5.47	5.43	5.35	NA	0.26	0	-0.07	-0.1
NM_019886	CHST7	56548	2	3	3	2	2.5	1	1	1	0	0	1	12.59	10.71	10.8	12.96	13.05	11.33	11.53	4.34	4.02	3.71	5.3	5.51	5.49	4.13	4.31	4	4.78	4.99	4.98	6.28	6.23	6.42	8.04	8.08	8.11	6.42	6.69	6.57	7.45	7.53	7.48	0.5	0.32	0.42	0.54	-0.61
NM_014918	CHSY1	22856	4	4	4	4	4	1	1	1	1	1	0	15.57	15.77	15.78	15.63	15.58	14.59	14.57	8.65	8.63	8.65	9	8.93	8.93	7.75	7.74	7.8	8.87	8.89	8.82	8.98	8.81	8.78	8.93	8.84	9.05	7.15	7.34	7.28	9	9.01	8.9	-0.34	-0.34	-0.27	-0.26	-1.34
NM_004804	CIAO1	9391	3	4	4	4	3.75	NA	NA	NA	0	0	0	13.74	13.68	13.81	13.68	13.68	14.3	14.18	7.89	7.84	7.96	8	8	8.08	8.06	8.08	8.06	7.62	7.61	7.59	8.86	8.82	8.83	9.04	8.96	8.87	8.98	9.33	9.01	8.46	8.56	8.54	0.48	0.03	0.48	0.32	0.3
NM_015125	CIC	23152	4	3	3	4	3.5	0	0	0	0	0	0	16.27	16.73	16.66	16.54	16.43	16.3	16.25	5.58	5.67	5.42	5.35	5.22	5.44	5.45	5.27	5.34	5.33	5.35	5.29	9.23	8.99	9	8.75	8.89	8.85	8.89	8.87	8.85	8.93	8.83	8.78	0.7	0.67	0.77	0.62	0.48
NM_014430	CIDEB	27141	NA	3	2	NA	NA	NA	NA	NA	NA	0	0	11.99	NA	NA	NA	NA	NA	NA	5.12	5.08	4.94	4.77	4.92	4.66	5.17	4.95	5.03	5.1	5.52	5.19	NA	NA	NA	NA	NA	NA	NA	NA	NA	8.68	8.7	8.73	-0.06	-0.16	-0.47	-0.22	-0.03
NM_003613	CILP	8483	NA	3	NA	NA	NA	NA	NA	NA	NA	0	NA	NA	NA	NA	NA	NA	NA	NA	4.64	4.33	4.28	4.26	4.43	4.49	4.41	4.78	4.57	4.2	4.45	4.35	NA	NA	NA	NA	NA	NA	NA	NA	NA	NA	NA	4.38	NA	NA	NA	NA	NA
NM_004143	CITED1	4435	1	3	1	NA	NA	NA	NA	NA	NA	0	0	11.36	NA	NA	NA	9.39	NA	11.13	4.82	5.02	4.93	4.71	4.76	4.83	4.78	4.89	4.84	4.59	5.13	4.59	NA	NA	NA	NA	NA	NA	NA	NA	NA	5.6	5.83	5.4	-0.24	-0.06	-0.24	0.3	0.04
NM_001281	CKAP1	1155	4	4	4	4	4	1	1	1	1	1	1	14.12	14.2	14.14	15.06	14.99	15.66	15.61	8.67	8.59	8.72	9.32	9.31	9.25	9.47	9.54	9.48	8.24	8.4	8.29	11.46	11.49	11.48	12.2	12.06	12.06	12.18	12.17	12.19	10.96	10.91	11.09	0.88	0.87	0.91	0.93	1.04
NM_016274	CKIP-1	51177	3	4	4	4	3.75	1	1	1	1	1	1	12.42	12.61	12.76	13.48	13.41	12.01	11.96	6.05	6.25	6.42	7.18	7.14	7.17	5.49	5.54	5.37	5.12	5.34	5.48	10.44	10.49	10.44	11.62	11.63	11.56	9.05	9.03	9.03	9.73	9.71	NA	1.49	1.44	1.56	1.75	-0.2
NM_144673	CKLFSF2	146225	NA	1	NA	NA	NA	NA	NA	NA	NA	0	NA	NA	NA	NA	NA	NA	NA	NA	2.79	2.99	2.92	2.6	2.99	2.82	3.17	2.88	3	2.74	2.64	2.83	NA	NA	NA	NA	NA	NA	NA	NA	NA	NA	NA	NA	NA	NA	NA	NA	NA
NM_001825	CKMT2	1160	NA	2	NA	NA	NA	NA	NA	NA	NA	0	NA	NA	NA	NA	NA	NA	NA	NA	3.57	3.7	3.39	3.58	3.85	3.7	3.92	3.91	3.89	3.36	3.57	3.52	NA	NA	NA	NA	NA	NA	NA	NA	NA	NA	NA	NA	NA	NA	NA	NA	NA
NM_001827	CKS2	1164	4	4	4	4	4	1	1	1	0	1	1	16.32	16.14	16.36	17.04	17.24	15.97	16.38	9.95	9.91	10.03	11.06	11.17	11.1	10.53	10.47	10.52	10.8	10.79	10.73	11.97	11.92	11.92	12.89	13.1	13.02	12.02	12.02	11.99	12.08	12.13	12.17	0.14	0.1	0.13	0.01	-0.8
NM_001828	CLC	1178	NA	2	2	NA	NA	NA	NA	NA	NA	0	0	NA	NA	NA	NA	NA	NA	NA	3.47	3.36	3.27	3.42	3.27	3.53	3.45	3.34	3.34	3.26	3.15	3.21	NA	NA	NA	NA	NA	NA	NA	NA	NA	NA	NA	NA	0.16	0.21	0	0.43	0.69
NM_001285	CLCA1	1179	1	2	NA	NA	NA	NA	NA	NA	NA	0	NA	NA	NA	NA	NA	NA	NA	NA	3.72	3.84	3.66	3.38	3.58	3.72	3.6	3.54	3.66	3.27	3.27	3.29	NA	NA	NA	NA	NA	NA	NA	NA	NA	NA	NA	NA	NA	NA	NA	NA	NA
NM_004921	CLCA3	9629	NA	1	1	1	NA	NA	NA	NA	0	0	0	NA	NA	NA	NA	NA	NA	NA	1.75	1.72	1.85	1.64	1.78	1.75	1.87	1.91	1.78	1.7	1.74	1.69	5.97	5.93	6.17	5.55	4.92	5.23	NA	5.48	NA	6.03	5.97	6.14	NA	0.01	NA	NA	NA
NM_012128	CLCA4	22802	NA	1	1	NA	NA	NA	NA	NA	NA	0	0	NA	NA	NA	NA	NA	NA	NA	2.05	2.18	2.58	2.18	2.49	1.95	2.38	2.34	2.37	2	2.18	2.15	NA	NA	NA	NA	NA	NA	NA	NA	NA	NA	NA	NA	NA	-0.12	NA	NA	NA
NM_000083	CLCN1	1180	2	3	4	3	NA	NA	NA	NA	0	0	0	11.45	11.59	11.08	10.53	10.63	10.74	10.77	4.14	4.27	4.23	4.09	3.84	4.38	4.27	4.23	4.21	3.79	3.89	3.87	7.32	7.41	7.59	7.64	7.61	7.63	7.65	7.79	7.62	7.74	7.64	7.56	0.17	-0.32	-0.05	NA	-0.08
NM_001830	CLCN4	1183	2	2	1	1	1.5	0	1	1	0	1	1	NA	11.13	10.78	NA	NA	NA	NA	4.75	4.7	4.59	3.94	3.96	3.6	4.05	3.96	3.96	3.63	3.74	3.57	4.79	5	4.93	NA	NA	NA	NA	NA	NA	NA	NA	NA	-0.16	-0.21	-0.12	-0.09	-0.27
NM_000084	CLCN5	1184	NA	2	1	1	NA	0	1	0	0	1	0	NA	NA	NA	NA	NA	NA	NA	3.49	3.64	3.69	3.54	3.46	3.45	3.07	3.11	3.19	3.32	2.78	3.45	NA	4.86	5.15	4.84	4.82	NA	NA	NA	NA	4.51	4.77	4.43	-0.11	0.11	NA	NA	NA
NM_004070	CLCNKA	1187	NA	2	2	1	NA	NA	NA	NA	0	0	0	NA	NA	NA	NA	NA	NA	NA	3.75	3.55	3.38	3.52	3.52	3.5	3.55	3.55	3.52	3.65	3.47	3.46	5.74	5.55	5.73	6.41	NA	5.07	NA	5.25	5.57	5.8	5.83	5.86	0.32	0.09	-0.14	0.04	0.54
NM_012129	CLDN12	9069	1	4	1	2	NA	1	1	0	0	1	0	9.32	NA	NA	NA	NA	NA	9.91	6.2	6.2	6.09	5.38	5.27	5.38	7.24	7.36	7.34	7.39	7.45	7.31	6.76	6.92	6.63	6.12	6.21	6.05	6.32	6.61	6.32	6.98	7.04	6.99	-0.03	0.06	-0.05	0.08	-0.34
NM_006580	CLDN16	10686	1	3	1	1	NA	1	0	0	1	0	0	NA	NA	NA	NA	NA	NA	NA	5.26	5.3	5.3	5.06	5.37	5.31	5.28	5.06	5.08	5.12	5.27	5.21	5.97	5.91	6.02	4.99	5.06	4.94	NA	NA	5.13	6.26	5.7	5.58	NA	0.08	NA	NA	-0.07
NM_012131	CLDN17	26285	NA	3	1	NA	NA	NA	NA	NA	NA	0	0	NA	NA	NA	NA	NA	NA	NA	5.05	5.05	5.18	5.18	5.17	5.09	5.2	5.16	5.18	5.1	4.75	4.97	NA	NA	NA	NA	NA	NA	NA	NA	NA	NA	NA	NA	-0.06	-0.12	NA	0.22	NA
NM_020384	CLDN2	9075	1	3	1	NA	NA	NA	NA	NA	NA	0	0	NA	NA	NA	NA	NA	NA	NA	5.11	4.99	4.92	5.07	4.89	4.9	5.21	5.11	5.19	4.9	4.93	4.85	NA	NA	NA	NA	NA	NA	NA	NA	NA	NA	NA	NA	0.31	0.65	0.11	0.19	0.26
NM_001305	CLDN4	1364	4	3	2	4	NA	0	1	1	0	1	0	13.35	NA	13.12	NA	NA	16.42	16.47	5.11	5.21	5.25	4.76	4.42	4.87	8.62	8.45	8.71	5.86	5.68	5.81	NA	NA	NA	NA	NA	NA	11.81	11.74	11.56	8.53	8.66	8.76	-0.12	-0.14	-0.34	-0.23	2.73
NM_021195	CLDN6	9074	1	3	2	NA	NA	NA	NA	NA	NA	0	0	12.09	10.24	10.34	NA	9.83	NA	NA	5.68	5.74	5.42	5.41	5.48	5.61	5.38	5.56	5.64	5.95	6.1	6.21	NA	NA	NA	NA	NA	NA	NA	NA	NA	6.53	6.71	6.61	NA	0.22	-0.3	0.07	-0.19
NM_001307	CLDN7	1366	4	3	3	4	3.5	0	1	1	0	1	0	11.92	NA	NA	NA	NA	16.21	16.14	3.99	4.3	4.02	4.5	4.67	4.4	8.73	8.58	8.44	5.45	5.48	5.79	NA	NA	NA	NA	NA	NA	10.45	10.41	10.35	6.84	6.5	6.68	-1.02	-0.87	-1.13	-1.34	2.95
NM_020982	CLDN9	9080	3	3	3	NA	NA	0	0	0	NA	0	0	13.77	13.97	13.8	12.95	13.03	13.51	13.34	4.54	4.63	4.46	4.52	4.49	4.68	4.65	4.66	4.71	4.07	4.16	4.41	NA	NA	NA	NA	NA	NA	NA	NA	NA	4.43	NA	4.28	0.16	0.29	0.2	0.24	0.27
NM_016509	CLEC2	51266	NA	2	NA	NA	NA	NA	NA	NA	NA	0	NA	NA	NA	NA	NA	NA	NA	NA	3.43	3.27	3.6	3.43	3.34	3.41	3.52	3.57	3.43	3.18	3.25	3.47	NA	NA	NA	NA	NA	NA	NA	NA	NA	NA	NA	NA	NA	NA	NA	NA	NA
NM_004362	CLGN	1047	3	3	3	NA	NA	0	1	1	NA	1	1	14.5	12.86	13.1	14.24	14.38	10.61	10.8	5.39	5.31	5.26	7.03	6.94	7.02	3.55	3.85	3.9	6.91	6.81	6.69	NA	NA	NA	NA	NA	NA	NA	NA	NA	4.92	4.84	4.79	-0.23	-0.41	-0.26	-0.31	-2.58
NM_001289	CLIC2	1193	NA	1	1	NA	NA	NA	NA	NA	NA	0	0	12.48	NA	NA	NA	NA	NA	NA	2.5	2.1	2.56	2.36	2.41	2.4	2.12	2.29	2.39	5.37	5.51	5.54	NA	NA	NA	NA	NA	NA	NA	NA	NA	7.68	7.66	7.67	-1.41	NA	-1.13	-1.24	NA
NM_004669	CLIC3	9022	2	3	2	4	NA	1	1	1	1	1	0	11.28	10.06	10.67	NA	8.41	12.78	12.57	5.17	5.5	5.34	2.99	3.69	3.78	7.33	7.51	7.4	5.9	5.9	6.03	7.45	7.43	7.37	NA	NA	NA	9.41	9.56	9.56	6.33	7.99	7.94	NA	NA	-1.09	-0.46	1.17
NM_016929	CLIC5	53405	4	3	4	2	NA	0	1	1	0	1	0	NA	16	16.05	NA	NA	NA	NA	8.53	8.81	8.44	4.74	4.43	4.41	4.72	4.83	4.85	4.5	4.46	4.51	6.72	6.71	6.69	NA	NA	NA	NA	NA	NA	NA	NA	NA	NA	-0.23	NA	NA	NA
NM_000391	CLN2	1200	3	4	2	2	NA	1	1	1	0	1	1	13	13.23	13.07	11.78	11.85	12.7	12.23	8.48	8.51	8.51	7.3	7.18	7.19	7.32	7.38	7.48	7.96	8.01	7.97	7.38	7.44	7.46	6.46	6.33	6.21	7.14	7.18	6.96	7.42	7.5	7.41	-0.69	-0.57	-0.71	-0.55	-0.48
NM_001293	CLNS1A	1207	4	4	4	4	4	1	1	1	1	1	1	15.91	15.29	15.37	16.35	16.38	16.45	16.47	8.95	8.91	8.97	10.03	9.97	9.94	10.11	10.15	10.11	9.84	9.99	9.92	11.26	11.2	11.31	12.21	12.37	12.32	11.91	11.76	11.81	11.75	11.64	11.53	-0.05	-0.04	0.03	0.1	0.07
NM_004898	CLOCK	9575	4	4	2	3	NA	1	1	1	1	0	1	13.83	14.05	14.14	12.82	12.9	14.44	14.51	6.67	6.55	6.34	5.93	5.86	6.04	6.76	7.03	6.83	6.72	6.83	6.68	7.47	7.3	7.32	6.05	6.04	6.11	7.82	7.98	8.1	7.35	7.51	7.44	-0.56	-0.58	-0.74	-0.62	0.97
NM_006012	CLPP	8192	4	4	4	4	4	1	1	1	0	0	1	13.96	14.49	14.69	15.41	15.32	14.66	14.84	8.12	7.99	8.16	8.87	8.93	8.91	7.98	8.03	8.02	7.47	7.53	7.4	11.27	11.24	11.21	12	12.04	11.9	11.16	11.25	11.2	10.1	10.16	10.13	1.67	1.65	1.64	1.68	0.64
NM_001294	CLPTM1	1209	2	4	2	3	NA	1	1	1	1	1	1	10.97	12.95	12.79	11.34	11.33	11.93	11.8	7.84	8.01	7.78	6.88	6.69	6.75	7.19	7.15	7.22	6.25	6.45	6.4	8.5	8.5	8.57	7.36	7.53	7.48	9.33	9.07	9.3	7.36	7.67	7.4	0.57	0.69	0.44	0.44	0.6
NM_014944	CLSTN1	22883	3	4	4	NA	NA	0	1	1	NA	0	1	13.62	13.98	13.87	12.82	12.69	13.96	13.91	7.18	7.3	7.13	6.96	6.81	6.85	7.24	7.32	7.29	7.21	7.18	7.19	NA	NA	NA	NA	NA	NA	NA	NA	NA	NA	NA	NA	-0.4	-0.49	NA	-0.45	0.04
NM_001836	CMA1	1215	2	2	1	2	1.75	0	0	0	0	0	0	12.76	12.52	12.67	11.07	11.21	11.85	12.06	3.3	3.22	3.45	3.26	3.29	3.19	3.57	3.38	3.24	3	3.16	3.13	6.72	6.89	6.69	6.28	6.52	6.38	6.6	6.34	6.57	6.88	6.57	6.75	NA	-0.09	NA	-0.05	-0.03
NM_020311	CMKOR1	57007	3	1	4	3	NA	1	0	1	1	0	1	10.4	9.62	NA	NA	NA	12.96	12.93	2.9	2.88	2.92	2.83	2.81	2.8	3.2	2.98	3.07	2.98	2.8	2.65	6.12	6.09	6.13	NA	NA	NA	8.98	8.87	8.92	6.7	6.89	6.89	NA	-3.46	-3.67	-3.93	2.1
NM_032649	CN1	84735	NA	2	2	NA	NA	NA	NA	NA	NA	0	0	NA	NA	NA	NA	NA	NA	NA	3.25	3.32	3.15	3.28	3.36	3.36	3.48	3.25	3.17	3.26	3.13	3.26	NA	NA	NA	NA	NA	NA	NA	NA	NA	NA	NA	NA	-0.27	-0.19	-0.09	0.01	-0.09
NM_014865	CNAP1	9918	4	4	4	4	4	1	1	1	1	1	0	15.14	14.49	14.57	14.51	14.4	13.91	13.86	7.24	7.35	7.05	7.29	7.36	7.35	6.36	6.6	6.49	7.73	7.7	7.72	9.59	9.57	9.61	9.53	9.6	9.5	8.84	8.76	8.79	10.07	10.07	10.17	-0.77	-0.91	-0.69	-0.77	-1.68
NM_000087	CNGA1	1259	1	2	1	NA	NA	NA	NA	NA	NA	0	0	8.85	NA	NA	9.16	NA	NA	NA	3.11	3.04	3.16	3.06	3.15	3.1	3.33	3.32	3.2	3.13	2.83	3.12	NA	NA	NA	NA	NA	NA	NA	NA	NA	NA	NA	NA	-0.04	-0.05	0.3	0.21	0.46
NM_005776	CNIH	10175	4	4	4	4	4	1	1	1	0	1	0	16.1	16.45	16.49	16.78	16.71	16.77	16.75	10.23	10.24	10.36	10.64	10.72	10.74	10.83	10.85	10.8	10.4	10.41	10.38	11.62	11.36	11.44	11.97	11.99	12.11	11.84	11.79	11.68	11.37	11.41	11.5	-0.33	-0.37	-0.18	-0.27	0.04
NM_006314	CNK1	10256	NA	3	2	2	NA	1	0	0	1	0	0	NA	NA	NA	NA	NA	NA	NA	4.25	4.51	4.27	4.33	4.63	4.62	5.54	4.74	5.1	4.83	4.83	4.82	5.59	5.93	6.11	5.42	5.58	5.51	7.28	7.66	7.54	6.99	7.1	7.07	-0.03	-0.05	-0.08	-0.02	-0.24
NM_020348	CNNM1	26507	1	3	1	1	NA	NA	NA	NA	0	0	0	NA	NA	NA	9.1	NA	NA	9.56	4.25	4.24	4.36	3.88	4.04	4.02	4.48	4.78	4.5	4.09	4.04	4.13	NA	NA	NA	NA	NA	NA	5.55	NA	5.69	NA	NA	NA	NA	-0.46	NA	NA	NA
NM_018366	CNO	55330	3	4	4	2	NA	0	1	1	0	1	1	13.56	12.56	12.74	13.26	13.19	13.75	13.86	6.64	6.68	6.82	7.16	7.14	6.99	7.38	7.36	7.29	6.96	7.2	6.94	6.32	6.09	6.19	6.42	6.55	6.71	5.9	5.99	6.21	6.64	6.6	6.46	-0.36	-0.55	-0.34	-0.39	-0.26
NM_001841	CNR2	1269	NA	3	2	2	NA	1	0	1	1	0	0	NA	NA	NA	NA	NA	NA	NA	4.93	5.13	5	5	5.12	5.3	5.34	5.2	5.18	4.87	4.32	5.02	6.48	6.77	6.66	5.76	5.49	5.77	5.94	5.86	6.1	6.21	6.32	6.06	0.55	0.42	0.39	0.43	-0.12
NM_014461	CNTN6	27255	NA	1	NA	2	NA	NA	NA	NA	0	0	NA	NA	NA	NA	NA	NA	NA	NA	2.27	1.89	2.14	2.07	2.15	2.08	2.48	2.15	2.11	2.01	2.29	2.27	6.78	6.88	7.02	6.57	6.79	6.8	6.81	6.67	6.89	6.82	6.89	6.92	NA	NA	NA	NA	NA
NM_003632	CNTNAP1	8506	NA	3	3	1	NA	NA	NA	NA	0	0	0	NA	NA	NA	NA	NA	NA	NA	4.45	4.31	4.42	4.11	4.24	4.25	4.31	4.02	4.38	4.92	4.42	4.73	4.94	4.86	5.37	NA	NA	NA	NA	NA	NA	7.76	7.68	7.58	-0.26	-0.23	-0.34	-0.35	-0.16
NM_015456	COBRA1	25920	3	4	4	3	3.5	1	1	0	1	1	0	13.81	13.14	13.2	13.47	13.56	14.05	14.15	6.66	6.74	6.7	7.23	7.31	7.24	7.11	7.32	7.04	6.93	7.06	7.08	8.07	8.06	8.01	8.41	8.48	8.44	9.28	9.21	9.22	8.15	8.12	8.16	0.6	0.49	0.6	0.5	0.6
NM_001856	COL16A1	1307	1	3	2	NA	NA	0	0	1	NA	0	1	11.95	9.66	9.66	8.96	NA	NA	NA	4.41	4.48	4.49	4.07	3.79	4.13	4.36	4.23	4.25	4.66	4.89	4.45	NA	NA	NA	NA	NA	NA	NA	NA	NA	4.6	4.5	4.68	-2.67	-2.93	-2.79	-2.91	-3.24
NM_030820	COL21A1	81578	NA	1	2	NA	NA	NA	NA	NA	NA	0	0	NA	NA	NA	NA	NA	NA	NA	2.24	2.33	2.3	2.28	2.32	2.35	2.33	2.6	2.43	2.76	2.96	3.6	NA	NA	NA	NA	NA	NA	NA	NA	NA	NA	NA	NA	0.01	-0.06	0.03	-0.13	-0.04
NM_001846	COL4A2	1284	4	2	4	4	NA	0	1	1	0	1	1	14.36	17.49	17.43	NA	NA	NA	NA	10.86	11.09	10.83	3.67	3.33	3.73	3.34	4	3.37	7.8	8.08	7.78	11.97	11.93	11.94	NA	NA	NA	NA	NA	NA	8.85	8.85	8.87	-2.08	-2.05	-2.23	-2.19	-1.74
NM_015719	COL5A3	50509	1	2	1	NA	NA	NA	NA	NA	NA	0	0	10.53	10.24	9.78	NA	NA	NA	NA	4.17	4.01	4.15	4.13	4.2	4.04	4.33	4.31	4.62	4.07	4.11	4.21	NA	NA	NA	NA	NA	NA	NA	NA	NA	NA	NA	NA	0.18	0.73	0.34	NA	0.23
NM_006438	COLEC10	10584	1	2	1	NA	NA	NA	NA	NA	NA	0	0	10.85	NA	8.74	NA	NA	NA	NA	3.58	3.7	3.55	3.86	3.73	3.8	3.73	3.58	3.87	4.36	3.88	3.73	NA	NA	NA	NA	NA	NA	NA	NA	NA	NA	NA	NA	-0.26	0.17	0.06	0.16	-0.09
NM_004766	COPB2	9276	4	4	4	4	4	1	1	1	1	1	1	15.58	16.15	16.21	15.45	15.49	14.9	15.01	9.7	9.71	9.58	9.15	9.16	9.16	8.81	8.94	8.94	9.23	9.27	9.16	9.82	9.45	9.49	9.01	8.99	8.86	8.42	8.45	8.27	9	8.94	8.97	-0.58	-0.5	-0.43	-0.37	-0.55
NM_016128	COPG	22820	3	4	3	3	3.25	1	1	1	1	1	1	13.88	14.83	14.79	13.84	13.78	13.68	13.61	7.44	7.5	7.31	6.99	6.95	6.88	7	7.07	7.01	7.13	7.29	7.35	8.2	8.26	8.08	7.67	7.52	7.53	7.63	7.69	7.5	7.55	7.64	7.36	0.19	0.23	0.38	0.4	0.16
NM_003653	COPS3	8533	4	4	4	4	4	1	1	1	0	0	1	16.23	16.84	16.93	17.57	17.51	16.45	16.6	8.76	8.72	8.84	9.62	9.66	9.69	8.83	8.89	8.73	8.48	8.53	8.52	11.73	11.72	11.77	12.55	12.48	12.47	11.71	11.55	11.6	11.27	11.17	11.28	0.72	0.79	0.8	0.89	0.14
NM_006837	COPS5	10987	4	4	4	4	4	1	1	1	1	1	0	16.23	17.05	17.03	17.38	17.37	15.99	16	9.73	9.72	9.86	10.33	10.29	10.35	8.94	8.95	9	9.29	9.44	9.37	10.69	10.77	10.71	11.07	11.21	11.23	9.51	9.52	9.53	9.96	10.01	10.08	0.49	NA	0.6	0.72	-0.66
NM_016319	COPS7A	50813	3	4	3	3	3.25	1	0	1	1	1	0	14.23	13.87	13.8	13.32	13.15	13.44	13.31	7.25	7.18	7.14	6.96	6.86	6.8	6.89	6.83	6.73	7.11	7.31	7.19	9.15	9.09	9.11	8.68	8.71	8.68	8.62	8.71	8.49	9	9.06	9.09	0.01	0.14	-0.05	-0.05	-0.44
NM_016429	COPZ2	51226	2	3	2	2	2.25	1	0	1	1	1	1	13.02	NA	10.03	NA	NA	10.96	11.15	5.6	5.41	5.58	5.41	5.15	5.69	6.06	5.88	6	6.53	6.62	6.58	5.84	5.67	6.11	NA	NA	NA	7.52	7.34	7.24	8.91	8.89	8.86	-2.3	-2.2	-2.33	-2.15	-1.29
NM_017421	COQ3	51805	3	4	3	3	3.25	1	1	1	0	0	1	12.65	12.63	12.66	13.51	13.72	12.22	12.45	7.27	7.28	7.37	8.38	8.37	8.46	7.46	7.44	7.54	7.14	7.38	7.11	7.71	7.67	7.87	9.13	8.58	8.8	7.45	7.66	7.48	7.87	8.29	8.16	0.6	0.59	0.66	0.65	0.04
NM_007074	CORO1A	11151	NA	3	3	3	NA	1	1	1	1	1	1	NA	NA	NA	NA	NA	NA	NA	4.72	4.35	4.24	10.53	10.5	10.54	5.83	5.66	5.72	6.84	6.84	7.09	7.76	7.71	7.82	12.57	12.28	12.24	8.48	8.38	8.59	8.94	8.83	8.78	2.95	2.64	2.9	2.73	-0.42
NM_006091	CORO2B	10391	NA	2	2	3	NA	NA	NA	NA	0	0	0	NA	NA	NA	NA	NA	NA	NA	3.22	3.67	3.26	3.09	2.9	2.93	3.37	3	3.04	3.71	3.67	3.63	7.23	7.23	7.35	7.04	7.42	7.13	7.17	7.27	7.39	7.34	7.35	7.25	-0.26	-0.12	-0.57	-0.19	-0.51
NM_033427	CORTBP2	83992	2	2	1	NA	NA	NA	NA	NA	NA	0	0	10.58	NA	NA	NA	10.55	NA	NA	2.92	3.2	3.07	3.23	3.09	3.17	3.02	3.09	2.9	4.6	3.68	4.25	NA	NA	NA	NA	NA	NA	NA	NA	NA	NA	NA	NA	NA	-1.45	-1.32	-1.33	NA
NM_001303	COX10	1352	3	4	2	2	NA	NA	NA	NA	0	0	0	13.1	13.5	13.87	13.59	13.54	13.22	13.37	6.75	6.85	6.63	7.05	6.97	6.96	6.91	6.97	6.99	6.4	6.56	6.46	6.22	6.3	6.11	6.14	6.13	5.98	6.24	6.14	6.41	6.03	6.14	5.93	0.43	0.41	0.55	0.62	0.51
NM_032609	COX4I2	84701	2	3	1	NA	NA	NA	NA	NA	NA	0	0	10.25	10.58	10.33	NA	NA	NA	NA	5.67	5.93	5.76	5.81	5.75	5.74	5.86	5.7	5.95	5.68	5.52	5.79	NA	NA	NA	NA	NA	NA	NA	NA	NA	NA	NA	NA	0.1	0.27	0.11	-0.12	0.27
NM_005205	COX6A2	1339	3	2	4	NA	NA	NA	NA	NA	NA	0	0	12.5	12.35	12.33	11.92	12.16	12.21	12.25	4.05	4.02	4.15	4.15	3.74	3.99	3.93	3.89	4	3.95	3.86	3.81	NA	NA	NA	NA	NA	NA	NA	NA	NA	NA	NA	NA	NA	0.4	0.38	NA	NA
NM_001866	COX7B	1349	4	4	4	4	4	1	1	1	1	0	0	17.99	18.46	18.56	18.21	18.08	17.74	17.42	10.98	10.98	10.99	10.94	11.01	10.94	10.72	10.71	10.72	11.24	11.24	11.29	13.29	13.21	13.31	13.1	13.33	13.16	12.55	12.5	12.55	12.99	13.01	13.02	-0.53	-0.9	-0.72	-0.79	-1.4
NM_000096	CP	1356	NA	1	1	NA	NA	NA	NA	NA	NA	0	0	14.7	NA	NA	NA	NA	NA	NA	2.45	2.49	2.56	2.65	2.63	2.37	2.65	2.56	2.59	6.42	6.3	5.99	NA	NA	NA	NA	NA	NA	NA	NA	NA	7.83	7.89	7.95	-2.86	-2.02	-2.79	-2.55	-2.76
NM_001868	CPA1	1357	1	1	2	1	1.25	NA	NA	NA	0	0	1	8.9	NA	9.64	9.19	NA	9.25	NA	2.21	2.53	2.55	2.4	2.47	2.32	2.68	2.3	2.21	2.26	2.08	2.22	5.97	5.61	5.62	NA	NA	NA	NA	NA	NA	NA	NA	NA	NA	0.11	-0.31	NA	NA
NM_001869	CPA2	1358	NA	3	2	NA	NA	NA	NA	NA	NA	0	0	NA	NA	NA	NA	NA	NA	NA	4.65	4.56	4.38	4.56	4.51	4.54	4.53	4.6	4.58	4.2	4.38	4.51	NA	NA	NA	NA	NA	NA	NA	NA	NA	NA	NA	NA	0.22	NA	NA	NA	NA
NM_001870	CPA3	1359	1	2	3	1	NA	NA	NA	NA	0	0	0	NA	NA	NA	NA	NA	NA	NA	3.35	3.14	3.22	2.86	3.11	3.03	2.82	3.03	2.95	3.01	3.1	3.01	5.08	5.32	NA	NA	NA	NA	NA	NA	NA	NA	NA	NA	0.34	0.07	0.15	0.1	NA
NM_080385	CPA5	93979	NA	3	2	1	NA	NA	NA	NA	0	0	0	NA	NA	NA	NA	NA	NA	NA	4.86	4.6	4.72	4.97	4.7	4.57	4.8	4.83	4.83	4.46	4.45	4.52	5.28	5.09	5.26	NA	NA	NA	NA	NA	NA	4.51	4.5	4.43	-0.22	-0.22	-0.2	-0.09	-0.15
NM_001308	CPN1	1369	1	3	2	NA	NA	0	0	1	NA	0	1	11.55	9.65	10.09	10.02	9.26	NA	9.35	3.95	4.21	4.35	4.22	4.1	4.68	4.62	4	4.28	4.84	5	4.87	NA	NA	NA	NA	NA	NA	NA	NA	NA	7.06	7.08	6.89	-0.44	-0.18	-0.57	-0.49	-0.24
NM_020939	CPNE5	57699	1	2	3	NA	NA	NA	NA	NA	NA	0	0	NA	NA	10.64	NA	9.76	NA	NA	4.1	3.91	4.02	3.78	3.95	3.66	3.96	3.68	3.62	3.72	3.6	3.81	NA	NA	NA	NA	NA	NA	NA	NA	NA	4.75	4.36	4.43	-0.25	-0.52	-0.27	-0.11	-0.52
NM_016207	CPSF3	51692	4	4	4	3	3.75	1	1	1	1	1	1	15.32	14.7	14.65	15.98	16.13	15.42	15.56	7.89	7.87	7.88	9.44	9.43	9.38	8.75	8.84	8.84	8.69	8.75	8.67	7.96	8.04	8.04	9	9.06	9.07	8.62	8.67	8.77	8.52	8.61	8.61	0.33	0.16	0.42	0.46	0.03
NM_006693	CPSF4	10898	3	4	4	4	3.75	1	1	1	1	1	1	13.96	12.56	12.78	13.73	13.64	15.1	15.03	7.13	7.15	7.37	8.18	8.18	8.18	8.77	8.79	8.81	7.9	7.94	7.94	8.49	8.43	8.44	10.11	10.08	10.21	10.58	10.6	10.64	9.59	9.67	9.64	0.41	0.29	0.5	0.39	0.95
NM_019609	CPXM	56265	2	3	3	2	2.5	1	1	1	1	1	0	11.86	9.26	10.29	12.3	12.19	NA	NA	4.85	4.77	4.66	5.96	5.91	5.85	3.99	4.42	3.83	5.07	5.03	5.45	6.16	6.3	6.35	7.81	7.96	7.89	NA	5.34	NA	6.88	6.8	6.93	0.58	0.16	0.49	0.38	-0.57
NM_003652	CPZ	8532	NA	3	1	NA	NA	NA	NA	NA	NA	0	0	10.51	NA	NA	NA	NA	NA	NA	5.61	5.61	5.42	5.31	5.17	5.25	5.42	5.71	5.62	5.67	5.56	5.92	NA	NA	NA	NA	NA	NA	NA	NA	NA	NA	4.5	4.6	NA	NA	NA	NA	NA
NM_001878	CRABP2	1382	2	3	3	NA	NA	0	1	1	NA	1	0	13.58	11.6	11.21	10.78	11.06	15.7	15.6	5.5	5.43	5.4	5.56	5.6	5.65	9.85	9.89	9.9	7.91	8.2	8.01	NA	NA	NA	NA	NA	NA	NA	NA	NA	NA	NA	NA	-1.75	-1.64	-1.75	-1.89	NA
NM_006368	CREB3	10488	3	4	3	4	3.5	1	1	1	1	1	1	13.37	14.35	14.41	13.48	13.49	13.57	13.51	7.56	7.57	7.6	7.31	7.21	7.27	6.98	6.99	7.09	6.79	6.79	6.87	10.07	10.13	10.17	9.7	9.64	9.62	9.3	9.25	9.16	8.86	8.88	8.97	0.47	0.38	0.45	0.46	0.38
NM_052854	CREB3L1	90993	1	3	4	NA	NA	NA	NA	NA	NA	1	0	10.3	9.51	NA	9.74	8.74	10.13	NA	5.32	5.24	5.1	5.3	5.39	5.44	5.72	5.63	5.58	5.96	5.93	6.1	NA	NA	NA	NA	NA	NA	NA	NA	NA	4.75	5.12	5.09	0.67	0.34	0.38	0.24	0.03
NM_003851	CREG	8804	4	4	4	4	4	1	1	1	1	1	1	16.55	17.08	17.14	15.32	15.31	15.79	15.87	10.03	10.08	10.07	8.48	8.49	8.63	9.09	9.19	9.21	10.07	10	10.06	10.18	10.13	10.2	8.76	8.82	8.75	9.15	9.28	9.12	10.08	9.93	10.03	-1.24	-1.24	-1.19	-1.14	-0.28
NM_015513	CRELD1	78987	3	3	3	3	3	1	0	1	1	0	1	13.67	13.06	13.23	12.04	12.06	12.46	12.54	5.39	5.46	5.56	5.27	5.26	5.12	5.46	5.21	5.03	5.29	5.49	5.35	8.88	8.85	8.81	8	8.08	8.13	8.36	8.33	8.2	8.85	8.82	8.88	-0.45	-0.69	-0.49	-0.64	-0.47
NM_001882	CRHBP	1393	NA	1	1	NA	NA	NA	NA	NA	NA	0	0	NA	NA	NA	NA	NA	NA	NA	2.78	2.9	2.82	2.9	2.85	2.93	2.88	3.25	2.87	2.92	2.66	2.94	NA	NA	NA	NA	NA	NA	NA	NA	NA	NA	NA	NA	0.62	NA	0.4	0.27	0.42
NM_001312	CRIP2	1397	3	4	3	4	3.5	1	1	1	1	1	1	13.82	13.98	13.86	11.81	11.88	15.11	14.9	6.66	6.78	6.85	4.34	4.59	4.52	7.91	7.93	7.77	6.39	6.5	6.54	8.94	8.82	8.97	5.73	5.89	5.66	10.82	10.73	10.78	8.09	8.13	8.23	-1.03	NA	NA	-0.75	1.61
NM_003296	CRISP2	7180	1	1	1	NA	NA	NA	NA	NA	NA	0	0	8.04	NA	9.15	NA	NA	NA	NA	2.27	2.19	2.41	2.21	2.22	2.36	2.3	2.27	2.5	2.18	2.12	2.16	NA	NA	NA	NA	NA	NA	NA	NA	NA	NA	NA	NA	NA	-0.07	-0.05	-0.02	0.35
NM_006061	CRISP3	10321	NA	1	1	1	NA	NA	NA	NA	0	1	0	NA	NA	NA	NA	NA	NA	NA	2.2	2.07	2.02	2.01	2	2.2	2.6	2.75	2.47	3.6	3.28	3.06	NA	NA	NA	5.24	NA	NA	NA	NA	NA	6.11	5.99	5.98	NA	NA	NA	NA	NA
NM_016507	CRK7	51755	3	4	2	3	NA	1	1	1	0	1	1	11.53	NA	NA	12.18	12.05	NA	NA	5.33	5.27	5.19	7.28	7.19	7.26	6.29	6.35	6.39	6.54	6.48	6.34	6.94	7.03	7.08	8.36	8.57	8.47	7.22	7.26	7.07	7.86	7.92	7.86	0.87	0.74	0.91	0.93	0.42
NM_004750	CRLF1	9244	1	3	3	3	NA	1	1	1	1	1	1	13.99	10.23	9.82	NA	8.24	13.98	13.96	4.98	5.18	4.8	4.8	4.91	4.87	5.9	6.07	5.77	5.82	5.65	5.84	7.45	7.61	7.72	7.81	8.09	7.77	9.49	9.46	9.36	8.91	8.94	8.99	-3.82	-3.98	-3.88	-3.81	-0.33
NM_022148	CRLF2	64109	NA	3	1	NA	NA	NA	NA	NA	NA	0	0	NA	NA	NA	NA	NA	NA	NA	4.25	4.34	4.05	4.2	4.21	4.24	4.35	4.18	4.28	4.13	4.17	3.96	NA	NA	NA	NA	NA	NA	NA	NA	NA	4.68	4.5	4.33	-0.22	0.07	-0.01	-0.22	0.19
NM_006587	CRN	10699	NA	1	2	NA	NA	NA	NA	NA	NA	0	0	NA	NA	NA	NA	NA	NA	NA	2.17	2.19	2.34	2.04	2.08	2.12	2.04	2.2	2.05	2.14	1.93	2.11	NA	NA	NA	NA	NA	NA	NA	NA	NA	NA	NA	NA	NA	0.27	-0.07	-0.03	0.01
NM_021151	CROT	54677	2	4	1	1	NA	0	1	0	0	1	0	11.91	NA	NA	10.92	10.78	10.88	11.24	5.11	4.88	5.06	6.1	6.08	6.2	6.06	5.94	6.15	6.43	6.56	6.38	NA	NA	NA	5.59	5.97	5.68	5.72	6.11	5.87	6.71	6.75	6.74	-0.2	0.1	0.41	0	0.15
NM_000567	CRP	1401	1	2	2	NA	NA	NA	NA	NA	NA	0	0	9.76	NA	NA	8.97	NA	NA	NA	3.83	3.8	3.67	3.57	3.61	3.53	3.76	3.59	4.04	3.54	3.56	3.27	NA	NA	NA	NA	NA	NA	NA	NA	NA	NA	NA	NA	0.19	0.13	-0.13	0.3	0.12
NM_030782	CRR9	81037	3	4	4	4	3.75	1	1	1	1	1	1	13.83	14.99	14.92	13.89	13.8	13.25	13.32	10.42	10.48	10.44	9.85	9.85	9.83	8.8	8.92	8.91	9.32	9.37	9.38	11.72	11.65	11.58	11.05	11.13	11.11	10.13	10.07	10.13	10.48	10.49	10.53	0.69	0.32	0.44	0.42	-0.46
NM_000554	CRX	1406	2	1	1	3	NA	NA	NA	NA	0	0	0	10.62	10.51	10.44	NA	10.84	10.91	11.23	3.05	2.88	2.9	2.97	2.92	2.75	2.94	3.07	2.97	2.78	2.68	2.66	8.36	8.11	8.16	8.22	8.17	8.23	8.36	8.54	8.66	8.02	8.06	7.96	-0.37	-0.39	-0.37	-0.26	-0.53
NM_021117	CRY2	1408	3	3	3	2	2.75	1	0	1	1	0	1	13.45	11.87	11.79	12.79	12.95	12.6	12.62	5.44	5.54	5.46	5.56	5.76	5.67	5.42	5.61	5.58	5.66	5.41	5.59	6.39	6.41	6.37	6.35	6.27	6.36	5.94	NA	5.91	6.64	6.43	6.47	-0.18	-0.4	-0.2	-0.19	-0.86
NM_001886	CRYBA4	1413	1	2	1	3	NA	1	0	0	0	0	0	10.24	NA	NA	NA	8.96	NA	NA	4.04	3.79	4.03	3.84	3.79	4.03	3.93	3.85	4	3.79	3.84	3.66	8.55	8.99	8.97	8.17	7.98	8.3	8.6	8.56	8.7	8.33	8.17	8.36	0.06	0.21	-0.08	0.17	-0.11
NM_001887	CRYBB1	1414	NA	3	1	1	NA	NA	NA	NA	0	0	0	NA	NA	NA	NA	NA	NA	NA	4.76	4.67	4.43	4.46	4.55	4.67	5.06	4.9	4.85	4.6	4.51	4.47	4.68	5.13	5.02	5.2	4.76	4.63	NA	NA	NA	6.49	6.36	6.32	NA	-0.2	0.21	-0.11	-0.27
NM_014617	CRYGA	1418	2	2	3	NA	NA	NA	NA	NA	NA	0	0	10.77	NA	11.09	10.28	10.49	10.9	NA	3.77	3.67	3.61	3.85	3.52	3.68	3.9	3.57	3.84	3.3	3.51	3.56	NA	NA	NA	NA	NA	NA	NA	NA	NA	NA	NA	NA	-0.08	-0.28	0	-0.05	-0.16
NM_005210	CRYGB	1419	NA	2	1	NA	NA	NA	NA	NA	NA	0	0	NA	NA	NA	NA	NA	NA	NA	3.94	3.95	4.25	3.87	3.83	3.9	4.02	4.11	4.1	3.51	3.93	3.84	NA	NA	NA	NA	NA	NA	NA	NA	NA	NA	NA	NA	NA	0.5	NA	0.18	NA
NM_020989	CRYGC	1420	NA	3	1	1	NA	NA	NA	NA	0	0	0	NA	NA	NA	NA	NA	NA	NA	4.8	4.86	4.78	4.59	4.6	4.63	4.98	4.79	4.96	4.57	4.39	4.38	5.65	5.43	5.37	5.16	5.15	4.89	NA	5.39	5.65	5.21	NA	5.23	NA	NA	NA	NA	NA
NM_001888	CRYM	1428	NA	3	3	NA	NA	NA	NA	NA	NA	0	0	NA	NA	NA	NA	NA	NA	NA	5.58	5.51	5.61	5.54	5.74	5.54	5.55	5.53	5.52	5.53	5.52	5.59	NA	NA	NA	NA	NA	NA	NA	NA	NA	4.98	5.1	4.86	-0.23	-0.47	-0.37	-0.46	-0.28
NM_001889	CRYZ	1429	3	4	3	3	3.25	1	1	1	1	1	1	14.63	13.17	13.22	14.81	15.23	14.09	13.97	6.74	6.89	6.82	8.94	8.98	8.97	7.98	8.04	7.92	8.45	8.51	8.42	7.55	7.61	7.52	9.51	9.71	9.54	8.16	8.27	8.16	8.8	8.93	9.02	-0.08	-0.17	0.13	0.17	-0.57
NM_003651	CSDA	8531	4	4	4	3	3.75	0	1	1	0	1	1	15.05	NA	NA	14.68	14.73	14.61	14.61	5.2	5.34	5.23	9.79	9.81	9.78	9.24	9.35	9.28	9.82	9.81	9.81	7.86	7.92	7.91	7.47	7.6	7.79	7.88	7.96	7.63	7.86	7.81	7.79	0.53	0.21	0.33	0.27	-0.39
NM_005211	CSF1R	1436	NA	2	2	NA	NA	NA	NA	NA	NA	0	0	NA	NA	NA	NA	NA	NA	NA	3.68	3.7	3.75	3.66	3.75	3.52	3.81	3.93	3.88	3.51	3.66	3.83	NA	NA	NA	NA	NA	NA	NA	NA	NA	NA	NA	NA	-0.58	-0.11	-0.68	-0.21	-0.17
NM_000395	CSF2RB	1439	2	1	2	NA	NA	0	0	0	NA	0	0	11.47	14.05	14.03	11.19	11.48	11.41	11.38	2.53	2.64	2.64	2.7	2.65	2.54	2.65	2.48	2.59	4.73	4.23	4.43	NA	NA	NA	NA	NA	NA	NA	NA	NA	NA	NA	NA	-0.08	0.03	-0.08	-0.04	0.07
NM_004383	CSK	1445	3	4	3	4	3.5	1	1	1	1	1	1	NA	12.16	10.99	13.09	13.06	NA	11.87	6.63	6.55	6.75	8.12	7.94	7.89	7.48	7.58	7.61	7.24	7.36	7.13	7.69	7.61	7.54	10.19	10.29	10.15	8.8	8.8	8.81	8.22	8.36	8.25	2.33	1.41	2.12	1.95	0.56
NM_001891	CSN2	1447	NA	1	1	NA	NA	NA	NA	NA	NA	0	0	NA	NA	NA	NA	NA	NA	NA	2.93	2.7	2.76	2.78	2.82	2.72	2.84	2.76	2.93	2.68	2.42	2.71	NA	NA	NA	NA	NA	NA	NA	NA	NA	NA	NA	NA	0.05	0.17	-0.18	-0.12	-0.29
NM_005212	CSN3	1448	1	2	1	1	1.25	1	0	0	1	0	0	NA	9.54	8.8	NA	NA	NA	NA	3.35	3.17	3.05	3.16	3.18	3.28	3.26	3.22	3.17	3.15	3.15	3.14	5.84	6.02	6.13	5.59	5.68	5.94	5.37	5.14	5.44	6.03	6.07	5.96	-0.06	NA	-0.27	0.01	0.13
NM_004384	CSNK1G3	1456	3	4	3	2	NA	1	1	1	1	0	1	12.43	13.19	13.21	10.72	10.52	13.04	13.14	8.32	8.31	8.15	5.53	5.66	5.47	8.4	8.47	8.49	7.45	7.48	7.42	7.6	7.68	7.56	5.12	4.82	4.94	6.89	7.04	7.17	7.04	7.12	7.07	-0.5	-0.13	-0.61	-0.34	0.37
NM_001896	CSNK2A2	1459	3	4	3	3	3.25	1	1	1	1	1	1	13.21	13.96	14.08	13.38	13.32	12.48	12.54	7.25	7.39	7.34	6.96	6.82	6.82	6.07	6.13	6.25	6.86	6.98	6.93	9.09	9.17	9.2	8.36	8.48	8.4	7.65	7.64	7.61	8.55	8.77	8.74	-0.07	-0.32	0.03	-0.12	-0.52
NM_004386	CSPG3	1463	NA	2	2	NA	NA	NA	NA	NA	NA	0	0	NA	NA	NA	NA	NA	NA	NA	3.18	3.21	3.03	3.02	3.03	3.1	3.11	3.16	3.09	2.74	2.96	2.64	NA	NA	NA	NA	NA	NA	NA	NA	NA	NA	NA	NA	0.79	0.79	NA	0.56	0.88
NM_001897	CSPG4	1464	NA	1	2	1	NA	NA	NA	NA	0	0	0	13.71	NA	NA	NA	NA	NA	NA	2.85	2.75	2.84	2.81	2.82	2.76	2.83	2.63	2.75	3.19	3.28	2.92	NA	5.25	4.93	NA	NA	4.89	NA	NA	NA	5.45	5.38	5.45	-2.36	-2.4	-2.29	-2.43	-2.56
NM_006574	CSPG5	10675	2	3	1	NA	NA	NA	NA	NA	NA	0	0	NA	NA	NA	10.76	10.86	NA	NA	4.88	4.82	4.78	5.13	5.11	5.07	4.99	4.7	4.89	4.44	4.25	4.86	NA	NA	NA	NA	NA	NA	NA	NA	NA	NA	NA	NA	0.28	0.06	NA	0.12	0.24
NM_003476	CSRP3	8048	NA	1	1	NA	NA	NA	NA	NA	NA	0	0	NA	NA	NA	NA	NA	NA	NA	2.89	2.9	2.82	2.9	2.74	2.83	3.03	2.91	3.09	2.8	2.89	2.79	NA	NA	NA	NA	NA	NA	NA	NA	NA	NA	NA	NA	-0.46	-0.07	NA	-0.08	NA
NM_004861	CST	9514	2	3	4	2	NA	1	1	1	0	1	0	NA	10.96	11	NA	NA	NA	NA	6.09	6.18	6.47	4.5	4.94	4.74	4.9	4.79	4.77	4.93	4.93	4.84	7.01	6.97	7.04	4.94	NA	4.98	NA	NA	NA	5.1	5.15	5.28	NA	NA	NA	NA	NA
NM_000099	CST3	1471	4	4	3	NA	NA	0	1	1	NA	1	1	15.81	16.09	15.97	12.76	12.85	15.4	15.57	8.53	8.61	8.62	6.36	6.08	6.36	8.16	8.15	8.09	8.53	8.67	8.6	NA	NA	NA	NA	NA	NA	NA	NA	NA	NA	NA	NA	-1.18	-1.49	-1.07	-1.36	-0.27
NM_001900	CST5	1473	1	2	3	1	NA	0	0	1	0	0	1	9.82	NA	NA	9.54	8.62	NA	NA	3.66	3.95	3.79	3.58	3.49	3.45	3.97	3.57	3.45	3.39	3.44	3.36	5.43	5.25	5.02	5.16	5.15	5.27	5.76	5.14	5.34	5.4	5.72	5.45	-1.28	-1.34	-1.26	-1.41	-0.17
NM_003650	CST7	8530	3	2	2	4	NA	0	1	1	0	0	1	9.03	NA	NA	12.94	12.92	NA	NA	3.85	3.81	3.89	6.95	6.94	7.03	4.24	3.92	3.83	3.67	3.84	3.88	NA	NA	NA	9.08	9	8.96	NA	NA	NA	4.68	4.77	NA	1.51	NA	1.87	1.83	NA
NM_005492	CST8	10047	NA	3	1	1	NA	1	0	0	1	0	0	NA	NA	NA	NA	NA	NA	NA	4.36	4.45	4.55	4.49	4.47	4.48	4.63	4.45	4.84	4.4	4.26	4.51	6.48	6.34	6.59	5.59	NA	4.74	5.76	5.69	5.8	5.73	5.6	5.43	-0.12	0.12	NA	0.17	NA
NM_000100	CSTB	1476	4	4	4	4	4	1	1	1	0	0	1	15.7	16.48	16.45	14.79	14.84	16.25	16.26	10.48	10.52	10.53	9.3	9.33	9.19	10.47	10.41	10.49	10.84	10.87	10.9	12.9	12.73	12.73	11.62	11.82	11.72	12.62	12.53	12.64	12.6	12.58	12.55	-1.45	-1.54	-1.42	-1.38	-0.5
NM_001324	CSTF1	1477	4	4	4	4	4	1	1	1	1	1	1	14.7	13.36	13.45	14.95	14.95	15.26	15.31	5.65	5.85	5.83	7.46	7.43	7.4	7.28	7.43	7.44	6.58	6.81	6.66	8.16	8.09	8.15	9.44	9.65	9.45	9.47	9.38	9.41	9.09	9.2	9.25	0.22	0.22	0.36	0.34	0.34
NM_024792	CT120	79850	3	4	3	3	3.25	1	0	0	1	0	0	12.61	12.32	12.23	12.14	12.25	12.63	12.68	6.57	6.62	6.65	6.67	6.54	6.48	6.76	6.81	6.8	6.76	6.64	6.46	8.24	8.26	8.17	8.36	8.34	8.36	8.6	8.6	8.52	8.43	8.56	8.51	-0.32	-0.39	-0.09	-0.31	-0.19
NM_001330	CTF1	1489	3	3	3	1	NA	NA	NA	NA	0	0	0	12.58	12.13	12.62	12.09	12.13	12.22	12.11	4.52	4.8	4.49	4.42	4.67	4.04	4.74	5.08	4.57	4.41	4.22	4.55	4.84	4.91	5.11	5.35	NA	NA	5.32	NA	5.18	5.23	5.15	4.72	0.01	-0.34	-0.14	0.06	-0.2
NM_001901	CTGF	1490	4	2	2	4	NA	1	1	1	1	1	1	13.6	15.81	15.79	NA	NA	NA	NA	10.05	10.23	10.02	2.66	3.21	2.69	3.93	3.94	4.11	7.9	7.83	7.74	11.93	11.9	11.9	NA	NA	NA	5.21	5.9	5.57	9.85	9.97	9.95	NA	-2.6	-2.62	NA	-2.34
NM_003798	CTNNAL1	8727	4	4	4	4	4	1	1	1	1	1	1	16.17	17.23	17.3	15.56	15.5	13.91	14.15	9.86	9.84	9.75	8.6	8.64	8.57	7.15	7.22	7.13	9.04	9.19	9.09	9.86	10.14	9.89	9.13	9.02	9.23	7.6	7.45	7.46	9.52	9.6	9.51	-0.72	-0.59	-0.59	-0.46	-1.79
NM_020248	CTNNBIP1	56998	2	4	4	2	NA	1	1	1	1	1	1	10.02	10.66	10.66	NA	NA	NA	NA	7.3	7.27	7.27	6.65	6.76	6.69	6.63	6.73	6.63	6.76	6.87	6.8	7.43	7.48	7.5	6.35	6.19	6.31	6.29	5.96	5.77	6.68	6.53	6.82	-0.65	NA	-0.65	-0.68	-0.94
NM_030877	CTNNBL1	56259	4	4	3	4	3.75	1	1	1	0	0	1	15.39	15.42	15.42	16.95	16.96	15.64	15.52	7.22	7.43	7.27	9.22	9.32	9.39	7.57	7.53	7.49	7.38	7.4	7.4	9.91	9.94	9.8	11.5	11.65	11.53	9.99	9.86	9.88	10.11	10.19	10.11	1.26	1.42	1.29	1.32	-0.03
NM_004937	CTNS	1497	1	3	3	3	NA	1	0	0	1	0	0	NA	9.98	9.63	8.69	NA	9.87	NA	5.59	5.79	5.75	5.96	5.77	5.69	5.12	5.28	5.46	5.06	5.31	5.51	8.25	8.34	8.28	7.87	7.73	7.79	7.82	7.75	7.64	7.81	7.76	7.81	0.51	0.44	0.56	0.4	0.22
NM_001905	CTPS	1503	4	4	4	4	4	1	1	1	0	1	1	16.72	15.55	15.64	17.57	17.58	16.34	16.4	6.58	6.74	6.44	8.88	8.85	8.69	7.24	7.56	7.45	7.56	7.7	7.74	9.03	8.96	9.11	11.01	10.97	11.06	9.41	9.35	9.28	10.07	9.93	9.89	0.68	0.65	0.74	0.78	-0.53
NM_001911	CTSG	1511	2	3	3	4	NA	1	1	1	0	1	1	10.81	10.85	10.61	14.25	14.21	10.34	9.65	5.08	5.08	5.16	8.12	8.1	8.09	5.56	5.43	5.46	5.25	5.57	5.43	NA	5.39	NA	10.27	10.44	10.34	NA	5.61	5.29	5.82	6.32	6.23	3.91	3.66	3.92	3.94	-1.37
NM_001333	CTSL2	1515	3	4	4	3	3.5	1	1	1	1	1	1	14.25	13.69	13.67	14.27	14.32	13.15	13.08	7.14	7.06	7.13	7.71	7.73	7.62	6.47	6.61	6.65	7.38	7.68	7.62	7.6	7.6	7.62	8.55	8.63	8.56	6.94	6.98	7.14	8.17	8.15	8.16	-0.04	-0.25	-0.06	-0.07	-1.12
NM_001334	CTSO	1519	2	2	1	NA	NA	0	1	0	NA	1	0	10.13	10.6	NA	NA	NA	NA	NA	4.82	4.84	4.94	4.01	3.72	3.63	3.72	3.7	4	3.89	3.86	3.64	NA	NA	NA	NA	NA	NA	NA	NA	NA	NA	NA	NA	NA	-0.31	NA	-0.38	NA
NM_001081	CUBN	8029	1	2	1	NA	NA	NA	NA	NA	NA	0	0	9.59	NA	NA	NA	NA	NA	9.1	3.49	3.48	3.41	3.22	3.41	3.11	3.29	3.32	3.44	3.25	3.29	3.42	NA	NA	NA	NA	NA	NA	NA	NA	NA	NA	NA	NA	-0.08	0.53	0.24	0.32	0.39
NM_003478	CUL5	8065	3	4	3	1	NA	1	1	1	0	1	1	12.5	12.34	12.51	13	12.94	11.72	11.6	6.79	6.71	6.79	6.95	7.17	7.08	6.19	6.26	6.19	7.33	7.16	7.14	5.28	5.13	5.33	6.41	6.44	6.44	5.21	NA	NA	6.44	6.38	6.54	0.22	0.09	0.3	0.25	-0.6
NM_022034	CUZD1	50624	NA	2	1	4	NA	1	0	0	0	0	0	NA	NA	NA	NA	NA	NA	NA	3.4	3.61	3.65	3.96	3.8	3.86	3.65	3.78	3.42	3.36	3.37	3.47	9.1	9.15	9.22	8.96	8.96	8.97	9.24	9.28	9.26	8.61	8.78	8.75	0.27	0.42	0.28	0.37	NA
NM_020660	CX36	57369	1	3	2	2	NA	NA	NA	NA	0	0	0	NA	NA	NA	NA	NA	NA	NA	5.59	5.32	5.61	5.19	5.37	5.65	5.34	5.45	5.64	5.26	5.21	5.46	6.28	6.19	6.06	6.08	6.11	6.01	6.15	6.05	6.21	6.18	6.52	6.17	0.43	0.3	0.22	0.24	0.21
NM_032602	CX62	84694	1	3	NA	1	NA	NA	NA	NA	0	0	NA	NA	NA	NA	NA	NA	NA	NA	4.54	4.52	4.53	3.9	4.24	4.16	4.41	4.44	4.27	4.33	4.15	4.08	4.84	NA	NA	4.67	NA	NA	NA	NA	NA	4.98	4.81	4.6	NA	NA	NA	NA	NA
NM_001511	CXCL1	2919	3	2	3	2	2.5	0	1	1	0	1	0	11.67	13.32	13.5	NA	NA	NA	10.29	6.76	6.77	7.29	3.9	3.9	3.7	4	3.61	3.72	4.88	4.84	4.56	6.89	7	7.08	6.7	6.52	6.51	6.66	6.63	6.82	7.02	6.9	6.87	NA	-2.85	NA	NA	-2.06
NM_001565	CXCL10	3627	3	3	3	4	3.25	0	1	0	0	1	0	NA	12.41	12.52	NA	NA	NA	NA	6.68	6.91	7.46	4.18	3.97	4.24	4.3	4.1	4.37	3.82	4.12	4	9.09	8.97	8.96	NA	NA	NA	NA	NA	NA	4.43	4.45	4.43	NA	NA	NA	NA	NA
NM_006419	CXCL13	10563	NA	1	1	1	NA	NA	NA	NA	0	0	0	NA	NA	NA	NA	NA	NA	NA	2.4	2.23	2.23	2.32	2.3	2.2	2.3	2.38	2.44	2.28	2.31	2.29	NA	4.95	NA	5.2	5.58	5.07	5.42	NA	5.29	5.33	5.52	5.23	NA	NA	NA	NA	NA
NM_002993	CXCL6	6372	NA	1	1	NA	NA	NA	NA	NA	NA	0	0	NA	NA	NA	NA	NA	NA	NA	2.23	2.39	2.22	1.97	2.29	2.07	2.08	2.06	2.1	2.31	2.15	2.14	NA	NA	NA	NA	NA	NA	NA	NA	NA	NA	NA	NA	NA	0.45	0.35	NA	NA
NM_002416	CXCL9	4283	NA	2	1	NA	NA	NA	NA	NA	NA	0	0	NA	NA	NA	NA	NA	NA	NA	4	4.52	4.04	4.06	4	3.93	4.13	3.86	3.94	3.76	4.01	4.19	NA	NA	NA	NA	NA	NA	NA	NA	NA	NA	NA	NA	NA	NA	-0.64	NA	NA
NM_003467	CXCR4	7852	4	3	3	4	3.5	1	1	1	0	0	1	16.55	NA	NA	18.9	18.64	13.47	13.18	5	4.46	5.2	10.32	10.21	10.24	5.31	5.43	5.32	7.69	7.65	7.63	NA	NA	NA	12.43	12.42	12.57	7.3	7.23	7.18	10.07	9.98	10.02	2.05	2.07	2.17	2.25	-3.39
NM_004709	CXorf1	9142	NA	1	NA	2	NA	1	0	0	1	0	NA	NA	NA	NA	NA	NA	NA	NA	2.8	2.88	3.13	2.82	2.93	2.9	2.85	3.03	2.74	2.82	2.81	3.03	7.39	7.41	7.51	5.99	5.7	6.25	6.58	6.76	6.75	6.57	6.47	6.4	NA	NA	NA	NA	NA
NM_003492	CXorf12	8269	2	3	3	3	2.75	1	1	1	1	1	1	12.36	11.33	11.5	12.04	11.5	13.87	13.77	5.19	5.27	5.16	5.7	5.66	5.93	7.11	7.22	7.07	5.29	5.36	5.51	7.66	7.62	7.94	8.22	8.21	8.27	9.69	9.61	9.6	8.41	8.25	8.41	-0.29	-0.39	-0.35	-0.42	1.11
NM_001586	CXorf2	1527	NA	2	NA	NA	NA	NA	NA	NA	NA	0	NA	NA	NA	NA	NA	NA	NA	NA	4.2	3.96	4.04	4.01	4.07	4.03	4.02	4.18	4.02	3.5	3.69	3.99	NA	NA	NA	NA	NA	NA	NA	NA	NA	NA	NA	NA	NA	NA	NA	NA	NA
NM_005491	CXorf6	10046	2	2	3	1	NA	0	0	1	0	1	0	12.69	NA	NA	NA	NA	11.81	11.96	3.86	4.17	3.81	3.86	4.23	4.02	4.69	4.93	5.38	4.85	4.9	5.24	NA	NA	NA	NA	NA	NA	NA	5.61	5.53	6.1	5.99	6	-0.85	-0.61	-0.91	-0.78	-0.26
NM_030579	CYB5-M	80777	4	4	3	3	3.5	1	1	1	1	1	1	15.25	15.91	15.93	15.7	15.71	15.3	15.22	9.19	9.14	9.27	8.79	8.76	8.77	8.28	8.27	8.26	8.29	8.39	8.09	8	8.34	8.26	7.34	7.26	7.53	7.41	7.44	7.74	7.07	7.07	6.95	0.38	0.24	0.43	0.33	0.17
NM_016243	CYB5R1	51706	3	4	4	4	3.75	1	1	1	1	0	1	12.76	13.09	13.14	12.23	11.98	13.25	13.06	7.4	7.48	7.37	6.7	6.61	6.4	7.44	7.54	7.48	6.98	7.14	7.16	9.56	9.54	9.52	8.92	8.9	8.94	9.24	9.17	9.23	9.2	9.32	9.15	-0.4	-0.56	-0.45	-0.39	0.09
NM_016229	CYB5R2	51700	2	1	2	4	NA	0	1	1	0	1	1	9.79	11.46	10.96	NA	NA	NA	NA	5.08	5.21	5.18	2.83	2.47	2.67	2.74	3.12	2.87	3.52	3.63	3.71	8.74	8.65	8.75	NA	NA	NA	NA	NA	NA	7	7.1	7.24	-1.89	-1.58	-2.08	-1.69	-2.04
NM_014608	CYFIP1	23191	4	4	4	4	4	1	1	1	1	1	0	16.56	16.33	16.42	16.07	16.05	17.57	17.63	8.64	8.76	8.6	8.74	8.66	8.62	9.85	9.94	9.96	8.98	8.97	9.01	10.4	10.42	10.44	10.79	10.69	10.71	11.42	11.32	11.32	10.95	10.95	10.96	-0.28	-0.34	-0.18	-0.24	1.06
NM_001340	CYLC2	1539	NA	1	1	NA	NA	NA	NA	NA	NA	0	0	NA	NA	NA	NA	NA	NA	NA	2.99	2.87	2.89	2.89	2.97	2.79	2.79	3.05	2.73	2.66	2.57	2.52	NA	NA	NA	NA	NA	NA	NA	NA	NA	NA	NA	NA	NA	NA	NA	NA	0.9
NM_015247	CYLD	1540	2	1	3	NA	NA	0	0	1	NA	0	1	11.65	12.55	12.58	10.92	11.06	9.22	9.42	2.9	3.07	2.68	2.65	2.41	2.62	2.55	2.58	2.53	2.66	2.32	2.62	NA	NA	NA	NA	NA	NA	NA	NA	NA	NA	NA	NA	0.64	0.74	0.67	0.68	-1
NM_000781	CYP11A1	1583	1	2	3	2	NA	NA	NA	NA	0	0	0	NA	NA	NA	NA	NA	NA	NA	3.66	3.53	3.47	3.4	3.59	3.52	3.77	3.63	3.67	3.8	3.46	3.59	6.41	6.3	6.45	6.52	5.92	6.03	6.55	6.61	6.59	7.22	7.26	7.27	0.33	-0.14	0.33	0.17	-0.01
NM_000498	CYP11B2	1585	2	3	1	1	NA	NA	NA	NA	0	0	0	11.69	11.87	11.55	11.35	11.17	11.87	11.72	4.81	4.55	4.36	4.52	4.32	4.48	4.03	4.54	4.45	4.34	4.33	4.24	NA	4.95	4.98	4.73	NA	4.63	NA	NA	NA	NA	4.74	4.93	0.31	NA	0.07	0.1	0.29
NM_000499	CYP1A1	1543	4	2	2	2	NA	1	1	1	1	1	0	10.92	NA	NA	NA	NA	14.7	14.8	3.94	4.3	3.72	3.73	3.79	3.73	6.93	6.87	6.75	4.25	4.07	3.98	6.91	6.85	6.68	6.28	5.82	6.27	8.09	7.98	8.16	6.85	6.73	6.86	-0.24	-0.09	-0.03	-0.15	1.76
NM_000500	CYP21A2	1589	2	3	3	1	NA	NA	NA	NA	0	0	0	9.58	11.61	11.43	10.14	9.06	NA	NA	4.96	4.87	4.91	4.68	4.88	4.44	4.92	4.88	4.48	4.31	3.98	4.68	4.99	NA	5.02	NA	NA	NA	NA	NA	NA	NA	NA	NA	0.15	0.1	0.42	0.08	0.02
NM_000784	CYP27A1	1593	3	3	1	NA	NA	NA	NA	NA	NA	0	0	14.03	12.07	12.23	11.44	11.65	12.49	12.08	5.74	5.74	5.82	5.61	5.71	5.71	5.89	5.69	5.77	6.68	6.63	6.78	NA	NA	NA	NA	NA	NA	NA	NA	NA	8.66	8.65	8.7	0.08	NA	0.04	-0.61	-0.27
NM_000772	CYP2C18	1562	1	2	1	NA	NA	NA	NA	NA	NA	0	0	NA	NA	NA	NA	NA	NA	NA	3.58	3.35	3.32	3.3	3.6	3.14	3.38	3.52	3.45	3.41	3.31	3.42	NA	NA	NA	NA	NA	NA	NA	NA	NA	NA	NA	NA	-0.2	NA	0.03	-0.26	-0.28
NM_024514	CYP2R1	120227	2	2	3	2	2.25	1	1	1	1	0	1	11.15	10.68	10.29	12.01	11.52	11.33	11.63	3.6	3.72	3.63	4.52	4.44	4.36	3.78	3.95	3.93	3.37	3.65	3.76	6.18	6.36	6.53	7.16	7.39	7.17	7.08	6.9	6.89	6.26	6.38	6.46	0.21	0.1	0.15	0.06	0.12
NM_030622	CYP2S1	29785	2	3	3	2	2.5	1	0	0	1	0	0	11.65	9.84	9.38	NA	NA	11.57	11.28	4.47	4.23	4.54	4.38	4.22	4.15	4.86	4.66	4.78	4.47	4.55	4.65	5.32	5.43	5.33	NA	NA	NA	7	6.99	7.13	6.72	6.65	6.68	NA	-0.18	-0.24	-0.13	0.11
NM_006668	CYP46A1	10858	1	2	2	NA	NA	NA	NA	NA	NA	0	0	NA	NA	NA	NA	NA	NA	NA	3.6	3.43	3.63	3.87	3.91	3.58	3.42	3.68	3.66	3.27	3.49	3.25	NA	NA	NA	NA	NA	NA	NA	NA	NA	NA	NA	NA	NA	0.38	NA	NA	NA
NM_023944	CYP4F12	66002	1	3	1	1	NA	NA	NA	NA	0	0	0	10.58	10.29	NA	9.97	9.59	10.18	9.86	4.99	4.74	5.15	4.58	4.69	4.95	5.03	5.09	5.36	5.22	4.74	4.91	NA	4.91	NA	NA	NA	NA	NA	NA	NA	6.77	6.87	6.79	NA	-0.35	NA	NA	NA
NM_007253	CYP4F8	11283	1	1	2	NA	NA	NA	NA	NA	NA	0	0	9.64	9.78	NA	NA	NA	NA	NA	2.5	2.64	2.84	2.32	2.57	2.77	2.79	2.48	2.76	2.34	2.23	2.62	NA	NA	NA	NA	NA	NA	NA	NA	NA	NA	NA	NA	-0.43	-0.24	-0.41	-0.26	-0.15
NM_000786	CYP51A1	1595	4	4	3	3	3.5	0	1	1	0	1	1	14.38	14.08	14.29	NA	NA	14.56	14.55	9.1	8.96	9.21	2.77	2.68	2.4	9.77	9.61	9.68	9.56	9.52	9.47	8.31	8.19	8.48	NA	NA	NA	8.76	8.63	8.56	8.83	8.78	8.84	-2.22	-1.86	-2.03	-2.1	0.29
NM_000780	CYP7A1	1581	2	1	2	NA	NA	NA	NA	NA	NA	0	0	NA	NA	NA	NA	NA	NA	NA	2.08	2.13	1.99	2	2.11	2.04	2.11	2.07	2.09	2	1.94	2.11	NA	NA	NA	NA	NA	NA	NA	NA	NA	NA	NA	NA	0.24	0.41	0.28	0.33	0.36
NM_004820	CYP7B1	9420	NA	1	2	NA	NA	NA	NA	NA	NA	0	0	NA	NA	NA	NA	NA	NA	NA	2.44	2.56	2.16	2.37	2.42	2.34	2.35	2.34	2.31	2.31	2.34	2.08	NA	NA	NA	NA	NA	NA	NA	NA	NA	6.06	6.18	5.96	-0.26	-0.13	-0.31	-0.02	-0.37
NM_052954	CYYR1	116159	NA	1	1	NA	NA	NA	NA	NA	NA	0	0	NA	NA	NA	NA	NA	NA	NA	2.86	2.58	2.8	2.49	2.96	2.56	2.65	2.42	2.81	3.96	3.49	3.83	NA	NA	NA	NA	NA	NA	NA	NA	NA	6.35	6.37	6.54	-0.24	NA	NA	NA	NA
NM_012135	D6S2654E	26240	3	4	3	3	3.25	1	1	1	1	1	1	11.43	11.92	12.41	NA	10.21	14.47	14.38	5.84	5.85	5.75	5.38	5.16	5.18	7.01	7.13	6.79	5.24	4.93	5.12	7.28	7.16	7.22	NA	NA	NA	8.72	8.99	8.47	6.37	6.45	6.37	-0.48	-0.5	-0.24	-0.36	2.32
NM_005671	D8S2298E	7993	3	4	4	4	3.75	1	1	1	1	0	1	13.44	12.94	13	13.78	13.78	12.57	12.63	5.94	5.99	6.19	6.84	6.98	6.98	5.86	5.89	5.72	6.18	6.38	6.38	9.53	9.37	9.34	10.22	10.23	10.29	8.54	8.39	8.43	9.62	9.72	9.6	0.23	0	0.26	0.34	-0.84
NM_001917	DAO	1610	NA	2	1	NA	NA	NA	NA	NA	NA	0	0	NA	NA	NA	NA	NA	NA	NA	4	4	4.1	4.33	4.32	3.91	4.23	3.96	4.25	3.54	3.68	3.64	NA	NA	NA	NA	NA	NA	NA	NA	NA	4.51	4.41	NA	NA	NA	NA	NA	NA
NM_018838	DAP13	55967	4	4	4	4	4	1	1	1	1	1	1	15.77	16.29	16.26	17.07	17.08	16.9	16.76	10.14	10.16	10.24	10.95	10.96	10.93	11.01	10.98	11	10.27	10.31	10.33	12.21	12.2	12.12	12.99	13	12.95	12.61	12.6	12.62	11.88	11.9	11.87	0.35	0.29	0.37	0.36	0.38
NM_016216	DBR1	51163	3	4	3	3	3.25	NA	NA	NA	0	0	0	13.3	13.05	13.25	13.16	13.21	NA	NA	7.42	7.45	7.48	7.75	7.73	7.62	7.34	7.34	7.45	6.96	6.99	6.68	8.16	8.12	8.14	8.35	8.46	8.39	8.3	8.07	8.01	7.82	7.83	7.8	0.54	0.63	0.83	0.76	0.86
NM_020187	DC12	56941	4	4	4	4	4	1	1	1	1	1	1	14.81	15.93	15.91	15.13	15.14	15.59	15.72	8.65	8.7	8.69	8.05	8.1	8.15	8.24	8.31	8.26	7.37	7.31	7.41	11.04	11.04	11.09	10.77	10.72	10.69	10.78	10.61	10.72	9.97	9.95	10.01	0.88	0.41	0.86	0.84	1.09
NM_020188	DC13	56942	4	4	4	4	4	1	1	1	1	1	1	15.74	15.79	16.01	16.14	16.23	16.8	16.99	9.34	9.31	9.36	9.69	9.71	9.62	10.27	10.29	10.33	9.22	9.36	9.26	10.89	10.85	10.93	11.26	11.4	11.4	11.63	11.55	11.54	10.68	10.69	10.82	-0.1	-0.22	-0.08	-0.12	0.48
NM_031210	DC50	81892	4	4	4	4	4	1	1	1	0	1	1	15.92	16.5	16.57	17.38	17.28	16.59	16.52	9.43	9.44	9.51	10.37	10.33	10.31	10.1	10.07	10	9.79	9.88	9.93	12.7	12.72	12.68	13.54	13.56	13.51	12.95	12.73	12.81	12.44	12.26	12.46	0.1	-0.04	-0.03	-0.07	-0.76
NM_014026	DCPS	28960	3	4	4	3	3.5	1	1	1	1	1	1	13.83	12.78	12.71	13.9	13.76	13.9	13.93	6.69	6.7	6.64	7.44	7.49	7.41	7.27	7.23	7.18	6.93	7.04	6.98	7.6	7.63	7.66	8.61	8.56	8.66	8.26	8.05	8.15	8.03	7.89	8.02	0.25	-0.01	0.18	0.24	-0.11
NM_030788	DCSTAMP	81501	1	2	2	1	1.5	NA	NA	NA	0	0	0	NA	NA	NA	NA	NA	NA	NA	3.27	3.49	3.39	3.42	3.3	3.36	3.44	3.74	3.72	3.16	2.83	3.61	NA	NA	NA	4.73	NA	NA	NA	NA	NA	4.95	4.58	NA	NA	0.47	0.31	0.29	0.06
NM_030927	DC-TM4F2	81619	3	4	3	2	NA	1	1	1	1	1	1	14.94	13.19	13.42	13.7	13.65	14.87	14.9	6.35	6.14	6.22	6.4	6.69	6.45	7.42	7.51	7.55	7.24	7.21	7.03	6.56	6.55	6.7	6.99	6.99	7.1	8.35	8.22	8.33	7.64	7.68	7.74	-0.31	-0.49	-0.21	-0.32	0.47
NM_016286	DCXR	51181	4	4	4	4	4	1	1	1	1	1	1	15.44	15.23	15.23	15.74	15.62	17.79	17.72	7.85	7.86	8.04	8.4	8.44	8.38	10.02	10.04	10.07	7.81	8.01	7.91	11.22	11.34	11.31	11.9	12	11.88	13.45	13.19	13.31	10.93	10.74	11	0.8	0.52	0.79	0.64	1.61
NM_012137	DDAH1	23576	2	3	3	NA	NA	0	0	1	NA	1	1	NA	NA	NA	NA	NA	NA	NA	5.15	5.23	4.84	4.23	4.12	4.06	4.13	4.28	4.64	3.93	4.19	4.05	NA	NA	NA	NA	NA	NA	NA	NA	NA	NA	NA	NA	-2.54	-2.18	-2.49	-2.45	-0.56
NM_000107	DDB2	1643	NA	4	4	2	NA	1	1	1	0	1	1	NA	NA	NA	NA	NA	NA	NA	5.32	5.43	5.5	6.51	6.53	6.53	7.83	7.95	7.92	6.98	7.1	7.03	NA	NA	NA	5.08	5.65	5.51	7.02	7.33	7.18	6.1	6.08	5.98	-0.75	-0.9	-0.79	-0.77	0.38
NM_000790	DDC	1644	1	3	2	1	NA	0	0	1	0	0	0	10.57	NA	NA	NA	8.49	NA	NA	3.89	4.24	4.52	4.87	4.67	4.41	4.22	4.22	4.52	5.21	5.28	5.35	NA	NA	NA	4.94	4.76	4.94	NA	NA	NA	6.14	6.3	6.16	-1.47	-1.07	-1.36	-1.29	-2.16
NM_003887	DDEF2	8853	4	4	3	2	NA	0	1	1	0	1	1	14.35	15.57	15.6	12.67	12.81	14.38	14.35	7.98	8.18	7.83	5.95	5.95	5.84	7.27	7.33	7.23	7.33	7.25	7.18	5.59	6.02	6.11	NA	NA	NA	NA	NA	NA	5.21	5.47	4.83	-1.59	-1.35	-1.62	-1.46	0.16
NM_030637	DDHD1	80821	3	2	1	2	NA	1	0	0	0	0	0	12.23	11.13	10.8	13.33	13.23	12.65	12.25	2.9	2.74	2.85	3.3	3.29	3.09	3.16	3.17	3.09	3.3	3.06	3.2	NA	NA	NA	6.3	6.49	6.43	NA	5.44	5.29	5.71	5.41	5.49	0.13	-0.05	-0.05	-0.01	NA
NM_006182	DDR2	4921	1	3	1	4	NA	1	0	0	0	0	0	12.21	9.6	10.04	NA	8.83	NA	7.86	5.11	5.05	5.21	4.56	4.72	4.52	4.93	4.89	4.46	6.37	6.17	6.22	9.4	9.43	9.5	8.85	8.81	8.64	9.54	9.88	10.07	9.32	10.17	10.19	NA	-0.91	NA	-0.92	NA
NM_004939	DDX1	1653	4	4	4	4	4	1	1	1	0	0	0	16.87	17.1	17.18	16.99	17.07	16.59	16.71	9.68	9.74	9.66	10.06	10	9.99	9.38	9.52	9.43	9.8	9.81	9.82	11.94	11.96	12.05	12.44	12.25	12.21	11.78	11.64	11.65	11.96	11.97	12.09	0.18	0.2	0.22	0.28	-0.37
NM_004728	DDX21	9188	4	4	4	4	4	1	1	1	1	1	1	17.36	17.19	17.19	17.96	18	17.88	17.87	8.61	8.58	8.53	9.74	9.74	9.67	9.08	9.23	9.19	8.84	8.79	8.79	10.66	10.88	10.9	11.6	11.74	11.64	11.41	11.33	11.31	11.18	11.05	11.35	0.62	0.51	0.76	0.76	0.61
NM_013264	DDX25	29118	3	2	2	3	2.5	0	1	1	0	0	1	9.88	NA	NA	12.05	12.11	NA	NA	3.81	4.37	3.62	6.52	6.69	7.01	3.97	3.81	3.86	4.81	4.76	4.97	NA	NA	NA	7.82	7.84	7.73	NA	NA	NA	5.87	5.77	5.88	0.52	0.78	0.73	0.86	NA
NM_017895	DDX27	55661	4	4	4	4	4	1	1	1	1	0	1	14.51	14.18	14.42	15.37	15.44	14.23	14.25	7.4	7.29	7.34	8.38	8.35	8.24	7.15	7.3	7.15	7.42	7.31	7.36	10.57	10.54	10.52	11.76	11.59	11.64	10.16	10.07	9.9	10.63	10.57	10.6	0.24	0.26	0.38	0.38	-0.82
NM_016222	DDX41	51428	3	4	4	4	3.75	1	1	0	1	0	0	13.21	13.58	13.75	13.39	13.4	13.95	13.99	8.55	8.54	8.48	8.35	8.34	8.29	8.62	8.75	8.72	7.82	7.89	7.82	11.46	11.47	11.34	11.11	11.3	11.2	11.8	11.71	11.71	10.58	10.59	10.56	0.7	0.49	0.68	0.81	0.69
NM_014829	DDX46	9879	4	4	4	4	4	1	1	1	1	1	1	14.66	13.96	14.08	15.32	15.29	14.54	14.72	8.44	8.42	8.24	9.98	9.89	9.88	9.2	9.27	9.27	9.07	8.97	9.07	10.27	10.32	10.24	11.44	11.65	11.47	10.72	10.78	10.75	10.76	10.94	10.87	NA	NA	0.7	0.61	0.02
NM_014740	DDX48	9775	4	4	4	4	4	1	1	1	1	1	1	16.03	16.07	15.98	16.56	16.59	17.41	17.27	9.37	9.36	9.33	9.88	9.94	9.81	10.39	10.48	10.42	9.43	9.42	9.39	10.72	10.74	10.75	11.32	11.36	11.27	11.78	11.75	11.72	10.6	10.66	10.68	0.54	0.72	0.72	0.79	1.33
NM_019070	DDX49	54555	3	4	3	4	3.5	1	0	0	0	0	0	11.51	12.15	12.5	12.21	12.2	11.99	12.05	5.99	6.05	6.08	6.55	6.65	6.47	6.32	6.49	6.05	5.41	5.45	5.43	10.87	10.57	10.7	11.18	11.34	11.2	10.61	10.68	10.82	9.75	9.67	9.77	1.54	1.49	1.64	1.48	1.36
NM_024045	DDX50	79009	4	4	4	4	4	1	1	1	0	1	1	15.94	15.83	15.8	16.77	16.73	16.21	16.14	8.25	8.24	8.26	9.53	9.44	9.5	8.76	8.81	8.77	8.55	8.7	8.63	10.17	10.29	10.27	11.3	11.33	11.25	10.14	10.22	10.2	10.63	10.71	10.66	0.36	0.36	0.51	0.51	-0.25
NM_175066	DDX51	317781	2	3	3	3	2.75	1	1	1	0	0	1	11.45	11	11.07	11.88	11.96	11.13	11.39	4.86	4.91	5.17	6.05	6.11	6.2	4.99	5.35	4.96	4.84	4.93	4.82	7.82	7.81	7.74	8.4	8.63	8.58	7.64	7.7	7.75	7.58	7.56	7.65	1.17	0.94	1.09	1.13	0.06
NM_020936	DDX55	57696	3	4	3	3	3.25	1	1	1	0	1	1	14.2	12.99	13.04	14.24	14.35	13.69	13.64	5.57	5.55	5.69	7.05	6.88	7.12	5.95	6.01	6.05	6.31	6.5	6.3	8.03	7.77	8.04	9.26	9.49	9.44	8.22	8.23	8.53	8.16	8	8.18	0.71	0.44	0.69	0.73	-0.13
NM_019082	DDX56	54606	4	4	3	4	3.75	0	0	1	0	0	0	14.73	15.34	15.26	15.18	15.16	15.57	15.39	7.57	7.56	7.56	7.62	7.65	7.7	7.65	7.69	7.71	6.97	6.98	6.92	9.37	9.54	9.63	9.39	9.73	9.4	9.51	9.45	9.47	8.96	9.02	8.87	0.85	0.79	0.78	0.96	0.76
NM_133328	DEDD2	162989	NA	4	4	3	NA	1	1	1	1	1	0	NA	NA	NA	NA	NA	NA	NA	7	6.92	7.08	7.45	7.43	7.44	6.38	6.44	6.41	6.42	6.63	6.41	7.78	7.76	7.76	7.95	7.99	8.06	6.94	6.98	6.96	6.63	6.84	6.78	0.43	0.07	0.33	0.35	-0.25
NM_001925	DEFA4	1669	NA	2	2	2	NA	NA	NA	NA	0	0	0	NA	NA	NA	NA	NA	NA	NA	3.88	3.89	3.92	3.8	4.17	3.8	4.33	4.01	3.91	3.77	3.89	3.81	6.04	6.09	6.15	6.42	6.49	6.25	6.1	6.02	6.07	6.37	6.39	6.28	0.38	0.04	0.17	-0.03	0.04
NM_004942	DEFB4	1673	2	3	3	2	2.5	1	0	1	1	1	0	NA	11.63	11.42	10.08	10.24	NA	NA	5.62	5.69	5.32	4.99	4.91	5.01	5.08	4.88	4.95	4.86	4.92	4.75	7.15	7.2	7.18	6.51	6.55	6.55	6.03	NA	5.97	6.67	6.8	6.76	-0.15	-0.25	-0.14	-0.23	-0.42
NM_139178	DEPC-1	221120	4	4	3	4	3.75	1	1	1	1	1	0	14.93	15.71	15.76	16.19	16.21	14.81	14.74	7.14	7.11	7.15	8.03	8.1	8.17	6.49	6.66	6.59	6.4	6.54	6.62	9.13	8.94	8.8	9.59	9.92	9.69	7.91	8.11	8.04	8.27	8.41	8.31	0.82	0.9	0.96	1.03	-0.3
NM_001928	DF	1675	2	4	4	3	NA	1	1	1	1	1	1	11.43	NA	NA	10.83	10.77	11.65	11.23	5.12	4.71	5.03	5.72	5.82	5.92	5.97	6.09	5.81	5.77	5.83	5.97	6.51	6.57	6.44	7.54	7.68	7.62	7.64	7.79	7.74	7.4	7.46	7.45	-0.25	-0.44	-0.12	-0.32	-0.34
NM_004403	DFNA5	1687	4	3	4	3	3.5	0	1	1	0	1	1	15.22	17.75	17.78	11.36	11.32	NA	NA	10.44	10.45	10.52	4.96	5.2	4.92	4.73	4.52	4.84	7.72	7.83	7.6	8.46	8.68	8.71	NA	NA	NA	NA	NA	NA	6.22	6.28	6.09	-1.88	-1.91	-2.12	-2.05	NA
NM_001347	DGKQ	1609	NA	3	3	NA	NA	NA	NA	NA	NA	0	0	NA	NA	NA	NA	NA	NA	NA	4.08	4.36	4.01	4.27	4.21	4.31	4.16	4.45	4.52	4.11	3.94	3.86	NA	NA	NA	NA	NA	NA	NA	NA	NA	4.33	NA	NA	0.55	0.05	0.42	0.09	0.08
NM_014762	DHCR24	1718	4	4	4	4	4	1	1	1	1	1	1	15.27	15.99	16	13.88	13.78	14.66	14.61	9.01	9.19	8.89	7.6	7.43	7.4	7.93	8.05	8.05	8.68	8.69	8.71	12.22	12.18	12.21	10.49	10.61	10.58	10.93	10.89	10.93	11.82	11.59	11.53	-1.34	-1.5	-1.32	-1.29	-0.71
NM_014475	DHDH	27294	3	3	2	1	NA	0	1	1	0	0	1	NA	NA	NA	NA	NA	NA	NA	4.6	4.37	4.57	5.66	5.55	5.6	4.52	4.58	4.53	4.59	4.44	4.43	NA	NA	NA	5.7	5.55	5.71	NA	NA	NA	NA	4.21	NA	1.95	1.73	1.96	2.06	-0.11
NM_021044	DHH	50846	1	1	4	2	NA	1	0	1	0	0	0	9.35	NA	8.95	NA	NA	NA	NA	2.99	3.27	3.07	2.96	3.1	2.94	3	3.21	2.92	2.69	2.86	3.08	6.68	6.94	7.06	6.59	6.57	6.68	7.21	7.25	7.34	8.37	8.3	8.24	-0.15	-0.45	-0.18	-0.32	0.61
NM_001361	DHODH	1723	2	3	4	3	NA	1	1	1	1	1	1	11.76	11.1	NA	11.8	11.58	12.88	12.7	5.25	4.83	5.1	5.98	5.75	5.75	6.61	6.68	6.52	5.48	5.35	5.24	6.69	6.88	6.78	8.12	8.16	8.21	8.81	8.7	8.73	7.16	7.19	7.14	0.48	0.42	0.37	0.52	1.28
NM_021004	DHRS4	10901	4	4	4	4	4	1	1	1	1	1	1	14.86	14.27	14.46	15.06	15.03	15.55	15.4	6.76	7.03	7	7.6	7.6	7.61	7.83	7.7	7.7	6.96	7.15	7.15	9.18	9.19	9.18	9.81	10.01	9.89	9.82	9.94	9.84	9.12	9.25	9.24	0.6	0.18	0.58	0.46	0.6
NM_018706	DHTKD1	55526	3	3	2	3	2.75	1	1	1	1	1	0	14.48	13.84	14.01	12.88	12.81	16.02	16.01	4.84	4.89	4.84	5.52	5.57	5.56	6.21	6.68	6.33	5.31	5.32	5.28	8.59	8.6	8.52	5.52	5.82	5.66	10.54	10.36	10.28	8.83	8.85	8.96	-0.1	0.05	-0.2	0.16	1.27
NM_014003	DHX38	9785	3	4	3	4	3.5	NA	NA	NA	0	0	0	13.56	12.92	13.1	13.13	13.39	13.84	13.73	6.9	6.92	6.73	7.03	7.09	7.07	7.04	7.29	7.11	6.81	6.64	6.84	9.87	9.93	9.96	10.04	10.14	9.99	10	9.67	9.7	9.94	9.9	9.91	0.43	0.34	0.51	0.49	0.81
NM_000792	DIO1	1733	1	1	2	1	1.25	0	0	0	0	0	1	9.87	NA	9.18	NA	9.81	9.65	NA	2.55	2.92	2.47	2.5	2.56	2.55	2.97	3.06	2.66	3.15	3.47	3.56	4.99	5.21	4.93	NA	NA	NA	NA	NA	NA	5.4	5.1	5.17	-0.21	-0.23	-0.18	-0.22	-0.42
NM_001362	DIO3	1735	NA	3	2	1	NA	NA	NA	NA	0	0	0	NA	NA	NA	NA	NA	NA	NA	4.52	4.66	4.62	4.45	4.37	4.6	4.64	4.74	4.67	4.28	4.52	4.44	NA	5.09	5.22	5.59	4.76	5.03	NA	NA	NA	5.68	5.15	4.79	-0.19	NA	-0.27	NA	0.06
NM_022345	DIO3OS	64150	4	2	2	2	NA	1	0	0	0	0	0	14.39	14.48	14.35	13.84	13.71	14.27	14.33	3.82	3.47	3.67	3.23	3.43	3.27	3.85	3.52	3.6	3.42	3.35	3.49	6.63	6.78	6.7	5.86	5.97	5.98	6.72	6.57	6.48	6.62	6.79	6.81	0.22	0.32	-0.06	0.26	-0.02
NM_018171	DIP13B	55198	2	3	2	3	2.5	1	1	1	1	1	0	12.44	11.06	11.29	11.1	10.9	11.95	12.15	5.44	5.38	5.44	4.91	5.09	4.94	5.93	6.4	6.3	6.23	6.42	6.16	7.24	7.27	7.2	6.51	6.72	6.44	7.99	7.95	7.89	8.24	8.26	8.13	-0.23	0.03	-0.32	-0.05	0.72
NM_032839	DIRC2	84925	3	4	3	2	NA	1	1	1	1	1	1	13.35	14.93	14.83	11.94	12.18	13.47	13.31	8.16	8.17	8.16	6.26	6.3	6.18	7.1	7.19	7.2	6.78	6.9	6.8	7.89	7.92	7.88	6.35	6.11	6.27	6.78	6.72	6.82	7.09	7.07	7.18	-0.93	-0.96	-0.84	-0.88	-0.45
NM_032621	DJ79P11.1	84707	4	4	4	4	4	1	1	1	1	1	1	13.18	14.9	14.95	14.66	14.64	12.88	12.87	8.06	8.06	8.03	7.95	8	7.96	5.99	6.06	6.08	6.53	6.61	6.45	9.27	9.25	9.38	9.22	9.25	9.25	7.49	7.01	7.04	7.85	7.84	7.81	0.91	0.95	1.02	1.06	-2.78
NM_032143	DKFZP434B1727	84083	2	1	2	2	1.75	1	0	1	1	0	1	NA	NA	NA	NA	NA	NA	NA	2.25	2.24	2.3	2.31	2.38	2.39	2.43	2.29	2.31	2.41	2.37	2.62	5.2	4.86	NA	6.69	6.57	6.66	5.94	6.02	6.32	6.66	6.65	6.62	0.27	0.26	0.14	0.3	0.3
NM_017577	DKFZp434C0328	54762	NA	2	3	1	NA	0	1	1	0	0	0	NA	NA	NA	NA	NA	NA	NA	4.24	4.03	3.89	4.98	4.94	5.08	3.65	3.86	3.7	4.16	4.07	3.86	4.89	NA	NA	5.35	5.35	5.15	NA	NA	NA	5.26	5.18	5.14	0.35	0.45	0.66	0.5	-0.17
NM_017612	DKFZp434E2220	55596	3	4	4	3	3.5	1	1	1	0	0	1	13.66	13.09	13.25	14.12	14.14	13.3	13.32	7.73	7.81	7.68	8.84	8.9	8.82	7.98	8.06	7.91	7.99	8.03	8.05	8.26	8.1	8.17	8.96	9.12	9.02	7.99	8.21	8.06	8.58	8.47	8.57	0.3	0.26	0.45	0.37	-0.53
NM_030817	DKFZP434F0318	81575	2	3	3	2	2.5	0	0	1	0	1	0	11.14	10.97	10.62	10.88	10.39	NA	NA	4.64	4.49	4.56	4.63	4.54	4.49	4.05	3.53	3.62	4.74	4.94	4.63	6.3	6.32	6.33	6.41	6.15	6.21	NA	NA	NA	6.84	6.81	6.84	-0.57	-0.41	-0.59	-0.56	-1.28
NM_032259	DKFZp434F054	84219	2	3	3	3	2.75	1	0	0	1	0	0	11.71	11.41	11.77	11.79	11.9	12.16	12.21	4.39	4.64	4.36	4.77	4.71	4.59	4.76	4.63	4.77	4.02	4.49	4.62	7.08	6.88	6.85	7.33	7.44	7.44	7.43	7.43	7.35	7.36	7.04	7.21	0.84	0.38	0.68	0.61	0.49
NM_032135	DKFZP434F1017	84075	NA	1	NA	1	NA	NA	NA	NA	0	0	NA	NA	NA	NA	NA	NA	NA	NA	2.44	2.28	2.28	2.23	2.5	2.47	2.44	2.29	2.42	2.27	2.13	2.09	5.56	5.17	NA	NA	NA	4.98	NA	5.61	NA	5.1	4.81	4.76	NA	NA	NA	NA	NA
NM_031217	DKFZP434G2226	81930	3	4	3	2	NA	1	1	1	0	0	1	12.86	12.56	12.7	13.91	13.81	NA	12.74	6.36	6.3	6.15	7.41	7.48	7.37	6.29	6.52	6.31	6.55	6.46	6.49	6.01	6.58	6.78	7.71	7.57	7.74	6.32	6.61	6.01	7.57	7.48	7.32	0.61	0.47	0.65	0.64	-0.03
NM_031421	DKFZP434H0115	83538	NA	2	2	2	NA	1	0	1	0	0	1	NA	NA	NA	NA	NA	NA	NA	3.42	3.12	3.26	3.45	3.75	3.6	3.19	2.84	3.27	3.03	2.91	3.14	NA	NA	4.73	6.26	6.19	6.17	NA	NA	NA	5.8	5.81	5.62	0.39	0.44	0.38	0.38	-0.04
NM_032129	DKFZP434H2010	84069	NA	4	2	NA	NA	0	0	1	NA	0	1	NA	NA	NA	NA	NA	NA	NA	5.84	5.86	5.9	5.71	5.55	5.57	5.94	5.83	5.89	5.53	5.53	5.45	NA	NA	NA	NA	NA	NA	NA	NA	NA	NA	NA	NA	-0.14	-0.24	-0.44	-0.34	0.74
NM_017559	DKFZp434H2215	54752	NA	2	2	3	NA	NA	NA	NA	0	0	0	NA	NA	NA	NA	NA	NA	NA	3.27	3.37	3.47	3.25	3.71	3.14	3.56	3.44	3.41	2.83	3.24	3.22	7.8	7.87	7.85	7.7	7.82	7.77	7.57	7.7	7.6	7.6	7.76	7.92	NA	0.36	NA	NA	NA
NM_015668	DKFZP434I092	26166	NA	2	4	NA	NA	0	1	1	NA	1	0	NA	NA	NA	NA	NA	NA	NA	3.68	3.28	3.34	3.27	3.43	3.29	4.6	4.34	4.39	3.81	3.83	4.07	NA	NA	NA	NA	NA	NA	NA	NA	NA	4.56	NA	4.33	0.82	0.32	0.79	0.85	-0.84
NM_032255	DKFZp434I1930	84215	NA	2	2	1	NA	0	0	1	0	0	1	NA	NA	NA	NA	NA	NA	NA	4.14	3.94	3.93	3.96	3.89	4.12	4.19	4.07	4.16	3.91	3.57	3.88	4.68	4.95	NA	NA	NA	NA	NA	NA	NA	4.89	4.81	4.86	-0.21	-0.13	-0.14	-0.22	0.4
XM_290684	DKFZP434I216	25894	3	3	3	3	3	1	0	1	0	0	1	11.9	NA	NA	12.77	12.81	11.55	11.18	4.78	4.61	4.95	5.17	5.52	5.15	4.76	4.99	4.93	4.5	4.85	4.67	NA	NA	NA	8.61	8.67	8.54	6.62	6.74	6.73	5.87	7.56	7.51	1.48	1.31	1.53	1.49	-0.57
NM_032130	DKFZP434J0113	84070	NA	3	1	1	NA	NA	NA	NA	0	0	0	NA	NA	NA	NA	NA	NA	NA	5.28	5.08	5.46	5.4	5.32	5.27	5.46	5.52	5.52	4.83	5.14	5.24	5.39	5.21	5.02	NA	NA	NA	5.51	5.65	5.29	4.89	4.66	4.96	-0.12	-0.39	-0.48	-0.45	-0.37
NM_032256	DKFZp434K2435	84216	2	3	2	NA	NA	0	1	1	NA	1	1	11.84	11.49	11.61	NA	NA	NA	NA	4.99	4.87	5.22	3.85	4.12	3.89	4.36	4.62	4.47	5.44	5.75	5.32	NA	NA	NA	NA	NA	NA	NA	NA	NA	5.38	5.31	5.33	-1.2	-1.03	-1.26	-1.2	-0.74
NM_032139	DKFZP434L0718	84079	4	4	4	4	4	1	1	1	1	1	1	13.57	12.54	12.52	14.38	14.35	14.18	14.03	6.87	7	6.6	8.95	9.09	8.91	8.31	8.4	8.35	7.59	7.47	7.6	8.41	8.32	8.27	10.15	10.41	10.4	9.4	9.73	9.53	9.21	9.25	9.3	0.87	0.47	1.01	1.01	0.42
NM_031291	DKFZP434N1235	83447	NA	1	NA	NA	NA	NA	NA	NA	NA	0	NA	NA	NA	NA	NA	NA	NA	NA	1.98	1.94	1.91	1.95	1.88	1.94	1.74	1.88	1.81	1.89	1.89	1.71	NA	NA	NA	NA	NA	NA	NA	NA	NA	NA	NA	NA	NA	NA	NA	NA	NA
NM_182492	DKFZp434O0213	91355	2	3	2	2	2.25	1	0	1	0	0	1	NA	NA	NA	NA	NA	NA	NA	4.42	4.02	4.38	4.38	4.35	4.5	4.43	4.39	4.37	4.26	4.25	4.42	6.16	6.43	6.52	5.46	NA	5.44	6.1	6.14	6.13	5.87	5.88	5.38	-0.48	-0.21	-0.31	-0.47	-0.65
NM_015594	DKFZP434O047	26083	3	2	1	NA	NA	NA	NA	NA	NA	0	0	12.79	12.99	12.99	12.38	12.64	12.93	12.75	3.46	3.35	3.51	3.36	3.25	3.31	3.53	3.67	3.35	3	3.27	3.17	NA	NA	NA	NA	NA	NA	NA	NA	NA	NA	NA	NA	0.34	0.23	0.23	0.37	0.05
NM_032134	DKFZP434P0316	84074	1	2	1	1	1.25	NA	NA	NA	0	0	0	8.74	NA	NA	NA	9.03	NA	NA	3.78	3.67	3.85	3.63	3.91	3.56	3.98	3.86	3.83	3.72	3.31	3.58	NA	4.81	NA	NA	NA	NA	NA	NA	NA	NA	4.58	4.52	NA	0.04	-0.03	NA	-0.29
NM_032282	DKFZp547D155	84242	3	2	1	2	NA	1	0	0	1	0	0	NA	12.77	12.49	NA	NA	13.14	12.69	4.07	4.09	3.95	4.01	4.18	4.07	4.24	4.18	4.03	3.92	4.21	3.94	7.21	6.92	7.07	6.59	6.55	6.41	5.8	6.19	6.18	6.94	7.04	6.91	-0.22	-0.57	-0.31	-0.53	-0.33
NM_020161	DKFZp547H025	56918	1	1	1	NA	NA	NA	NA	NA	NA	0	0	NA	NA	NA	NA	NA	NA	NA	2.7	2.56	2.81	2.67	2.83	2.55	2.72	2.89	2.96	2.48	2.47	2.24	NA	NA	NA	NA	NA	NA	NA	NA	NA	NA	NA	NA	NA	NA	NA	NA	NA
NM_015415	DKFZP564B167	25874	4	4	4	4	4	1	1	1	0	1	1	16.19	15.77	15.85	17.23	17.07	16.45	16.38	8.15	8.1	8.19	9.31	9.39	9.36	8.63	8.64	8.58	8.55	8.61	8.57	9.83	9.84	9.87	10.69	10.8	10.81	9.85	9.98	10.03	10.01	10.1	10.18	0.55	0.56	0.66	0.7	-0.15
NM_015654	DKFZP564C103	26151	2	4	4	4	NA	NA	NA	NA	0	0	0	11.48	11.65	11.26	NA	12.14	11.68	12.08	6.24	6.34	6.31	6.36	6.48	6.42	6.21	6.28	6.16	6.19	6.14	6.19	9.27	9.19	9.22	9.27	9.23	9.19	9.39	9.28	9.23	9.6	9.51	9.42	-0.19	-0.48	-0.25	-0.21	-0.31
NM_015631	DKFZP564D116	26123	3	4	4	3	3.5	1	1	1	1	0	1	13.83	14.51	14.66	13.84	13.88	13.96	14.1	7.4	7.32	7.4	7.05	7.05	7.02	7.09	7.14	7.21	6.63	6.71	6.94	9.52	9.48	9.52	8.49	8.56	8.48	8.54	8.53	8.58	8.43	8.5	8.56	-0.16	-0.31	-0.13	-0.21	-0.05
NM_032124	DKFZP564D1378	84064	4	4	4	2	NA	1	1	1	1	0	1	14.51	15	14.95	15.57	15.54	14.23	14.25	8.12	8.18	8.21	9.17	9.14	9.1	7.8	7.9	7.85	7.92	8.11	7.94	6.69	6.67	6.69	7.63	7.58	7.64	6	5.8	6.13	6.6	6.57	6.67	0.86	0.88	0.98	1.05	-0.09
NM_015419	DKFZp564I1922	25878	NA	2	2	NA	NA	NA	NA	NA	NA	0	0	12.58	NA	NA	NA	NA	NA	NA	3.03	2.95	3.06	2.93	2.98	3.08	3.08	3.05	2.98	5.57	5.51	5.48	NA	NA	NA	NA	NA	NA	NA	NA	NA	5.04	5.07	5.35	-1.07	-0.6	-0.97	-0.96	-0.68
NM_030796	DKFZP564K0822	81552	3	4	3	3	3.25	1	1	1	1	1	0	13.3	13.29	13.29	12.86	12.81	12.54	12.42	8.07	8.21	8.15	8.13	8.05	8.1	7.34	7.42	7.41	8.37	8.4	8.22	7.86	7.77	7.81	7.58	7.53	7.34	6.9	6.99	6.87	8.1	8.05	8.04	-0.4	-0.29	-0.28	-0.35	-0.61
NM_015421	DKFZP564K2062	25880	4	4	4	4	4	1	1	1	1	1	1	13.89	12.84	12.96	14.13	14.27	14.52	14.77	6.34	6.14	6.16	7.31	7.48	7.32	7.54	7.48	7.5	6.39	6.52	6.45	7.7	7.72	7.75	8.69	9	8.74	9.07	9.21	9.09	8.01	8.04	8.1	0.46	0.34	0.58	0.53	0.88
NM_014042	DKFZP564M082	25906	4	4	3	4	3.75	1	1	1	1	1	1	14.28	13.97	13.97	15.45	15.45	14.91	15.02	7.04	7.03	7.04	8.39	8.34	8.31	7.57	7.48	7.54	6.92	7.06	7	8.49	8.59	8.44	9.59	9.79	9.69	9.04	8.99	8.97	8.36	8.55	8.44	1	1.09	0.89	0.97	0.4
NM_015407	DKFZP564O243	25864	2	3	3	3	2.75	1	1	1	0	0	1	11.81	10.18	10.52	11.97	11.87	10.86	10.71	4.82	4.92	4.77	6.39	6.28	6.26	5.08	5.04	5.21	5.73	5.85	5.77	7.25	7.28	7.26	9.22	9.22	9.2	7.65	7.67	7.48	8.5	8.53	8.53	0.54	NA	0.59	0.28	-0.38
NM_020116	DKFZp566D234	56884	NA	1	1	NA	NA	NA	NA	NA	NA	0	0	NA	NA	NA	NA	NA	NA	NA	2.21	2.16	2.29	2.3	2.09	2.33	2.24	2.22	2.14	2.31	2.35	2.28	NA	NA	NA	NA	NA	NA	NA	NA	NA	NA	NA	NA	NA	0.02	NA	-0.12	NA
NM_015653	DKFZP566F0546	26150	2	3	2	NA	NA	0	0	1	NA	0	0	10.33	NA	NA	NA	10.23	10.62	10.41	4.34	4.37	4.16	4.08	4.22	3.92	4.91	4.71	4.47	3.99	4.01	4.07	NA	NA	NA	NA	NA	NA	NA	NA	NA	NA	NA	NA	-0.69	-0.4	-0.73	-0.4	0.33
NM_032127	DKFZP566M1046	84067	3	3	4	3	3.25	1	0	1	0	0	1	12.51	11.56	11.83	12.52	12.53	12.02	12.19	5.27	5.71	5.47	5.82	5.57	5.76	5.54	5.31	5.42	5.25	5.38	5.32	7.66	7.66	7.43	8.03	8.1	8.26	7.28	7.4	7.21	7.65	7.62	7.87	0.42	0.05	0.32	0.29	-0.35
NM_032273	DKFZp586C1924	84233	4	4	4	4	4	1	1	1	1	0	1	15.49	16.17	16.12	16.37	16.49	15.51	15.32	9.46	9.48	9.5	10.01	10.04	9.95	9.25	9.2	9.17	9.14	9.21	9.19	11.68	11.95	11.65	12.24	12.41	12.27	10.99	11.22	11.12	11.16	11.14	11.15	0.58	0.52	0.6	0.66	-0.36
NM_015430	DKFZP586H2123	25891	1	3	2	NA	NA	NA	NA	NA	NA	0	0	NA	NA	NA	NA	NA	NA	9.03	4.44	4.58	4.51	4.32	4.46	4.27	4.69	4.77	4.72	4.54	4.46	4.5	NA	NA	NA	NA	NA	NA	NA	NA	NA	NA	NA	NA	0.13	0.18	0.07	0.49	0.21
NM_152747	DKFZp586I1420	222161	3	4	2	3	NA	0	1	1	0	1	0	13.94	13.19	13.1	12.72	12.73	13.79	13.67	5.97	6.03	6.09	6.19	6.14	6.08	6.49	6.8	6.63	7.03	7.05	6.93	7.68	7.64	7.74	7.77	7.8	7.71	8.06	8.08	7.87	8.99	9.19	9.07	-0.55	-0.59	-0.36	-0.51	-0.03
XM_376189	DKFZP586K1520	26106	NA	1	1	2	NA	NA	NA	NA	0	0	0	NA	NA	NA	NA	NA	NA	NA	2.44	2.71	2.57	2.22	2.17	2.35	2.23	2.43	2.41	2.25	2.47	2.24	5.89	6.32	6.2	NA	5.02	NA	NA	NA	NA	5.47	5.56	5.47	NA	NA	NA	NA	NA
NM_015603	DKFZP586M1019	26093	NA	4	2	3	NA	1	0	0	1	0	0	NA	NA	NA	NA	NA	NA	NA	5.89	5.79	5.73	5.58	5.59	5.74	5.99	6.01	5.85	5.72	5.69	5.67	8.06	8.07	7.99	7.92	8.44	8.3	9.15	9.13	9.17	8.36	7.98	8.28	0.17	0.22	0	0.26	0.33
NM_015400	DKFZP586N0721	25856	4	4	3	3	3.5	1	1	1	1	1	1	14.78	16.32	16.37	NA	NA	14.23	14.23	7.43	7.46	7.43	4.79	4.8	4.7	5.6	5.78	5.9	6.42	6.45	6.33	9.46	9.5	9.49	6.55	6.63	6.71	8.1	8.1	8.12	8.56	8.6	8.62	-1.85	-1.79	-1.79	-1.85	-0.79
NM_014077	DKFZP586O0120	26017	4	4	4	4	4	1	1	0	0	0	0	13.78	14.38	14.29	14.11	14.02	14.58	14.4	8.81	8.78	8.74	8.44	8.43	8.38	8.62	8.66	8.64	8.22	8.22	8.33	10.56	10.54	10.51	10.21	10.16	10.25	10.33	10.26	10.22	10.2	10.14	10.19	-0.11	-0.29	-0.01	-0.09	-0.31
XM_170681	DKFZP586P0123	26005	4	4	4	2	NA	1	1	1	1	1	1	14.59	14.68	14.82	14.63	14.69	13.72	13.95	6.33	6.44	6.26	6.89	6.7	6.66	5.87	5.96	5.78	6.16	6.3	6.21	6.76	6.99	6.96	7.03	7.16	7.01	6.15	6.37	6.1	6.95	7.04	6.91	0.57	0.14	0.64	0.41	-0.58
NM_019045	DKFZp686L20145	54521	2	4	3	2	NA	1	1	1	0	1	1	12.04	12.97	13.05	11.75	11.72	11.28	NA	7.53	7.56	7.59	6.27	6.28	6.52	6.13	6.1	5.96	6.31	6.27	6.17	7.25	7.16	7.39	5.7	5.45	5.68	NA	NA	NA	6.37	6.44	6.29	0.06	0.12	0.13	0.07	0.19
NM_015540	DKFZP727M111	26015	2	3	4	4	NA	1	0	1	0	0	1	11.49	10.84	10.49	11.27	11.37	10.91	10.6	5.54	5.33	5.13	5.86	5.98	5.75	5.18	5.44	5.36	5.63	5.92	5.52	8.88	8.82	9.05	9.71	9.73	9.65	8.89	8.8	8.92	9.61	9.45	9.34	0.07	-0.11	0.06	0.1	-0.46
NM_032289	DKFZp761B0514	84249	1	2	1	NA	NA	NA	NA	NA	NA	0	0	NA	NA	NA	NA	NA	NA	NA	4.18	4.05	4.08	3.86	3.84	3.95	4.22	4.01	3.95	3.91	4.05	3.67	NA	NA	NA	NA	NA	NA	NA	NA	NA	NA	NA	NA	NA	0.25	NA	NA	NA
NM_032290	DKFZp761C121	84250	3	4	3	1	NA	1	1	1	0	0	1	15.03	12.91	13.13	13.84	13.9	12.99	13.19	6.09	6.27	5.98	7.12	7.15	7.08	6.21	6.45	6.34	7.92	7.95	7.98	5.53	5.21	5.11	6.22	6.5	6.43	NA	NA	5.18	8.3	8.15	8.19	-1.24	-1.18	-1.11	-0.78	-1.39
NM_032039	DKFZP761D0211	83986	4	4	4	4	4	1	1	1	0	0	1	13.92	14.81	14.68	12.57	NA	15.04	15	7.16	7.36	7.19	6.1	6.07	6.02	7.05	7.21	7.15	6.43	6.48	6.54	10.52	10.45	10.52	8.66	8.67	8.73	10.69	10.47	10.49	9.69	9.45	9.7	-0.65	-0.93	-0.79	-0.74	0.65
NM_031455	DKFZP761F241	83643	NA	3	2	NA	NA	0	0	1	NA	0	0	NA	NA	NA	NA	NA	NA	NA	5.38	5.56	5.32	5.24	5.35	5.25	5.4	5.51	5.25	5.21	5.22	5.42	NA	NA	NA	NA	NA	NA	NA	NA	NA	5.21	5.36	5.3	-0.8	-0.7	-1.08	-0.87	-1.33
NM_018422	DKFZp761K1423	55358	2	2	2	1	1.75	0	1	1	0	1	0	13.15	NA	NA	NA	NA	11.76	NA	3.99	3.83	3.86	3.34	3.4	3.12	5.32	5.42	5.25	6.27	6.17	6.06	NA	NA	NA	NA	NA	NA	NA	5.53	5.34	6.3	6.64	6.62	-2.49	-2.1	NA	NA	-0.95
XM_044062	DKFZp761O2018	92293	NA	2	1	NA	NA	NA	NA	NA	NA	0	0	NA	NA	NA	NA	NA	NA	NA	3.4	3.7	3.22	3.43	3.29	3.22	3.66	3.39	3.35	3.21	3.25	3.36	NA	NA	NA	NA	NA	NA	NA	NA	NA	NA	NA	NA	NA	NA	NA	NA	NA
NM_018410	DKFZp762E1312	55355	4	4	3	4	3.75	1	1	1	1	1	0	15.26	14.18	14.17	14.71	14.76	12.72	12.73	7.61	7.68	7.51	8.27	8.16	8.16	6.58	6.56	6.5	8	8.04	7.95	9.23	9.21	9.17	9.87	9.88	9.85	7.95	7.8	7.84	9.62	9.64	9.59	0.38	0.32	0.4	0.31	-0.72
NM_018710	DKFZp762O076	55529	2	3	3	2	2.5	1	1	0	0	0	0	11.77	NA	NA	11.42	11.42	NA	10.58	4.62	4.56	4.5	6.04	6.13	6.5	4.23	4.58	4.71	6.38	6.2	5.84	6.74	6.58	6.42	7.26	7.48	7.41	6.34	6.44	6.34	7.78	7.86	7.81	-0.15	-0.12	-0.29	-0.25	-0.12
NM_014420	DKK4	27121	NA	2	1	1	NA	NA	NA	NA	0	0	0	NA	NA	NA	NA	NA	NA	NA	3.91	3.83	3.85	4.02	4.05	3.66	3.91	3.98	4.36	3.75	3.43	3.86	NA	6.13	5.22	5.2	5.35	5.15	6.03	5.96	5.84	5.16	5.15	5.49	NA	NA	NA	NA	-0.51
NM_014419	DKKL1-pending	27120	3	3	2	NA	NA	0	0	0	NA	0	0	12.59	13	13	12.16	12.18	12.41	12.49	4.78	4.93	4.59	4.46	4.61	4.59	4.87	4.8	4.64	4.5	4.54	4.44	NA	NA	NA	NA	NA	NA	NA	NA	NA	NA	NA	NA	NA	0.36	0.02	NA	NA
NM_005887	DLEU1	10301	3	4	4	4	3.75	1	1	1	1	1	1	14.05	13.17	13.17	14.83	14.95	13.71	13.75	6.44	6.51	6.47	8.16	8.23	8.27	7.29	7.35	7.31	7.3	7.47	7.41	8.61	8.55	8.57	10.38	10.39	10.32	9.05	9.03	9.03	9.84	9.91	9.67	0.32	0.09	0.28	0.33	-0.76
NM_014750	DLG7	9787	4	4	4	3	3.75	0	1	1	0	0	1	14.84	14.49	14.44	15.72	15.75	14.47	14.38	8.05	8.06	8.16	9.55	9.49	9.53	8.27	8.45	8.43	8.6	8.65	8.54	7.6	7.59	7.63	7.78	8.89	8.92	7.98	7.93	7.73	8.51	8.28	8.29	0.45	0.45	0.6	0.69	-0.36
NM_003836	DLK1	8788	NA	2	2	NA	NA	NA	NA	NA	NA	1	0	10.41	NA	NA	NA	NA	NA	NA	3.18	3.32	2.79	3.27	3.25	2.97	4.03	3.73	4.08	10.01	10.29	10.23	NA	NA	NA	NA	NA	NA	NA	NA	NA	11.52	11.19	11.2	-3.74	-4.14	-3.79	-4.04	-4.26
NM_005618	DLL1	28514	2	3	3	1	NA	0	1	1	0	0	1	NA	10.4	NA	NA	NA	10.72	10.48	4.82	4.85	4.88	3.03	3.22	3.11	4.3	4.62	4.54	3.16	3.4	3.2	5.46	5.58	5.47	NA	NA	NA	NA	NA	5.24	4.43	NA	4.33	-0.81	-0.21	-0.61	-0.55	1.37
NM_019074	DLL4	54567	1	3	1	2	NA	NA	NA	NA	0	0	0	10.36	NA	10.51	10	NA	10.21	NA	5.64	5.53	5.59	5.58	5.48	5.76	5.83	5.59	5.46	5.42	5.28	5.59	5.74	5.81	6	6.05	5.42	5.96	5.97	5.86	5.94	5.98	6.05	5.56	NA	-0.44	NA	NA	NA
NM_005221	DLX5	1749	2	2	NA	1	NA	1	0	0	1	1	NA	11.88	13.55	13.4	11.31	11.32	NA	11.81	3.26	3.23	3.13	3.21	3.4	3.57	3.68	3.66	3.65	3.24	3.31	3.5	6.78	6.7	6.74	4.99	5.11	5.34	5.76	5.61	6.01	5.6	5.74	5.43	NA	NA	NA	NA	NA
NM_007068	DMC1	11144	2	1	1	NA	NA	NA	NA	NA	NA	1	0	9.89	NA	NA	NA	NA	NA	10.64	2.79	2.43	2.59	2.96	2.91	2.9	3.21	3.44	3.19	3	2.85	2.69	NA	NA	NA	NA	NA	NA	NA	NA	NA	NA	4.54	NA	-0.33	-0.05	0.2	0.15	0.17
NM_021145	DMTF1	9988	2	4	3	3	NA	1	1	1	1	1	1	13.01	11.27	11.24	12.94	13.16	11.7	11.94	6.76	6.61	6.47	8.2	8.18	8.23	7.19	7.26	7.42	7.89	8.02	7.88	7.29	7.21	7.14	8.68	8.82	8.71	7.64	7.77	7.63	8.72	8.82	8.75	-0.07	-0.27	0.26	0	-0.68
XM_166103	DNA2L	1763	2	4	2	1	NA	0	1	0	0	0	1	12.36	11.44	11.34	12.52	12.53	11.55	11.51	6.05	6.11	5.96	7	6.89	6.84	6.23	6.47	6.45	6.56	6.68	6.4	4.84	NA	NA	5.42	5.27	5.31	NA	NA	NA	5.29	5.33	5.56	0.18	0.19	0.28	0.24	0.07
NM_005880	DNAJA2	10294	4	4	4	3	3.75	0	1	1	0	0	0	14.41	15.44	15.45	15.01	15.01	14.85	15.05	8.84	8.9	8.96	8.55	8.48	8.57	8.82	8.95	8.85	8.37	8.48	8.32	8.21	8.1	8.25	7.45	7.85	7.73	7.5	7.89	7.88	7.39	7.6	7.48	0.1	NA	0.15	0.26	0.76
NM_013238	DNAJD1	29103	4	4	4	4	4	1	1	1	1	1	1	13.9	12.89	12.63	14.67	14.69	15.09	14.61	5.95	5.75	6.05	8.64	8.67	8.58	9.2	9.14	9.18	8.22	8.32	8.14	7.37	7.04	7.19	9.48	9.69	9.71	9.57	9.95	10.13	9.13	9.49	9.2	-0.19	-0.44	-0.2	-0.28	0.21
NM_005740	DNAL4	10126	4	4	3	1	NA	0	1	0	0	1	0	14.23	14.25	14.32	14.8	14.8	15.36	15.22	5.7	5.75	5.8	6.34	6.31	6.67	6.32	6.41	6.44	5.6	5.84	5.66	NA	NA	NA	5.08	5.49	5.27	5.6	5.57	5.29	4.56	4.31	NA	0.74	NA	0.69	0.56	0.26
NM_003462	DNALI1	7802	NA	2	2	NA	NA	0	0	1	NA	0	0	NA	NA	NA	NA	NA	NA	NA	3.82	3.73	3.81	3.5	3.84	3.83	3.78	3.84	3.84	3.47	3.91	3.46	NA	NA	NA	NA	NA	NA	NA	NA	NA	5.21	5.12	4.96	-0.73	-0.7	-0.72	-0.57	0.09
NM_005223	DNASE1	1773	1	3	2	2	NA	1	1	0	0	1	0	9.53	NA	NA	10.02	9.69	10.43	10.71	4.07	3.87	3.97	4.09	4.33	4.33	4.77	4.89	4.62	3.75	3.92	4.13	NA	NA	NA	5.35	5.38	5.57	6.32	6.3	6.39	NA	4.5	NA	0.42	0.43	0.3	0.46	0.59
NM_006730	DNASE1L1	1774	3	4	3	4	3.5	1	1	1	1	1	1	13.34	13.19	13.07	10.6	10.5	14.19	14.28	5.82	5.85	5.82	4.3	4.18	4.59	6.65	6.76	6.69	5.84	5.78	5.7	9.14	9.26	9.09	9.24	9.1	9.14	10.48	10.49	10.34	9.12	9.08	9.02	-0.97	-0.4	-0.87	-0.7	0.52
NM_004944	DNASE1L3	1776	NA	2	1	1	NA	NA	NA	NA	0	0	0	9.37	NA	NA	NA	NA	NA	NA	3.54	3.49	3.67	3.48	3.5	3.49	3.68	3.54	3.37	3.25	3.52	3.41	NA	NA	NA	NA	NA	NA	NA	5.25	NA	NA	NA	NA	NA	-0.11	-0.55	-0.49	-0.24
XM_089081	DNB5	50651	1	3	1	1	NA	NA	NA	NA	0	0	0	9.85	10.23	9.63	10.11	9.72	10.04	NA	4.49	4.48	4.78	4.56	4.54	4.41	4.76	4.67	4.67	4	4.51	4.54	5.04	4.81	5.11	4.67	NA	NA	NA	NA	NA	4.64	4.77	4.76	NA	0.25	NA	NA	NA
NM_130897	DNCL2B	83657	2	2	2	2	2	0	1	1	0	0	1	NA	NA	11.11	NA	NA	10.44	10.67	3.39	3.7	3.62	2.51	2.65	2.34	3.7	3.71	4.08	2.64	2.6	2.74	6.68	6.55	6.58	NA	NA	NA	6.8	6.86	6.59	4.92	NA	5.14	NA	-0.23	-0.32	-0.04	1.18
NM_001379	DNMT1	1786	4	4	3	3	3.5	1	1	1	1	1	1	17.78	16.42	16.39	18.18	18.06	17.19	17.2	7.93	8	7.77	9.78	9.76	9.79	8.4	8.5	8.36	9.1	9.06	9.13	7.24	7.21	7.24	8.92	8.94	8.89	7.9	7.85	7.75	8.76	8.67	8.58	1.28	0.79	1.17	1.1	-0.14
NM_052951	DNTTIP1	116092	4	4	4	4	4	1	1	1	1	1	0	14.92	15.29	15.41	15.44	15.51	15.1	15.06	7.95	7.95	7.99	8.03	8.05	8	7.24	7.33	7.34	7.16	7.25	7.12	10.47	10.49	10.4	10.6	10.69	10.63	9.58	9.57	9.62	9.61	9.66	9.6	0.61	0.41	0.58	0.66	-0.09
NM_021071	DO	420	NA	1	2	1	NA	NA	NA	NA	0	0	0	NA	NA	NA	NA	NA	NA	NA	2.44	2.43	2.38	2.31	2.5	2.49	2.48	2.45	2.61	2.53	2.56	2.63	5.32	5.46	5.44	5.08	4.92	5.03	5.32	5.44	5.13	5.95	5.86	5.88	-0.1	-0.43	-0.27	-0.38	-0.16
NM_001380	DOCK1	1793	2	3	3	3	2.75	1	1	1	0	1	1	12.11	12.31	12.43	NA	10.22	10.77	10.67	6.39	6.56	5.96	4.6	4.97	4.82	5.19	5.42	5.6	5.53	5.68	5.92	7.75	7.65	7.72	7.14	6.87	6.89	7.94	7.94	7.41	7.65	7.59	7.67	-2.23	-1.78	-2.4	-2.18	-0.63
NM_138393	DP1L1	92840	1	3	4	2	NA	1	1	1	0	1	1	9.61	NA	NA	9.4	NA	10.23	10.54	5.15	4.85	5.11	5.73	5.92	5.64	6.94	7	6.84	6.22	6.31	6.18	NA	NA	NA	4.89	NA	5.03	7.12	7.17	7.29	5.68	5.74	5.6	-0.36	-0.53	-0.5	-0.62	0.23
NM_025233	DPCK	80347	NA	4	4	4	NA	0	1	1	0	0	0	NA	NA	NA	NA	NA	NA	NA	7.87	7.97	7.85	8.04	7.99	8.03	7.54	7.51	7.64	7.95	7.99	7.99	9.51	9.47	9.4	9.36	9.54	9.46	9.03	9.32	9.42	9.46	9.48	9.49	-0.09	NA	-0.12	-0.19	-0.51
NM_004413	DPEP1	1800	1	3	1	NA	NA	NA	NA	NA	NA	0	0	NA	NA	NA	NA	NA	NA	NA	4.91	4.97	4.99	4.82	4.87	4.97	4.95	5.29	5.12	4.71	4.69	4.68	NA	NA	NA	NA	NA	NA	NA	NA	NA	NA	NA	NA	NA	-0.4	NA	NA	NA
NM_022355	DPEP2	64174	NA	2	2	NA	NA	NA	NA	NA	NA	0	0	NA	NA	NA	NA	NA	NA	NA	4.01	3.29	3.75	3.87	3.68	3.51	3.61	3.75	3.86	3.75	3.23	3.55	NA	NA	NA	NA	NA	NA	NA	NA	NA	NA	NA	4.12	0.31	-0.03	0.02	0.25	0.17
NM_022357	DPEP3	64180	3	3	4	3	3.25	1	0	0	0	0	0	14.45	14.09	13.98	13.31	13.37	13.86	13.59	4.13	4.22	4.23	4.36	4.33	4.18	4.23	4.09	3.93	3.71	3.6	3.96	7.74	7.79	7.7	7.34	7.34	7.39	8	7.96	7.93	8.06	8.14	8.22	0.35	-0.18	0.04	-0.12	-0.17
NM_004647	DPF1	8193	1	3	2	2	NA	1	0	0	1	0	1	NA	NA	8.82	10.18	10.11	NA	10.09	4.69	4.71	4.79	5.16	4.93	5.41	5.23	4.94	4.84	4.67	4.69	4.54	5.62	5.39	5.5	8.04	8.02	7.98	6.42	6.22	6.65	5.87	6.04	6.09	1	0.79	0.93	0.61	0.15
NM_006268	DPF2	5977	3	4	4	3	3.5	1	1	1	1	1	1	13.41	12.67	12.44	13.63	13.53	13.18	13.06	6.96	6.88	6.85	8.24	8.23	8.25	7.68	7.77	7.75	7.45	7.45	7.39	7.8	7.85	7.91	9.16	9.12	9.18	8.7	8.59	8.6	8.45	8.46	8.47	0.73	0.51	0.79	0.78	0.17
NM_003859	DPM1	8813	4	4	4	4	4	1	1	1	1	1	0	16.65	17.44	17.43	17.49	17.36	16.45	16.33	10.91	10.78	10.92	11.07	11.04	11.07	10.4	10.4	10.45	10.69	10.76	10.64	11.83	11.83	11.83	12.15	12	12.07	11	11.29	10.93	11.32	11.43	11.35	-0.18	-0.15	-0.01	0.06	-0.75
NM_139159	DPP9	91039	1	4	1	2	NA	1	0	0	0	0	0	10.63	10.73	10.77	10.24	10.19	9.94	9.98	6.67	6.78	6.75	6.72	6.89	6.7	6.62	6.25	6.42	6.77	6.66	6.52	7.39	7.49	7.37	6.99	6.97	6.93	7.2	7.1	6.97	7.21	7.08	7.27	0.35	0.2	NA	0.13	-0.14
NM_001385	DPYS	1807	NA	2	NA	NA	NA	NA	NA	NA	NA	0	NA	NA	NA	NA	NA	NA	NA	NA	3.16	3.47	3.32	3.04	3.27	3.13	2.77	3.25	3.45	2.85	2.73	2.91	NA	NA	NA	NA	NA	NA	NA	NA	NA	NA	NA	NA	NA	NA	NA	NA	NA
NM_000794	DRD1	1812	1	1	1	NA	NA	NA	NA	NA	NA	0	0	NA	NA	NA	NA	NA	NA	NA	2.65	2.67	2.53	2.52	2.71	2.39	3.16	2.88	2.91	2.44	2.29	2.29	NA	NA	NA	NA	NA	NA	NA	NA	NA	NA	NA	NA	NA	0.18	NA	NA	NA
NM_004147	DRG1	4733	4	4	4	4	4	1	1	1	1	1	1	14.8	14.44	14.47	16.12	15.98	15.65	15.53	8.34	8.39	8.4	9.9	9.84	9.83	9.46	9.45	9.35	8.72	8.84	8.94	10.25	10.2	10.27	11.67	11.9	11.78	11.2	11.29	11.22	10.23	10.38	10.42	0.85	0.74	0.93	0.96	0.54
NM_014503	DRIM	27340	3	4	3	3	3.25	1	1	0	1	1	1	13.1	12.13	12.21	13.26	13.28	13.23	13.24	5.52	5.42	5.12	6.56	6.29	6.47	6.47	6.62	6.64	6.3	6.26	6.36	6.36	6.11	6.17	7.72	7.6	7.66	7.44	7.37	7.32	7.27	7.27	7.19	0.77	0.8	0.6	0.65	0.54
NM_005822	DSCR1L1	10231	NA	2	1	1	NA	NA	NA	NA	0	0	0	12.65	NA	NA	NA	NA	NA	NA	3.78	3.76	3.7	3.04	3.03	3.47	3.57	3.25	3.43	5.81	5.54	5.42	5.71	NA	4.98	NA	NA	NA	NA	NA	NA	7.89	8.03	7.95	NA	-2.09	NA	-2.32	NA
NM_018962	DSCR6	53820	3	2	3	4	NA	1	1	1	1	1	0	12.25	12.44	NA	NA	NA	13.24	13.06	3.79	3.72	3.69	3.05	3.3	3.2	6.2	5.8	5.84	3.83	3.56	3.62	9	9.05	9.09	8.33	8.58	8.5	9.87	9.88	9.81	8.63	8.68	8.72	-0.58	-0.33	-0.53	-0.3	1.64
NM_001942	DSG1	1828	1	1	1	NA	NA	NA	NA	NA	NA	0	0	NA	NA	NA	NA	NA	NA	NA	2.52	2.29	2.48	2.36	2.44	2.48	2.47	2.39	2.62	2.37	2.54	2.45	NA	NA	NA	NA	NA	NA	NA	NA	NA	NA	NA	NA	NA	-0.19	NA	NA	NA
NM_001943	DSG2	1829	3	4	2	2	NA	1	0	0	1	0	0	13.02	12.49	12.58	11.63	12.08	13.01	13.1	6.49	6.65	6.15	5.9	5.83	5.96	6.67	6.86	6.84	6.52	6.4	6.47	6.41	6.64	6.73	5.89	6.04	5.84	7.28	7.19	7.17	6.89	6.69	6.69	-0.16	NA	-0.1	-0.07	0.33
NM_001944	DSG3	1830	NA	2	1	NA	NA	NA	NA	NA	NA	0	0	NA	NA	NA	NA	NA	NA	NA	3.4	3.39	3.15	2.98	3.15	3.09	3.18	3.25	3.24	3.01	2.89	3.1	NA	NA	NA	NA	NA	NA	NA	NA	NA	NA	NA	NA	NA	0.19	NA	NA	NA
NM_004415	DSP	1832	4	4	4	2	NA	0	1	1	0	0	1	15.77	15.94	16.21	9.49	NA	16.12	16.37	10.26	10.25	9.94	5.1	4.38	4.33	10.21	10.47	10.35	10.23	10.2	10.24	7.21	7.12	7.13	NA	NA	NA	7.17	7.4	7.3	6.91	6.91	6.88	-2.58	-2.96	-2.57	-2.73	0.52
NM_004950	DSPG3	1833	NA	1	NA	NA	NA	NA	NA	NA	NA	0	NA	NA	NA	NA	NA	NA	NA	NA	1.97	2.03	2.04	2	2.1	2.01	2	2.01	2.02	2.03	1.92	2.02	NA	NA	NA	NA	NA	NA	NA	NA	NA	NA	NA	NA	NA	NA	NA	NA	NA
NM_058163	DT1P1A10	90121	3	4	3	4	3.5	1	1	1	1	1	0	13.14	12.75	12.62	12.7	12.63	12.37	12.39	6.99	7.1	7.08	7.09	7.05	7.25	6.73	6.68	6.69	6.84	7.03	7	10.11	10.03	10.23	10.22	10.49	10.27	9.56	9.47	9.47	10.09	10.15	10.17	0.69	0.65	0.64	0.59	0.33
NM_003584	DUSP11	8446	3	4	3	4	3.5	1	1	1	1	1	1	13.65	13.19	13.09	14.13	14.11	13.95	13.77	6.93	6.91	6.97	7.84	7.89	7.87	7.56	7.67	7.69	7.1	7.08	7.16	8.9	8.95	8.98	9.84	9.94	9.99	9.54	9.37	9.4	8.92	9.03	9	0.34	0.45	0.37	0.51	0.56
NM_016364	DUSP13	51207	3	3	3	NA	NA	0	0	0	NA	0	0	13.52	14.15	13.96	13.46	13.15	14.14	14.2	5.06	5.01	4.92	4.92	4.88	4.81	4.83	5.32	5.14	4.85	5.02	4.96	NA	NA	NA	NA	NA	NA	NA	NA	NA	NA	6.25	6.32	-1.51	-1.54	-1.62	-1.46	-1.22
NM_007026	DUSP14	11072	4	4	3	4	3.75	1	1	1	1	1	1	15.75	17.75	17.78	16.09	16.12	15.95	16.12	8.15	8.2	8.15	6.79	6.87	6.79	6.84	6.71	6.7	6.44	6.47	6.42	11.05	11.03	10.98	9.98	9.99	9.93	9.61	9.54	9.46	9.5	9.46	9.42	0.28	-0.19	0.23	0.21	0.03
NM_004419	DUSP5	1847	2	3	2	2	2.25	0	1	1	0	1	0	13.43	11.21	11.65	NA	10.64	12.8	12.66	4.83	5.07	5.19	4.7	4.5	4.55	5.9	6.32	5.92	6.38	6.23	6.38	5.49	5.58	5.91	NA	NA	NA	6.32	6.5	5.97	7.05	7.17	7.05	-1.29	-1.36	-1.09	-1.04	-0.11
NM_001395	DUSP9	1852	2	3	3	1	NA	1	1	1	1	1	0	12.47	NA	NA	NA	9.56	11.03	10.9	4.58	4.65	4.12	4.35	4.39	4.52	5.55	5.63	5.59	6.37	6.94	6.12	5.43	5.25	5.33	4.89	NA	NA	6.95	6.85	6.84	7.78	7.83	7.94	-0.47	-0.34	-0.43	-0.51	0.02
NM_004422	DVL2	1856	1	3	4	NA	NA	0	0	1	NA	0	1	NA	NA	NA	NA	9.76	NA	9.3	5.12	5.14	5.03	5.3	5.33	5.27	5.16	5.39	5.39	4.82	4.51	5.11	NA	NA	NA	NA	NA	NA	NA	NA	NA	NA	NA	NA	1.3	1.13	1.31	1.26	0.87
NM_003845	DYRK4	8798	4	4	3	4	3.75	1	1	1	0	1	1	14.29	14.15	14.06	15.2	15.27	NA	NA	6.36	6.28	6.47	7.52	7.6	7.6	4.83	4.88	4.98	6.39	6.41	6.36	8.28	8.29	8.25	9.24	9.41	9.39	NA	NA	NA	8.13	8.24	8.18	1.23	0.91	1.29	1.26	-2.34
NM_005225	E2F1	1869	2	4	4	3	NA	1	1	1	0	0	1	11.14	10.99	10.41	10.97	11.14	10.4	NA	6.34	6.39	6.39	7.31	7.27	7.23	6.74	6.35	6.35	6.38	6.3	6.46	7.71	7.71	7.76	8.83	8.84	8.79	7.74	7.65	7.74	8.13	8.14	8.12	1.08	0.83	1.14	0.97	0.81
NM_001951	E2F5	1875	3	4	3	4	3.5	1	1	1	1	1	0	12.68	13.8	13.74	13.99	14.07	12.33	12.41	6.97	6.9	7.11	7.06	7.24	7.18	5.89	5.94	6.12	5.82	5.99	5.84	9.89	9.82	9.82	10.15	10.13	10.04	8.94	8.95	8.83	9.05	9.03	8.92	0.97	0.7	1.17	1.01	0.25
NM_015516	E2IG4	25987	3	4	4	3	3.5	1	1	1	1	1	1	13.04	12.17	12.3	10.51	10.93	16.51	16.53	6.62	6.8	6.75	6.32	6.25	6.63	8.88	8.75	8.96	6.82	7	7.05	8.51	8.44	8.41	6.6	6.33	6.44	12.4	12.35	12.34	9.01	8.94	9.08	NA	-0.84	-0.82	-0.99	2.29
NM_013236	E46L	25814	4	4	4	4	4	NA	NA	NA	0	0	0	15.65	16.76	16.79	16.52	16.46	16.49	16.38	9.91	10.04	9.96	10	9.97	9.93	9.76	9.71	9.73	9.35	9.42	9.39	9.93	9.62	9.63	9.3	9.4	9.52	9.31	9.5	9.79	8.54	8.56	8.53	0.82	0.73	0.9	0.99	0.74
NM_003240	EBAF	7044	1	2	1	1	1.25	NA	NA	NA	0	0	0	13.88	9	8.17	NA	8.49	NA	NA	4.05	3.86	4.08	3.84	3.87	3.83	4.24	4.03	4.22	5.18	5.43	5.41	NA	NA	5.19	4.67	NA	NA	NA	NA	NA	4.56	7.43	7.34	-1.02	-0.84	-0.83	-0.88	-0.74
NM_004951	EBI2	1880	1	1	2	NA	NA	NA	NA	NA	NA	0	0	NA	NA	9.27	NA	NA	10.61	NA	2.68	2.43	2.41	2.69	2.58	2.48	2.61	2.64	2.62	2.59	2.54	2.42	NA	NA	NA	NA	NA	NA	NA	NA	NA	NA	NA	NA	NA	-0.63	NA	NA	NA
NM_006824	EBNA1BP2	10969	4	4	4	4	4	1	1	1	1	1	0	15.76	16.31	16.5	16.44	16.6	15.69	15.65	9.06	9	9.12	9.49	9.34	9.45	8.49	8.44	8.38	8.49	8.65	8.46	10.84	10.79	10.72	10.8	11.03	10.93	9.84	9.92	9.8	9.81	9.96	9.95	0.05	0.15	0.18	0.21	-0.88
NM_001397	ECE1	1889	NA	3	1	4	NA	1	0	1	1	0	1	NA	NA	NA	NA	NA	NA	NA	5.77	5.84	5.58	5.15	5.18	5.29	5.67	5.73	5.57	5.29	5.33	5.49	11.41	11.38	11.37	9.51	9.57	9.44	10.44	10.46	10.48	10.66	10.68	10.69	-0.38	-0.19	-0.51	-0.33	-0.24
NM_004826	ECEL1	9427	NA	3	1	NA	NA	NA	NA	NA	NA	0	0	NA	NA	NA	NA	NA	NA	NA	5.37	5.25	5.18	4.86	5.26	5.04	5.38	5.17	5.27	4.67	4.92	4.84	NA	NA	NA	NA	NA	NA	NA	NA	NA	NA	NA	NA	-0.44	0	0.02	0.1	-0.15
NM_032566	ECG2	84651	NA	2	4	1	NA	NA	NA	NA	0	0	0	NA	NA	NA	NA	NA	NA	NA	3.78	3.46	3.55	3.46	3.67	3.66	3.51	3.51	3.53	3.27	3.13	3.24	4.84	5.21	5.22	5.59	5.19	5.15	5.03	5.25	NA	5.29	5.23	5.4	0.65	0.14	0.37	0.18	0.21
NM_018025	ECGP	55094	3	4	2	1	NA	0	1	0	0	1	0	13.63	12.81	12.99	13.78	14.04	13.63	13.66	5.41	5.62	5.37	6.47	6.62	6.51	6.01	6.13	5.98	5.4	5.49	5.67	NA	4.86	NA	5.46	5.31	5.19	4.83	5.25	5.24	5.04	4.94	4.79	0.58	0.74	0.57	0.7	0.44
NM_018479	ECHDC1	55862	4	4	4	4	4	1	1	1	1	1	0	13.97	14.86	14.76	14.71	14.71	12.15	12.25	8.63	8.57	8.61	8.36	8.37	8.32	6.51	6.49	6.24	7.69	7.77	7.71	11.11	11.09	11.13	10.78	10.8	10.94	8.42	8.25	8.32	10.2	10.25	10.25	0.11	-0.07	0.26	0.24	-1.85
NM_001393	ECM2	1842	2	1	2	2	1.75	0	1	1	0	1	1	NA	10.95	11	NA	NA	NA	NA	5.34	5.43	5.8	2.89	2.77	2.75	2.81	2.7	2.64	2.84	2.82	3.13	6.72	6.77	6.68	NA	NA	NA	NA	NA	NA	5.4	5.01	5.35	-0.4	-0.2	-0.09	-0.01	-0.01
NM_032411	ECRG4	84417	1	1	NA	1	NA	0	1	0	0	0	NA	NA	NA	NA	9.69	9.66	NA	NA	2.77	2.9	2.62	3.31	3.52	3.34	2.7	2.5	2.58	2.42	2.45	2.54	NA	NA	NA	5.39	5.52	5.82	NA	NA	NA	NA	NA	NA	NA	NA	NA	NA	NA
NM_022336	EDAR	10913	NA	3	1	1	NA	NA	NA	NA	0	0	0	NA	NA	NA	NA	NA	NA	NA	5.41	5.41	5.33	5.28	5.35	5.54	5.37	5.39	5.21	4.96	5.24	5.21	5.43	5.29	5.3	5.08	4.92	5.31	NA	NA	4.94	5.43	5.04	5.25	NA	NA	NA	NA	NA
NM_001400	EDG1	1901	2	1	2	NA	NA	0	1	0	NA	0	0	10.45	NA	10.14	11.77	11.91	NA	NA	2.37	2.5	2.7	3.45	3.27	3.16	2.53	2.54	2.47	2.73	2.76	2.82	NA	NA	NA	NA	NA	NA	NA	NA	NA	NA	NA	NA	0.83	NA	0.77	0.95	NA
NM_004230	EDG5	9294	1	2	3	NA	NA	NA	NA	NA	NA	0	0	9.82	9.41	NA	NA	9.66	9.68	9.06	3.65	3.81	3.82	3.86	4.01	3.81	3.9	3.96	3.91	3.82	3.57	3.84	NA	NA	NA	NA	NA	NA	NA	NA	NA	NA	NA	NA	0.12	-0.09	0.02	0.07	0.2
NM_003775	EDG6	8698	NA	3	3	1	NA	NA	NA	NA	0	0	0	NA	NA	NA	NA	NA	NA	NA	5.33	5.5	5.43	5.31	5.31	5.52	5.74	5.47	5.64	5.37	5.42	5.54	4.84	5.09	NA	4.89	NA	NA	NA	NA	5.07	5.78	5.15	5.2	0.21	0.14	0.13	0.36	-0.2
NM_001956	EDN2	1907	3	3	1	2	NA	0	0	1	0	1	0	11.5	NA	NA	9.21	NA	13.48	13.62	4.45	4.54	4.3	4.66	4.62	4.63	5.02	4.72	4.98	4.44	4.32	4.34	NA	NA	NA	NA	NA	NA	6.66	6.39	6.5	NA	NA	NA	-0.59	-0.31	-0.67	-0.72	2.09
NM_018100	EFHC1	114327	4	4	3	2	NA	1	1	1	0	0	1	15.43	15.33	15.38	16.36	16.33	15.18	15.27	6.42	6.35	6.15	5.29	5.39	5.17	6.09	6.32	6.08	6.07	6.22	6.14	6.99	6.98	6.86	5.2	5.35	NA	6.7	6.46	6.59	6.78	6.76	6.78	-1.09	-0.67	-0.78	-0.85	-0.18
NM_004952	EFNA3	1944	2	4	1	3	NA	1	1	0	1	1	0	11.93	11.66	11.6	11.69	11.51	12.31	12.37	6.23	6.25	6.18	6.35	6.2	6.18	7.16	6.94	6.98	6.24	6.28	6.47	8.42	8.55	8.62	8.04	7.97	8.09	9.36	9.35	9.44	8.41	8.44	8.55	NA	NA	NA	NA	-0.21
NM_004429	EFNB1	1947	2	3	4	2	NA	1	0	1	0	0	1	NA	NA	11.46	NA	NA	NA	NA	4.92	4.48	4.88	4.52	4.45	4.66	4.53	4.65	4.58	4.72	4.78	4.7	6.2	6.27	6.15	5.32	NA	5.23	NA	NA	NA	6.38	6.57	6.43	-0.8	-0.95	-0.78	-0.86	NA
NM_001963	EGF	1950	1	1	1	4	NA	1	0	0	1	0	0	10.8	NA	9.65	NA	NA	NA	NA	2.33	2.5	2.38	2.24	2.38	2.13	2.26	2.12	2.23	2.72	2.23	2.52	10.06	10.14	10.16	9.41	9.36	9.5	11.89	11.79	11.9	9.29	9.28	9.47	-0.49	-0.35	-0.51	-0.19	-0.53
NM_000399	EGR2	1959	3	2	2	3	2.5	0	1	1	1	1	0	9.27	NA	8.53	NA	NA	12.28	12.31	3.13	3.37	3	3.25	3.09	2.9	4.32	4.35	4.29	3.42	3.07	3.03	7.98	8.05	8.03	8.38	8.27	8.64	8.27	8.34	8.28	8.28	8.32	8.56	-0.03	0.3	0.05	-0.11	1.91
NM_001966	EHHADH	1962	2	2	1	1	1.5	0	1	0	0	1	0	11.04	10.58	NA	NA	NA	NA	NA	3.21	3.47	3.09	2.28	2.54	2.18	4.29	4.51	4.3	5.3	5.09	4.78	4.74	NA	NA	4.73	NA	NA	5.15	NA	NA	6.21	6.08	5.91	-0.76	-0.83	NA	NA	NA
NM_032025	eIF2A	83939	4	4	4	4	4	1	1	1	1	1	1	16.82	16.51	16.74	17.16	16.99	17.16	17.23	9.66	9.6	9.65	10.17	10.11	10.17	10.58	10.62	10.62	10.06	10.11	10.1	10.32	10.35	10.36	10.67	10.55	10.68	11.31	11.16	11.11	10.57	10.55	10.59	-0.25	-0.42	-0.13	-0.17	0.38
NM_004836	EIF2AK3	9451	3	4	3	2	NA	NA	NA	NA	0	0	0	13.94	13.63	13.83	13.68	13.77	13.51	13.51	7.05	7.08	6.95	7.2	7.2	7.21	7.23	7.32	7.07	7.43	7.33	7.15	6.99	7	6.95	7.22	7.12	7.09	7.18	7.02	6.8	7.51	7.52	7.61	-0.12	0.13	0.22	0.16	0.27
NM_001414	EIF2B1	1967	4	4	4	4	4	1	1	1	0	0	1	15.93	16.13	16.03	16.69	16.74	16.4	16.35	8.38	8.51	8.43	8.93	8.89	8.95	8.48	8.49	8.51	8.09	8.06	8.04	10.68	10.61	10.68	11.1	11.11	11.14	10.79	10.66	10.55	10.21	10.28	10.18	0.3	0.24	0.43	0.41	0.06
NM_014239	EIF2B2	8892	4	4	4	4	4	1	0	0	1	0	0	15.91	16.76	16.77	16.41	16.41	16.69	16.77	8.24	8.26	8.32	8.39	8.32	8.34	8.39	8.44	8.39	7.59	7.67	7.66	9.58	9.59	9.58	9.43	9.42	9.5	9.94	9.92	9.94	9.23	9.04	9.11	0.31	0.01	0.27	0.33	0.19
NM_001415	EIF2S3	1968	2	4	3	3	NA	1	1	0	0	1	0	11.85	11.7	11.95	13.72	13.73	10.9	11.07	8.35	8.35	8.23	9.23	9.07	9.12	8.8	8.83	8.87	9.08	9	9.08	8.28	8.27	8.53	8.86	8.83	8.85	8.17	8.05	8.12	8.36	8.13	8.19	0.35	0.19	0.42	0.33	0.16
NM_003756	EIF3S3	8667	4	4	4	4	4	1	1	1	0	0	1	17.82	17.57	17.75	18.06	18.09	17.78	18	10.33	10.37	10.33	10.81	10.79	10.81	10.44	10.51	10.51	10.66	10.8	10.68	13.07	12.79	12.92	13.46	13.68	13.6	13.13	12.75	12.83	13.23	12.93	12.96	-0.09	NA	0.03	0.11	-0.48
NM_003755	EIF3S4	8666	4	4	4	4	4	1	1	1	1	0	1	16.81	16.45	16.53	17.42	17.3	17.11	17.1	8.78	8.85	8.89	9.8	9.7	9.71	9.12	9.12	9.09	9.35	9.41	9.49	11.43	11.31	11.23	12.26	12.22	12.19	10.19	10.01	10.01	10.71	10.72	10.75	0.65	0.53	0.65	0.67	-0.03
NM_004846	EIF4EL3	9470	4	4	4	4	4	1	1	1	0	0	1	15.63	16.46	16.56	15.59	15.64	15.85	16.08	8.37	8.36	8.39	7.87	7.79	7.87	7.99	8.15	8.01	7.69	7.83	7.68	12.31	12.27	12.4	11.89	11.95	11.93	12.09	12.01	12.04	11.49	11.45	11.51	NA	NA	-0.11	-0.08	0.14
NM_019843	EIF4ENIF1	56478	3	4	3	3	3.25	1	1	1	1	1	1	13.27	12.56	12.59	13.84	13.8	13.97	13.82	5.61	5.83	5.61	7.14	7.06	6.94	6.42	6.52	6.59	6.15	6.17	5.98	7.24	7.24	7.24	8.53	8.46	8.62	8.22	8.19	8.2	7.81	7.9	7.86	0.77	0.54	0.85	0.95	0.59
NM_001970	EIF5A	1984	2	4	4	4	NA	1	1	1	1	1	1	14.3	11.51	11.57	16.7	16.73	12.11	11.81	7.23	7.24	7.16	11.66	11.56	11.57	9.69	9.63	9.72	10.46	10.43	10.34	9.55	9.56	9.44	12.6	12.75	12.64	11.33	11.34	11.31	10.5	10.36	10.56	1.35	1.03	1.21	1.11	0.59
NM_015849	ELA2B	51032	1	2	2	NA	NA	0	0	1	NA	0	0	10.91	9.71	9.51	NA	10.13	8.81	NA	3.37	3.36	3.33	3.43	3.54	3.35	3.42	3.69	3.29	3.35	3.16	3.09	NA	NA	NA	NA	NA	NA	NA	NA	NA	NA	NA	NA	-0.03	-0.12	-0.06	0.05	-0.05
NM_001421	ELF4	2000	NA	4	4	2	NA	1	1	1	1	1	1	NA	NA	NA	NA	NA	NA	NA	6.52	6.85	6.72	5.39	5.58	5.43	6.06	6.15	6.07	5.62	5.54	5.51	6.57	6.41	6.56	NA	NA	NA	5.55	5.86	5.87	5.71	5.64	5.64	-0.79	-1.04	-0.82	-0.88	0.26
NM_005229	ELK1	2002	3	2	2	4	NA	1	0	0	1	0	0	12.44	12.6	12.25	12.31	12.22	12.32	12.07	3.54	3.73	3.69	3.61	3.68	3.69	3.71	3.82	3.62	3.31	3.16	3.23	10.14	10.03	10.04	10.44	10.52	10.46	9.36	9.38	9.34	10.08	10.04	10.19	0.53	0.85	0.79	0.4	0.66
NM_024712	ELMO3	79767	3	4	4	3	3.5	1	1	1	0	0	1	11.94	12.27	12.38	11.19	11.17	12.21	12.18	5.94	6.3	6.33	4.43	3.99	4.53	6.42	6.36	6.43	4.69	4.4	4.88	7.89	7.81	7.88	NA	5.11	4.94	8.12	8.24	8.1	5.54	5.89	5.88	0.38	0.3	0.12	0.1	2.18
NM_022726	ELOVL4	6785	2	2	3	2	2.25	1	1	1	1	0	1	12.37	11.32	11.15	14.99	14.96	11.52	11.49	3.08	2.99	2.89	7.04	7.03	7.03	3.48	3.49	3.18	4.03	3.96	4.37	6.36	6.43	6.24	9.92	10.08	10.02	6.72	6.8	6.87	7.82	7.78	7.74	1.45	1.13	1.36	1.41	-0.05
NM_019040	ELP4	26610	3	4	4	4	3.75	1	1	1	1	1	1	11.68	10.7	10.4	12.48	12.55	12.44	12.63	5.41	5.7	5.8	7.39	7.27	7.24	7.4	7.49	7.48	6.73	6.69	6.44	7.7	7.69	7.85	9.13	9.33	9.29	9.27	9.25	9.23	8.74	8.85	8.8	0.23	0.01	0.26	0.29	0.3
NM_000117	EMD	2010	3	4	3	4	3.5	1	1	0	1	1	0	13.65	13.58	13.78	13.91	13.88	14.77	14.64	6.76	6.61	6.71	7.15	7.19	7.23	7.43	7.41	7.45	6.91	6.85	6.76	8.79	8.96	8.83	9.29	9.28	9.36	9.73	9.73	9.63	8.84	8.8	8.69	1.23	0.95	0.94	1.06	1.05
NM_007046	EMILIN1	11117	NA	2	4	NA	NA	NA	NA	NA	NA	0	0	10.29	NA	NA	NA	NA	NA	NA	3.87	3.69	3.62	3.75	3.69	3.99	3.98	4.37	4.06	4.39	4.48	4.35	NA	NA	NA	NA	NA	NA	NA	NA	NA	NA	NA	NA	0.58	-0.03	0.15	0.01	-0.26
NM_052846	EMILIN5	90187	3	4	3	1	NA	0	1	0	0	0	0	12.5	12.86	12.99	NA	NA	12.88	13.09	6.13	6.13	6.26	5.15	5.07	5.26	6.01	5.76	6.02	5.52	5.61	5.49	5.46	5.58	5.59	NA	NA	NA	NA	NA	NA	5.69	5.66	5.72	-0.05	-0.41	0.15	-0.15	0.06
NM_001425	EMP3	2014	2	4	3	4	NA	1	1	1	1	1	1	15.03	12.04	12.06	12.99	12.94	7.83	9.45	6.71	6.49	6.45	7.3	7.41	7.32	4.07	3.79	4.62	9.15	9.4	9.19	9.37	9.39	9.35	10.45	10.68	10.38	6.27	6.22	6.32	11.42	11.54	11.53	-0.67	-0.84	-0.77	-0.94	-2.05
NM_004098	EMX2	2018	NA	1	1	1	NA	NA	NA	NA	0	0	0	NA	NA	NA	NA	NA	NA	NA	2.4	2.35	2.33	2.34	2.3	2.3	2.37	2.3	2.35	2.16	2.2	2.32	NA	4.75	NA	NA	NA	NA	NA	NA	NA	4.23	NA	NA	-0.15	NA	-0.08	-0.03	-0.13
NM_001426	EN1	2019	3	1	2	3	NA	1	1	0	1	1	0	NA	12.22	12.36	NA	NA	NA	NA	4.31	4.46	4.56	2.31	2.43	2.44	2.38	2.26	2.3	2.44	2.24	2.23	7.5	7.55	7.58	6.3	6.29	6.03	7.22	7.11	7.25	6.46	6.47	6.55	NA	-0.25	NA	NA	NA
NM_001427	EN2	2020	2	3	4	2	NA	0	1	0	0	0	0	9.95	11.28	11.52	NA	NA	11.15	11.12	4.63	4.98	4.86	3.94	3.99	3.93	4.46	4.51	4.67	4.13	3.8	3.93	5.46	5.91	6.17	NA	NA	NA	NA	NA	NA	4.43	NA	4.68	0.67	0.52	0.36	0.27	-0.1
NM_004435	ENDOG	2021	3	4	4	4	3.75	1	1	1	1	1	1	12.97	12.42	12.59	13.57	13.6	13.96	13.8	6.41	6.47	6.31	7.51	7.56	7.48	7.26	7.29	7.28	6.46	6.56	6.62	8.4	8.35	8.33	9.82	9.77	9.75	9.42	9.4	9.29	8.48	8.5	8.51	0.87	0.78	1.07	0.99	0.88
NM_005107	ENDOGL1	9941	NA	3	2	2	NA	1	1	1	1	1	1	NA	NA	NA	NA	NA	NA	NA	4.56	3.92	4.03	6.69	6.59	6.36	4.82	4.99	4.94	5.26	5.21	5.21	5.59	5.67	5.53	7.97	8.15	7.98	6.34	6.17	6.5	6.75	6.79	6.89	0.83	0.8	0.98	0.89	-0.16
NM_001975	ENO2	2026	3	4	3	3	3.25	1	1	1	0	0	1	14.91	13.03	13.15	14.43	14.39	13.27	13.21	6.1	6.25	6.06	7.94	7.83	7.88	6.26	6.54	6.15	7.62	7.57	7.64	7.31	7.13	7.16	8.91	8.76	8.88	7.36	7.18	7.11	8.7	8.44	8.39	0.56	0.36	0.52	0.47	-0.73
NM_006208	ENPP1	5167	1	3	2	1	NA	0	1	1	0	1	1	12.86	NA	NA	9.28	NA	NA	NA	4.11	4.33	4.28	4.89	4.99	5.02	5.28	5.55	5.37	6.92	6.79	6.73	NA	NA	NA	NA	NA	4.63	NA	NA	NA	7.92	7.92	7.79	-2.41	-2.19	-2.3	-2.41	-2.15
NM_005021	ENPP3	5169	2	1	1	1	1.25	NA	NA	NA	0	0	0	10.7	NA	NA	10.56	NA	NA	NA	2.88	2.82	2.98	2.77	2.78	2.97	2.95	2.89	2.92	2.67	2.67	2.84	4.79	NA	NA	NA	NA	4.79	NA	NA	NA	7.42	7.34	7.42	-0.77	-0.38	-0.87	-0.38	-0.76
NM_021572	ENPP5	59084	NA	3	2	1	NA	0	1	1	0	0	0	NA	NA	NA	NA	NA	NA	NA	4.85	4.64	4.9	2.2	2.34	2.26	5.03	5.22	4.71	3.01	2.65	2.82	NA	4.86	NA	NA	NA	NA	NA	NA	NA	NA	NA	4.64	0.1	0.14	-0.16	-0.12	0.61
NM_001247	ENTPD6	955	2	4	4	3	NA	1	1	1	1	1	1	9.64	10.78	10.65	NA	NA	NA	9.59	7.38	7.41	7.42	6.95	6.87	6.83	6.96	7.01	7.06	6.81	6.86	6.93	8.37	8.49	8.48	7.72	7.57	7.61	8.14	7.92	8.03	7.78	7.75	7.78	-0.07	-0.36	-0.16	-0.23	-0.18
NM_005442	EOMES	8320	2	3	2	1	NA	0	1	1	0	1	0	NA	NA	NA	NA	NA	NA	NA	3.9	4.52	4.24	5.16	5.26	5.21	7.01	6.66	6.38	4.28	4.16	4.65	NA	NA	NA	NA	NA	NA	NA	5.48	5.44	NA	NA	NA	NA	0.25	0.14	0.27	NA
NM_006105	EPAC	10411	1	3	NA	2	NA	1	0	0	0	0	NA	9.06	9.68	NA	NA	NA	NA	NA	5.21	5.16	5.43	4.84	4.91	4.87	5.03	4.9	4.92	4.67	4.48	4.69	6.65	6.48	6.76	6.08	5.82	5.94	6	6.39	6.21	6.44	6.5	6.46	NA	NA	NA	NA	NA
NM_001431	EPB41L2	2037	3	4	2	3	NA	1	1	1	1	1	1	14.54	13.56	13.57	14.3	14.36	10.88	10.64	6.12	6.36	6.17	7.81	7.73	7.6	4.87	4.54	4.52	7.51	7.65	7.45	7.44	7.46	7.51	9.23	9.28	9.16	5.68	5.25	5.29	8.96	9.08	9.11	0.43	0.25	0.44	0.39	-1.67
NM_000119	EPB42	2038	NA	2	2	1	NA	NA	NA	NA	0	0	0	NA	NA	NA	NA	NA	NA	NA	3.61	3.65	3.66	3.69	3.77	3.69	4.31	3.75	4.03	3.66	3.6	3.81	5.46	5.52	5.44	5.35	5.02	5.31	NA	5.14	NA	4.68	5.04	4.96	-0.2	0	-0.06	0.22	0.06
NM_001978	EPB49	2039	1	4	1	3	NA	1	0	0	0	0	0	8.77	9.86	9.62	NA	NA	NA	NA	6.08	5.99	6.04	5.76	5.66	5.63	5.96	6.26	6.12	6.05	5.81	5.82	8.51	8.53	8.46	7.55	7.42	7.49	8.55	8.57	8.54	8.68	8.64	8.71	NA	0.17	NA	NA	NA
NM_004431	EPHA2	1969	NA	3	3	2	NA	1	1	1	1	1	0	NA	NA	NA	NA	NA	NA	NA	8.09	8.05	7.64	4.77	4.46	4.19	5.09	4.46	4.99	5.78	5.71	5.56	10.15	10.13	10.09	5.39	5.7	5.77	6.94	6.95	6.99	7.86	7.86	8.04	NA	NA	NA	NA	-0.32
NM_004443	EPHB3	2049	2	4	2	1	NA	0	1	1	0	0	1	NA	NA	NA	NA	NA	NA	NA	5.81	6	5.8	5.52	5.57	5.71	6.29	6.15	6.36	5.69	5.28	5.91	NA	NA	NA	NA	NA	4.44	NA	NA	NA	4.38	4.66	4.6	-0.55	-0.62	-0.27	-0.33	1.73
NM_004445	EPHB6	2051	1	3	2	2	NA	0	0	1	0	0	1	12.08	NA	9.28	10.77	10.42	10.12	9.25	4.55	4.66	4.95	5.15	5.2	5.03	4.97	4.99	5.1	5.28	5.42	5.29	NA	NA	NA	6.32	6.54	6.55	NA	NA	NA	7.59	7.62	7.6	-0.12	-0.01	0.32	0.28	-0.87
NM_001979	EPHX2	2053	3	3	3	2	2.75	1	1	1	0	0	1	14.15	13.59	13.67	15.99	15.94	13.25	13.18	5.07	4.99	4.96	7.35	7.13	7.16	4.89	4.87	5.07	5.08	5.1	5.18	NA	5.61	5.53	7.22	7.44	7.22	5.8	6.14	6.21	5.98	5.93	5.98	1.98	1.87	2.15	2.06	-0.18
NM_014805	EPM2AIP1	9852	3	4	4	2	NA	1	1	0	0	1	0	12.42	11.99	12.25	12.47	12.53	11.93	12	7.16	7.24	7.26	7.66	7.59	7.61	7.66	7.63	7.6	7.88	7.96	7.99	7.18	7.08	7.23	7.79	7.82	7.89	6.95	7.05	6.96	8.14	8.2	8.23	-0.61	-0.65	-0.49	-0.49	-0.5
NM_016633	ERAF	51327	NA	2	1	4	NA	1	0	0	0	0	0	NA	NA	NA	NA	NA	NA	NA	4.2	4.12	4.07	4.01	4.3	3.9	4.07	4.17	4.1	4.31	3.98	4.12	10.09	10.14	10.12	9.44	9.52	9.54	9.87	9.87	9.9	8.61	8.59	8.6	-0.06	0.08	NA	-0.05	0.27
NM_005702	ERAL1	26284	4	4	3	4	3.75	1	0	0	0	0	0	14.55	14.76	14.79	14.69	14.81	14.83	14.86	6.57	6.8	6.73	6.74	6.82	6.77	6.56	6.56	6.61	6.04	6.19	6.2	9.07	9.03	8.97	9.38	9.3	9.37	9.02	9	8.9	9.01	8.81	8.91	0.73	0.57	0.74	0.47	0.39
NM_006494	ERF	2077	1	4	3	4	NA	1	1	0	1	1	0	NA	NA	NA	NA	NA	NA	NA	6.24	6.17	6.3	5.9	5.79	5.81	6.81	6.83	6.85	6.09	6.24	6.11	9.62	9.57	9.63	9.11	9.09	9.28	10.44	10.35	10.23	9.14	9.13	9.16	0.38	0.23	0.21	0.35	0.75
NM_004450	ERH	2079	4	4	4	4	4	1	1	0	0	1	0	17.86	18.39	18.38	19.03	18.88	18.47	18.39	11.24	11.16	11.17	11.87	11.9	11.89	11.58	11.54	11.52	11.18	11.27	11.31	12.7	12.96	12.81	13.41	13.44	13.48	12.87	12.75	12.77	12.61	12.67	12.57	0.54	0.2	0.29	0.49	-0.1
NM_031475	ESPN	83715	NA	3	3	1	NA	NA	NA	NA	0	1	0	9.9	NA	NA	NA	NA	NA	NA	4.95	5.09	4.91	4.95	4.99	5.14	6.01	5.81	5.49	5.19	5.36	5.57	NA	NA	NA	NA	NA	NA	NA	5.02	NA	5.07	4.81	5.03	0.06	-0.21	0.06	0.05	0.17
NM_004767	ET(B)R-LP-2	9283	2	2	3	NA	NA	NA	NA	NA	NA	1	0	12.12	12.28	12.08	11.66	11.68	11.92	11.57	4.03	3.93	3.92	3.93	4.04	4.14	4.55	4.25	4.37	3.98	3.76	3.8	NA	NA	NA	NA	NA	NA	NA	NA	NA	4.56	4.36	4.43	0.23	-0.22	0.12	0.12	0.14
NM_019002	ETAA16	54465	3	4	3	NA	NA	0	1	1	NA	1	0	13.73	13.61	13.72	14.32	14.42	12.06	12.29	5.72	5.77	5.87	6.37	6.43	6.39	4.98	5.1	4.8	5.9	6.08	5.9	NA	NA	NA	NA	NA	NA	NA	NA	NA	NA	NA	NA	-0.07	0.04	0.17	0.18	-1.06
NM_001985	ETFB	2109	4	4	4	4	4	1	1	1	1	1	0	15.73	14.38	14.28	14.75	14.65	15.96	15.72	7.97	7.95	8.04	8.35	8.34	8.24	8.84	8.9	8.87	9.01	9.17	9.04	11.35	11.24	11.15	11.36	11.63	11.43	12.12	11.99	12.07	11.89	11.96	11.88	-0.66	-0.7	-0.69	-0.71	-0.28
NM_014297	ETHE1	23474	3	4	4	1	NA	1	1	1	0	1	1	13.83	13.24	13.22	14.03	13.97	12.99	12.91	6.97	6.88	6.95	7.49	7.62	7.54	6.47	6.47	6.54	6.99	6.95	6.82	5.59	5.55	5.5	6.35	6.54	6.52	NA	5.39	NA	5.47	5.43	5.35	0.64	0.38	0.62	0.67	-0.57
NM_014210	EVI2A	2123	3	1	1	1	NA	0	1	0	0	0	0	13.86	NA	NA	12.46	12.34	NA	NA	2.59	2.15	2.41	5.47	5.88	5.92	2.62	2.88	2.51	7.52	7.29	7.51	NA	4.95	4.68	4.79	NA	NA	NA	NA	NA	4.98	4.5	4.33	-1.56	-1.09	-1.23	-1.05	NA
NM_006495	EVI2B	2124	3	1	2	2	NA	1	1	1	0	0	1	13.32	NA	NA	13.23	13.24	NA	NA	2.76	3.07	2.73	6.69	6.76	6.52	2.7	2.76	2.78	6.69	7.07	6.46	6.71	6.58	6.76	8.1	7.62	7.8	7.36	6.88	7.1	8.35	8.1	8.14	-0.01	-0.18	-0.1	-0.24	NA
NM_001988	EVPL	2125	2	2	4	2	NA	NA	NA	NA	0	0	0	11.26	10.47	10.54	10.66	10.37	11.01	11.3	4.09	3.72	3.94	4.41	4.02	4.03	4.28	4.28	4.37	3.78	3.96	4.14	NA	NA	NA	NA	NA	NA	6.64	6.48	6.55	4.64	4.77	NA	0.05	-0.24	-0.2	-0.29	-0.22
NM_004455	EXTL1	2134	NA	3	3	2	NA	NA	NA	NA	0	0	0	NA	NA	NA	NA	NA	NA	NA	4.25	4.06	4.23	4.05	4.22	4.24	4.68	4.33	4.53	3.81	3.99	4.19	6.12	6.32	6.24	6.52	5.97	5.96	6.42	6.42	6.48	6.68	6.46	6.67	-0.1	0.04	-0.19	-0.1	-0.2
NM_001439	EXTL2	2135	4	4	2	3	NA	1	1	1	1	1	0	14	14.4	14.49	14.09	14.09	11.96	11.87	7.23	7.23	7.15	7.17	7.06	7.05	5.58	5.35	5.71	7.18	7.22	7.19	7.82	7.77	7.82	7.71	7.99	7.79	6.66	6.37	6.71	7.65	7.64	7.68	-0.27	-0.11	-0.29	-0.12	-0.65
NM_000504	F10	2159	1	2	2	NA	NA	NA	NA	NA	NA	0	0	14.07	9.82	10.44	NA	9.15	NA	NA	4.06	4	3.55	3.89	3.84	3.91	3.96	3.98	3.92	4.66	4.83	4.43	NA	NA	NA	NA	NA	NA	NA	NA	NA	7.55	7.69	7.59	-1.16	-1.17	-1.15	-1.15	-1.33
NM_000129	F13A1	2162	NA	2	1	NA	NA	NA	NA	NA	NA	0	0	NA	NA	NA	NA	NA	NA	NA	3.47	3.31	3.47	3.23	3.47	3.49	3.84	3.48	3.38	3.54	3.48	3.52	NA	NA	NA	NA	NA	NA	NA	NA	NA	NA	NA	NA	-0.15	-0.33	-0.45	-0.41	-0.18
NM_001994	F13B	2165	NA	1	1	NA	NA	NA	NA	NA	NA	0	0	NA	NA	NA	NA	NA	NA	NA	2.31	2.31	2.25	2.25	2.24	2.22	2.15	2.16	2.34	2.25	2.41	2.34	NA	NA	NA	NA	NA	NA	NA	NA	NA	NA	NA	NA	-0.16	NA	NA	NA	NA
NM_012151	F8A	8263	4	4	4	4	4	1	1	1	1	1	1	14.71	12.7	12.77	14.95	14.92	15.78	15.54	3.8	3.95	3.55	7.82	7.84	7.84	8.44	8.43	8.38	7.52	7.74	7.6	5.39	5.17	5.06	10.71	10.99	10.84	11.44	11.36	11.35	10.5	10.61	10.54	0.05	0.03	0.19	0.17	0.73
NM_000133	F9	2158	NA	1	1	3	NA	NA	NA	NA	0	0	0	NA	NA	NA	NA	NA	NA	NA	2.49	2.59	2.35	2.53	2.75	2.74	2.6	2.66	2.67	2.45	2.41	2.3	7.55	7.52	7.66	7.26	7.42	7.57	7.54	7.62	7.54	8.61	8.54	8.52	-0.3	0.44	-0.06	-0.14	-0.07
NM_024306	FA2H	79152	4	3	3	3	3.25	1	1	0	0	1	0	14.91	14.85	14.89	11.85	11.96	15.79	15.8	5.66	5.68	5.81	3.82	4.6	4.6	6.13	6.14	6.03	5.52	5.5	5.57	8.01	7.94	7.98	5.59	NA	5.34	8.3	7.89	8	8.18	7.92	8.01	NA	NA	NA	NA	NA
NM_001443	FABP1	2168	NA	1	2	NA	NA	NA	NA	NA	NA	0	0	16.24	NA	NA	NA	NA	NA	NA	2.69	2.32	2.17	2.52	2.42	2.24	2.33	2.63	2.43	7.2	7.44	7.5	NA	NA	NA	NA	NA	NA	NA	NA	NA	11.97	12.16	12.02	-5.04	-5.7	-4.98	-5.28	-5.97
NM_000134	FABP2	2169	NA	2	1	NA	NA	NA	NA	NA	NA	0	0	NA	NA	NA	NA	NA	NA	NA	3.4	3.74	3.4	3.44	3.44	3.51	3.47	3.35	3.43	3.16	3.4	3.31	NA	NA	NA	NA	NA	NA	NA	NA	NA	NA	NA	4.64	NA	-0.41	NA	-0.1	NA
NM_001442	FABP4	2167	NA	2	1	NA	NA	NA	NA	NA	NA	0	0	NA	NA	NA	NA	NA	NA	NA	3.13	3.36	3.2	3.12	2.87	2.95	3.1	2.99	2.86	2.96	2.78	2.9	NA	NA	NA	NA	NA	NA	NA	NA	NA	NA	NA	NA	NA	-0.04	NA	NA	NA
NM_013402	FADS1	3992	3	4	4	3	3.5	1	1	1	1	1	1	14.88	10.46	10.18	13.82	13.8	13.85	13.86	5.36	5.4	5.23	7.52	7.39	7.4	7.25	7.29	7.19	8.16	8.14	8.19	5.62	5.52	5.33	7.51	7.73	7.58	9.26	9.15	9.39	8.95	8.96	8.99	-0.83	-0.92	-0.8	-0.83	-1.36
NM_000137	FAH	2184	2	4	3	3	NA	1	1	1	0	0	1	12.77	11.96	11.82	13.24	13.22	11.47	11.52	6.09	6.09	6.21	7.58	7.61	7.69	5.86	6.06	5.68	6.51	6.67	6.57	7.47	7.2	7.38	8.38	8.48	8.41	6.92	6.91	7.02	7.17	7.28	7.23	0.96	0.41	0.96	0.75	NA
NM_012080	FAM16AX	8226	2	4	3	4	NA	1	1	0	0	0	1	11.36	11.24	11.09	12.13	12.24	11.2	11.29	7.53	7.55	7.53	8.11	8.17	8.09	7.38	7.65	7.53	7.18	7.42	7.36	8.76	8.76	8.67	9.15	9.5	9.37	8.42	8.34	8.5	8.36	8.5	8.32	0.44	0.3	0.6	0.56	0.07
NM_016078	FAM18B	51030	3	4	4	4	3.75	0	0	1	0	0	1	13.99	13.98	13.87	13.35	13.33	13.85	13.91	7.51	7.43	7.59	7.08	7.24	7.27	7.84	7.65	7.63	7.76	7.72	7.56	10.34	10.13	10.04	9.49	9.77	9.48	9.92	10.17	9.89	10.13	10.05	10.13	-0.94	-0.97	-0.7	-0.77	-0.07
NM_020223	FAM20C	56975	2	3	4	4	NA	0	1	1	0	0	1	12.48	10.58	10.29	NA	NA	11.38	11.24	4.67	4.66	4.76	3.19	3.31	3.51	4.89	4.86	5	6.26	6.31	6.45	8.76	8.81	8.75	NA	NA	NA	8.98	9.13	9.01	10.2	10.25	10.21	-2.46	-1.95	-2.71	-2.77	-0.74
NM_138805	FAM3D	131177	NA	3	2	NA	NA	NA	NA	NA	NA	0	0	NA	NA	NA	NA	NA	NA	NA	4.24	4.23	4.23	4.4	4.15	4.17	4.45	4.51	4.38	4.07	4.11	4.05	NA	NA	NA	NA	NA	NA	NA	NA	NA	4.82	4.81	4.52	0.1	0.42	0.64	0.58	0.41
NM_021922	FANCE	2178	2	4	4	3	NA	1	1	1	1	1	1	10.69	9.3	NA	NA	10.31	10.88	10.76	5.44	5.48	5.54	6.9	6.9	6.82	6.69	6.75	6.73	6.24	6.35	6.22	5.12	5.39	5.33	7.67	7.41	7.66	7.37	7.3	7.49	7.28	7.14	6.99	0.15	0.03	0.18	0.24	0.13
NM_018062	FANCL	55120	3	4	4	3	3.5	1	1	1	0	0	1	14.86	13.84	13.69	14.52	14.53	13.65	13.62	7.49	7.37	7.58	8.07	8.06	8.09	7.74	7.68	7.75	8.59	8.57	8.57	8.24	8.25	8.32	8.53	8.8	8.8	7.99	7.91	8.04	8.71	8.91	8.83	-0.99	-0.99	-0.91	-0.87	-1.26
NM_004460	FAP	2191	3	2	2	2	2.25	1	1	1	0	1	1	12.04	12.4	12.6	NA	NA	NA	NA	4.95	5	4.82	3.13	3.38	2.71	3.35	3.32	3.43	4.25	3.98	4.33	6.93	6.79	7.2	4.89	5.11	NA	NA	NA	NA	6.94	6.99	6.89	NA	-1.89	-2.11	-1.82	NA
NM_005245	FAT	2195	3	4	4	2	NA	1	1	1	1	1	1	14.14	13.84	13.9	14.62	14.5	13.1	13.12	8.64	8.74	8.44	9.88	9.75	9.82	7.82	8.06	7.83	9.01	8.96	9.05	7	7.02	7.34	8.24	8.47	8.46	6.49	6.57	6.63	7.7	7.69	7.54	1.14	0.97	1.43	1.12	-0.61
NM_001447	FAT2	2196	NA	3	2	1	NA	NA	NA	NA	0	0	0	NA	NA	NA	NA	NA	NA	NA	4.33	4.41	4.57	4.36	4.26	4.1	4.26	4.17	4.3	3.82	3.94	4.06	NA	NA	NA	4.62	NA	NA	NA	NA	NA	NA	4.41	NA	-0.12	-0.11	-0.29	-0.29	0.1
NM_033085	FATE	89885	NA	3	1	1	NA	NA	NA	NA	0	0	0	NA	NA	NA	NA	NA	NA	NA	5.02	5.1	5.1	5.25	5.02	5.01	5.18	5.1	5.35	4.92	4.32	4.82	NA	4.91	NA	5.03	NA	4.44	NA	NA	NA	NA	4.74	4.43	0.4	NA	NA	NA	NA
NM_001998	FBLN2	2199	3	3	2	3	2.75	0	0	1	0	0	1	14.01	10.2	10.44	14.29	14.24	NA	NA	4.33	3.78	4.04	4.61	4.95	5	4.11	4.01	4.28	4.68	4.32	4.77	NA	NA	NA	7.37	7.51	7.61	NA	NA	NA	6.94	7.07	6.98	0.95	0.69	0.99	0.97	-1.6
NM_003837	FBP2	8789	NA	3	NA	NA	NA	NA	NA	NA	NA	NA	NA	NA	NA	NA	NA	NA	NA	NA	4.45	4.46	4.24	4.09	4.12	4.45	4.41	4.44	4.3	4.24	3.99	4.23	NA	NA	NA	NA	NA	NA	NA	NA	NA	NA	NA	NA	NA	NA	NA	NA	NA
NM_012157	FBXL2	25827	1	3	2	1	NA	0	1	0	0	1	1	9.46	9.59	9.57	NA	9.63	NA	NA	5.39	5.4	5.36	5.35	5.21	5.17	4.91	5	4.86	4.93	5.04	5.03	4.99	4.86	NA	NA	NA	4.89	NA	NA	NA	5.33	4.81	4.86	-0.39	-0.07	-0.35	-0.36	-1.14
NM_012163	FBXL9	26231	2	3	1	3	NA	1	0	0	1	0	0	10.89	10.82	10.46	11.21	11.26	NA	NA	4.74	4.44	4.33	4.5	4.52	4.37	4.67	4.59	4.39	4.08	4.03	4.38	7.09	7.09	7.16	7.45	7.41	7.34	7.84	7.83	7.89	7.67	7.15	7.08	0.64	0.09	-0.01	0.01	-0.04
NM_012177	FBXO5	26271	3	4	4	4	3.75	1	1	1	0	0	1	14.34	13.45	13.45	14.99	14.99	13.05	13.26	7.96	7.82	7.99	9.57	9.6	9.62	8.09	7.94	8.07	8.93	8.91	8.88	9.78	9.73	9.74	9.98	10.1	9.99	9.62	9.59	9.51	9.57	9.61	9.67	0.12	0.01	0.26	0.28	-1.22
NM_018438	FBXO6	26270	NA	4	3	3	NA	1	1	1	1	0	1	NA	NA	NA	NA	NA	NA	NA	7.05	7.07	7.26	4.5	4.18	4.4	6.82	6.76	6.69	5.24	5.34	5.47	8.65	8.57	8.57	4.67	4.87	4.98	7.94	8.1	7.95	6.91	6.97	6.92	-0.05	-0.21	-0.24	0.07	0.48
NM_003890	FCGBP	8857	1	3	2	1	NA	NA	NA	NA	0	0	0	10.97	NA	9.67	10.07	NA	NA	NA	5.02	4.79	4.72	5.03	4.95	5.05	5	4.94	4.69	4.85	4.87	4.89	5.36	5.58	5.37	5.46	5.89	5.54	NA	5.57	5.65	6.92	6.97	6.94	-0.56	-0.31	-0.68	-0.3	-0.55
NM_015122	FCHO1	23149	1	3	3	3	NA	1	0	1	0	1	1	9.7	NA	9.97	NA	9.45	NA	NA	5.42	5.18	5.67	5.68	5.69	5.8	6.43	6.32	6.25	5.24	5.16	5.39	NA	NA	NA	6.67	6.65	6.87	8.28	8.25	8.31	5.56	5.77	5.43	1.07	1.1	1.13	1.3	1.94
NM_000140	FECH	2235	3	4	4	4	3.75	1	1	1	0	0	1	12.66	12.74	12.91	13.71	13.94	13.26	13.39	7.64	7.64	7.53	8.47	8.47	8.52	7.69	7.77	7.71	7.07	7.13	6.98	9.2	9.24	9.28	10.27	10.16	10.15	9.28	9.17	9.16	8.27	8.36	8.43	1.61	1.38	1.62	1.59	1.17
NM_018708	FEM1A	55527	1	4	3	2	NA	1	1	1	0	0	0	NA	NA	NA	NA	NA	8.61	9.34	6.27	6.51	6.44	7.32	7.27	7.1	6.54	6.64	6.47	6.32	6.41	6.34	6.32	6.17	6.28	7.13	7.05	7.1	6.24	6.14	6.07	6.22	6.33	6.37	0.83	NA	0.98	1.02	0.4
NM_002005	FES	2242	NA	4	3	NA	NA	0	1	1	NA	1	1	NA	NA	NA	NA	NA	NA	NA	4.01	3.64	3.63	5.94	5.94	6	6.84	6.78	6.83	4.06	3.94	4.15	NA	NA	NA	NA	NA	NA	NA	NA	NA	5.36	5.31	5.4	1.95	2.14	1.89	2.14	2.84
NM_005141	FGB	2244	NA	2	1	1	NA	NA	NA	NA	0	1	0	15.97	NA	NA	NA	NA	NA	NA	3.84	3.61	3.59	3.35	3.69	3.21	4.21	4.35	4.29	8.4	8.11	7.98	6.01	5.86	6.02	6.47	5.15	5.48	5.83	5.72	5.84	8.89	8.71	8.79	NA	NA	NA	NA	NA
NM_004465	FGF10	2255	NA	1	1	NA	NA	NA	NA	NA	NA	0	0	NA	NA	NA	NA	NA	NA	NA	3.04	3	2.99	3.08	2.85	3.07	3	2.99	3.29	2.75	2.69	2.69	NA	NA	NA	NA	NA	NA	NA	NA	NA	NA	NA	NA	NA	NA	NA	NA	NA
NM_003867	FGF17	8822	3	3	1	NA	NA	NA	NA	NA	NA	0	0	12.27	NA	NA	12.84	12.19	NA	NA	4.56	4.41	4.53	4.51	4.19	4.44	4.69	4.46	4.64	4.23	3.83	4.28	NA	NA	NA	NA	NA	NA	NA	NA	NA	NA	NA	NA	NA	-0.27	NA	NA	NA
NM_019851	FGF20	26281	NA	1	2	1	NA	NA	NA	NA	0	0	0	NA	NA	NA	NA	NA	NA	NA	2.51	2.48	2.41	2.46	2.38	2.3	2.46	2.45	2.51	2.46	2.33	2.29	5.71	5.86	5.78	5.76	5.84	5.71	5.97	5.65	5.8	5.66	5.7	5.56	NA	0.33	NA	NA	NA
NM_019113	FGF21	26291	1	3	2	NA	NA	NA	NA	NA	NA	0	0	8.09	NA	NA	9.21	NA	NA	NA	4.36	4.47	4.5	4.46	4.41	4.54	4.67	4.56	4.69	4.23	4.21	4.17	NA	NA	NA	NA	NA	NA	NA	NA	NA	NA	NA	NA	NA	0.36	NA	0.72	0.49
NM_020638	FGF23	8074	NA	2	1	1	NA	NA	NA	NA	0	0	0	NA	NA	NA	NA	NA	NA	NA	3.79	3.64	3.49	3.37	3.53	3.56	4.13	3.74	3.64	3.37	3.67	3.61	NA	NA	NA	4.79	NA	NA	NA	NA	NA	5.29	5.43	5.62	NA	NA	NA	NA	NA
NM_020996	FGF6	2251	1	3	2	2	NA	NA	NA	NA	0	0	1	9.91	NA	NA	NA	8.74	NA	7.52	5.63	5.34	5.39	5.54	5.53	5.45	5.75	5.58	5.51	5.34	5.3	5.44	6.36	6.36	6.53	6.41	6.19	6.27	6.1	6.34	6.5	6.35	6.38	6.39	-0.48	-0.21	-0.45	-0.21	0.25
NM_017704	FGIF	54851	3	4	3	3	3.25	1	1	1	0	0	1	12.7	NA	12.94	14.1	13.98	12.55	12.28	6.73	6.67	6.79	8.02	7.9	7.82	6.79	6.72	6.77	7.01	7.09	7	7.6	7.64	7.67	8.63	9.1	8.84	7.43	7.31	7.42	8.2	8.25	8.25	0.56	0.5	0.63	0.54	-0.23
NM_006682	FGL2	10875	NA	1	1	NA	NA	NA	NA	NA	NA	0	0	NA	NA	NA	NA	NA	NA	NA	2.47	2.5	2.57	2.59	2.58	2.56	2.73	2.71	2.58	2.39	2.42	2.28	NA	NA	NA	NA	NA	NA	NA	NA	NA	NA	NA	NA	-0.18	-0.1	-0.23	-0.09	-0.13
NM_004468	FHL3	2275	NA	3	3	1	NA	NA	NA	NA	0	0	0	NA	NA	NA	NA	NA	NA	NA	5.59	5.54	5.76	5.64	5.63	5.73	5.57	5.55	5.58	5.74	5.73	5.77	5.89	5.46	5.47	NA	5.38	5.34	5.51	5.57	NA	5.62	5.88	5.43	0.34	0.17	0.19	0.12	-0.13
NM_013241	FHOD1	29109	3	4	4	3	3.5	1	1	1	1	1	1	13.38	10.98	10.95	12.97	12.55	13.2	13.17	5.25	5.41	5.38	5.98	5.97	6.17	5.99	5.97	5.96	5.94	6.06	6.07	6.26	5.81	5.7	7.28	7.17	7.22	7.44	7.36	7.38	7.37	7.29	7.33	0.1	-0.14	0.15	0.02	-0.12
NM_004469	FIGF	2277	1	2	1	NA	NA	NA	NA	NA	NA	0	0	NA	NA	NA	NA	NA	NA	NA	3.15	2.99	2.94	3.19	2.94	2.99	3.38	3.14	3.17	3.05	2.9	2.93	NA	NA	NA	NA	NA	NA	NA	NA	NA	NA	NA	NA	NA	0.15	-0.31	-0.17	-0.14
NM_021939	FKBP10	60681	4	2	2	3	NA	0	1	1	0	1	0	15.04	NA	8.39	NA	NA	14.92	14.78	4.13	3.65	3.99	4.15	3.67	3.78	5.62	6.13	5.46	5.73	5.24	6.27	NA	NA	NA	NA	NA	NA	8.22	8.16	8.15	7.66	7.69	7.38	-2.51	NA	-2.73	-2.83	-0.04
NM_022110	FKBPL	63943	2	4	2	3	NA	1	0	1	1	1	0	11.83	11.62	11.58	11.84	11.79	13.27	13.34	5.79	5.9	5.65	6.02	6.24	6.1	6.79	6.47	6.48	5.59	5.54	5.76	6.92	6.97	6.95	7.5	7.5	7.48	8.18	8.23	8.15	6.66	6.7	6.72	0.52	0.54	0.04	0.34	0.99
NM_004118	FKHL18	2307	1	2	4	NA	NA	NA	NA	NA	NA	0	0	NA	NA	NA	NA	NA	NA	NA	4.2	4.13	4.05	3.89	4.2	4.05	4.33	4.13	4.27	3.34	3.72	3.71	NA	NA	NA	NA	NA	NA	NA	NA	NA	NA	NA	NA	0.69	0.03	0.36	0.27	0.04
NM_022145	FKSG14	64105	3	4	4	4	3.75	1	1	1	0	0	1	13.99	13.58	13.89	14.87	14.88	13.82	13.85	7.9	7.75	8.09	8.87	8.91	8.99	8.33	8.28	8.39	8.56	8.48	8.48	9.61	9.8	9.6	10.66	10.76	10.72	9.39	9.41	9.48	10.16	10.14	10.18	-0.46	-0.5	-0.29	-0.25	-0.79
NM_032553	FKSG79	84636	3	1	2	2	NA	0	1	1	0	0	1	9.36	NA	NA	13.15	13.28	NA	NA	2.63	2.4	2.48	7.32	7.29	7.4	2.42	2.44	2.43	2.58	2.76	2.76	NA	NA	NA	6.2	5.99	6.01	NA	NA	NA	NA	NA	NA	1.27	1.12	1.71	1.23	0
NM_032029	FKSG87	83953	NA	1	3	1	NA	NA	NA	NA	0	0	0	NA	NA	NA	NA	NA	NA	NA	2.8	2.88	2.76	2.74	2.58	2.59	2.83	2.57	2.66	2.56	2.58	2.68	NA	5.25	NA	5.08	5.11	NA	5.27	NA	5.48	5.13	5.1	5.3	-0.2	-0.34	-0.27	-0.48	-0.1
NM_017983	FLJ10055	55062	NA	3	3	2	NA	1	0	1	1	0	1	NA	NA	NA	NA	NA	NA	NA	4.36	4.86	4.54	4.21	3.77	4.15	5.08	5.15	5.03	6.79	6.67	6.8	7.1	7.06	7.03	6.08	6.17	6.21	7.39	7.37	7.53	9.55	9.59	9.63	-3.13	-3.03	-3.13	-3.18	-1.91
NM_017986	FLJ10060	55065	1	3	3	2	NA	1	0	0	0	0	0	NA	NA	9.17	9.14	10.01	11.62	9.98	4.44	4.48	4.82	4.44	4.31	4.67	5.07	4.67	5.16	4.28	4.35	4.17	7.15	7.26	7.58	6.05	6.17	6.34	7.08	6.8	6.86	6.54	6.59	6.7	0.67	0.01	0.54	0.46	0.5
NM_017993	FLJ10094	55068	2	2	2	NA	NA	NA	NA	NA	NA	0	0	11.78	NA	9.57	11.12	11.49	NA	10.32	4.14	3.79	3.77	4.53	4.56	4.89	3.85	3.9	3.86	4.53	4.31	4.36	NA	NA	NA	NA	NA	NA	NA	NA	NA	NA	NA	NA	-0.21	-0.22	-0.05	-0.06	NA
XM_043653	FLJ10097	56271	4	4	3	4	3.75	1	1	1	1	1	1	14.64	15.24	15.31	14.19	14.21	10.5	11.11	8.74	8.73	8.83	7.73	7.78	7.84	3.97	4.37	4.07	7.84	7.95	7.94	10.81	10.84	10.79	9.9	10.01	10.07	6.74	6.76	6.61	9.76	9.94	9.76	-0.2	-0.38	0.05	-0.02	-2.09
NM_017996	FLJ10103	55070	3	3	3	3	3	1	1	1	1	0	1	13.56	12.37	12.48	13.23	13.22	13.15	13.16	5.43	5.11	5.31	6.04	6.2	6.15	5.58	5.7	5.82	5.89	5.94	5.8	7.49	7.39	7.31	8.51	8.68	8.61	7.74	7.81	7.76	8.64	8.71	8.51	-0.31	-0.42	-0.21	-0.19	-0.5
NM_018011	FLJ10154	55082	4	4	3	2	NA	1	1	1	0	1	1	15.85	15.01	15.25	16.28	16.29	14.21	14.31	8.37	8.44	8.52	9.54	9.52	9.61	8.07	8.05	8.09	9.51	9.52	9.51	6.32	6.36	6.44	7.86	7.78	7.89	5.97	5.96	6.15	7.33	7.65	7.42	0.08	-0.26	0.05	-0.13	-1.66
NM_018022	FLJ10199	55092	3	3	3	2	2.75	1	0	1	1	1	1	15.01	12.17	12.57	10.24	NA	14.76	14.85	4.63	3.97	4.32	4.21	4.17	4.25	5.2	5.23	5.37	5.17	5.32	5.25	6.36	5.93	5.76	4.67	NA	4.79	7.27	7.51	7.57	7.23	7.25	7.3	-3.73	-4.02	-3.47	-3.76	-0.65
NM_018024	FLJ10204	55093	3	4	4	4	3.75	1	1	1	1	1	1	12.15	12.21	12.49	12.97	12.86	13.24	13.49	7.58	7.55	7.76	8.39	8.36	8.31	8.78	8.73	8.71	7.36	7.47	7.35	8.33	8.38	8.43	8.86	8.95	8.98	9.35	9.18	9.09	7.75	7.79	7.65	0.63	0.4	0.73	0.79	1.21
NM_018029	FLJ10213	55096	2	3	3	3	2.75	1	0	1	0	0	1	11.61	10.94	10.56	11.72	11.51	10.76	10.89	4.98	5.21	4.82	5.87	5.88	5.69	4.81	5.22	5.06	5.5	5.41	5.41	7.8	7.71	7.74	8.43	8.41	8.4	7.75	7.55	7.72	9.1	9.08	9	0.03	0.21	0.15	0.11	-0.51
NM_018040	FLJ10252	55105	2	3	2	2	2.25	1	1	1	1	1	0	12.13	11.02	11.35	11.52	11.45	11.8	11.84	4.54	4.2	4.23	4.84	4.63	4.61	5.27	5.08	5.24	4.83	4.91	4.75	6.53	6.57	6.62	7	7.03	7.04	7.21	7.14	7.28	7.34	7.39	7.43	-0.25	-0.01	-0.24	-0.12	0.36
NM_018056	FLJ10315	55116	1	3	4	1	NA	1	1	1	0	0	1	10.19	NA	NA	10.18	10.49	NA	9.75	4.85	4.87	5.11	6.26	6.19	6.2	5.2	5.18	5.17	5.21	5.35	5.38	5.59	5.61	5.83	6.73	6.87	6.88	5.55	5.96	5.8	6.1	6.42	6.41	0.45	0.2	0.55	0.49	-0.31
NM_018060	FLJ10326	55699	4	4	4	4	4	1	1	1	1	1	0	16.21	16.09	16.23	16.2	16.27	15.32	15.45	8.93	8.97	8.87	9.27	9.17	9.14	8.46	8.53	8.47	9.37	9.41	9.29	9.31	9.32	9.24	9.34	9.1	9.43	8.43	8.45	8.57	9.61	9.65	9.71	0.08	0.07	0.17	0.2	-0.45
NM_018061	FLJ10330	55119	3	4	3	3	3.25	1	1	1	0	1	1	13.79	13.33	13.42	14.4	14.38	13.92	13.95	6.43	6.5	6.41	7.61	7.49	7.53	7.22	7.21	7.28	6.96	6.95	6.92	8.11	8.13	7.84	9.11	9.36	9.32	8	8.31	8.24	8.51	8.54	8.39	0.54	0.46	0.83	0.68	0.63
NM_018074	FLJ10374	55702	2	4	3	4	NA	NA	NA	NA	0	0	0	12	11.38	11.47	11.18	11.58	11.85	12.18	6.21	5.97	6.14	6.23	6.32	6.29	6.47	6.36	6.41	5.75	6.16	5.88	9.23	9.21	9.19	9.3	9.58	9.48	9.36	9.44	9.39	8.98	9.13	9.17	0.3	NA	0.47	0.53	0.67
NM_018077	FLJ10377	55131	4	4	4	2	NA	1	1	1	1	1	1	14.94	13.31	13.14	15	15.01	14.77	14.69	6.17	6.56	6.56	8.31	8.26	8.38	7.67	7.79	7.74	7.7	7.76	7.46	5.49	5.7	5.5	7.23	7.02	7.06	6.39	6.27	6.59	6.85	6.52	6.72	0.26	0.19	0.37	0.29	-0.24
NM_018079	FLJ10379	55133	3	3	3	3	3	1	1	1	0	1	0	12.02	NA	11.64	NA	NA	12.5	12.58	5.7	5.72	5.51	5.7	5.65	5.46	6.43	6.78	6.48	6.33	6.4	6.3	7.37	7.36	7.34	7.02	7.03	7.14	7.41	7.44	7.56	7.94	8.08	8.06	-0.58	-0.45	-0.47	-0.48	0.27
NM_018081	FLJ10385	55135	2	4	2	3	NA	1	1	0	1	0	0	11.84	11.74	11.48	11.82	12	12.17	12.04	5.97	5.88	5.8	6.48	6.35	6.32	6.17	6.19	6.16	5.44	5.68	5.69	6.63	6.48	6.55	7.36	7.46	7.48	7.17	7.33	7.32	6.16	6.04	6.12	0.75	0.59	0.63	0.77	0.93
NM_018089	FLJ10415	55139	2	4	2	3	NA	1	1	1	1	0	1	12.61	10.25	9.81	11.47	11.48	11.13	11.26	5.79	5.89	5.98	6.41	6.39	6.4	6.3	6.21	6.19	6.66	6.84	6.62	7.48	7.39	7.43	8.21	8.41	8.44	8.3	8.2	8.3	9.02	9.06	9.05	0.09	-0.15	-0.17	0.06	0
NM_018122	FLJ10514	55157	3	4	3	3	3.25	1	1	1	1	1	0	14.78	13.78	13.69	13.73	13.81	15.6	15.45	6.24	6.25	6.22	6.43	6.46	6.44	7.65	7.82	7.8	6.72	6.76	6.62	7.97	8	7.98	8.58	8.32	8.28	9.42	9.42	9.39	9.08	8.82	8.85	-0.98	-1.08	-0.8	-0.81	0.54
NM_018124	FLJ10520	55159	3	4	3	2	NA	1	0	0	0	1	0	12.71	12.3	12.38	13.31	13.3	12.85	12.95	6.13	6.37	6.36	6.85	6.65	6.72	6.91	7.12	6.93	7.02	7.22	7.12	6.08	5.86	5.91	6.42	6.4	6.48	6.29	6.22	6.15	6.94	6.74	6.63	0.68	NA	0.57	0.34	-0.25
NM_018130	FLJ10539	55164	4	4	3	3	3.5	1	1	1	0	0	1	13.97	13.59	NA	16.3	16.29	NA	NA	7.35	7.44	7.28	10.05	9.99	10	7.64	7.76	7.63	7.4	7.49	7.57	7.05	7.26	7.2	9.47	9.66	9.48	7.39	7.4	7.25	7.53	7.64	7.6	2.18	1.98	2.24	2.39	0.76
NM_018133	FLJ10546	55167	3	4	3	1	NA	0	1	1	0	1	1	13.24	12.56	12.81	14.96	14.98	12.86	13.02	5.16	5.43	5.39	7.91	7.67	7.67	6.5	6.63	6.46	6.61	6.67	6.43	NA	NA	NA	5.12	5.23	5.19	NA	NA	NA	NA	NA	NA	1.3	1.18	1.38	1.49	0.27
NM_018134	FLJ10547	55721	1	3	2	3	NA	1	1	1	0	0	1	10.81	NA	9.64	12.43	11.99	10.27	10.37	4.07	4.27	4.17	4.88	4.92	5	4.4	4.49	4.32	4.08	4.16	4.12	7.44	7.62	7.64	8.57	8.53	8.71	7.99	7.84	7.84	7.94	7.92	8.11	1.15	1.13	1.07	1.23	-0.07
NM_018138	FLJ10560	55171	2	4	3	2	NA	1	1	1	0	1	1	10.88	10.52	10.31	11.67	11.79	11.45	11.01	5.62	5.74	5.8	7.47	7.52	7.3	6.87	6.98	6.82	6.33	6.46	6.28	5.87	5.61	5.22	7.02	7.07	7	6.15	6.63	6.5	6.11	6.19	6.07	0.78	1.06	0.81	0.83	0.57
NM_018140	FLJ10565	55722	3	3	4	3	3.25	1	1	1	1	1	1	13.78	13.59	13.5	14.83	14.9	13	13.09	5.58	5.68	5.81	6.85	7.09	7.04	5.31	4.88	5.14	5.58	5.48	5.29	7.89	7.92	7.85	9.07	9.14	9.03	6.92	6.99	7.05	7.72	7.92	7.96	1.09	0.89	1.21	1.2	-0.8
NM_018142	FLJ10569	55174	4	1	4	3	NA	1	0	1	0	0	1	15.11	14.31	14.5	15.69	15.62	14.42	14.53	2.14	2.31	2.21	2.49	2.58	2.72	2.18	2.32	2.31	2.6	2.55	2.65	8.45	8.5	8.57	9.8	9.65	9.73	8.71	8.61	8.55	9.04	9.04	9.05	0.6	0.52	0.68	0.71	-0.57
NM_018146	FLJ10581	55178	3	4	4	4	3.75	1	1	1	1	1	1	11.95	9.71	10.11	12.68	12.52	13.04	12.99	5.22	5.34	5.38	7.84	7.75	7.63	7.65	7.65	7.68	6.64	6.54	6.54	7.66	7.48	7.36	9.09	9.11	9.02	8.84	9.18	8.92	7.64	7.69	7.68	0.92	0.8	1	1.07	0.87
NM_018164	FLJ10637	55726	4	4	4	4	4	1	1	1	1	0	0	14.3	14.33	14.39	14.74	14.75	13.64	13.8	9.33	9.29	9.32	9.82	9.79	9.77	8.94	9.04	9.02	9.55	9.52	9.58	10.37	10.38	10.35	10.63	10.72	10.67	9.62	9.62	9.61	10.49	10.46	10.48	-0.01	-0.13	0.13	0.03	-0.76
NM_018169	FLJ10652	55196	3	4	4	3	3.5	1	1	1	1	0	1	13.04	12.42	12.39	14.86	14.96	12.08	11.86	6.77	6.81	6.62	9.31	9.3	9.35	6.36	6.59	6.59	7.49	7.55	7.31	8.54	8.44	8.17	10.58	11.02	11.16	7.37	7.39	7.35	9.31	9.34	9.52	1.74	1.8	1.91	1.96	-0.92
NM_018173	FLJ10665	55200	2	3	3	1	NA	1	0	0	0	0	0	11.3	10.47	10.13	10.39	11.41	10.74	10.58	4.7	4.73	4.84	4.54	4.62	4.63	4.86	5.15	4.89	4.74	4.61	4.79	NA	4.64	5.4	5.03	4.65	5.07	6	5.86	5.97	5.75	5.68	5.78	0.34	0.25	0.09	0.04	0.04
NM_018184	FLJ10702	55207	4	4	4	4	4	1	1	1	1	0	1	14.93	15.77	15.94	15.19	15.19	15.63	15.69	9.65	9.67	9.5	9.02	9.02	8.99	9.72	9.74	9.82	8.98	9.09	8.98	9.79	9.79	9.73	9.43	9.78	9.7	10.63	10.53	10.6	9.6	9.63	9.56	-0.02	-0.02	0.09	0.13	0.92
NM_018186	FLJ10706	55732	3	4	4	2	NA	1	1	1	0	0	1	14.59	13.81	13.64	15.43	15.42	14.12	13.94	5.26	5.46	5.26	7.13	7.24	7.23	5.4	5.87	5.84	6.14	6.19	6.16	7.16	7.03	6.82	8.54	8.62	8.59	6.85	6.8	6.71	8.11	8.12	8.16	0.52	0.4	0.53	0.59	-0.97
NM_018194	FLJ10724	55733	2	2	2	NA	NA	0	0	1	NA	1	0	12.42	11.62	11.4	NA	10.99	12.11	12	3.91	3.96	4.22	4.1	4.06	3.94	4.66	4.72	4.42	4.1	3.95	4	NA	NA	NA	NA	NA	NA	NA	NA	NA	NA	NA	NA	-0.79	-0.54	-0.76	-0.51	0.23
NM_018202	FLJ10747	55219	3	4	3	3	3.25	0	1	1	0	1	1	12.85	13.35	13.49	12.72	12.75	12.18	12.29	6.69	6.45	6.64	6.29	6.24	6.3	5.43	5.65	5.61	6.08	6.25	6.06	6.04	7.7	7.58	7.29	7.28	7.32	6.81	6.59	6.57	6.93	6.81	6.81	0.09	0.08	0.26	0.03	-0.54
NM_018208	FLJ10761	55224	1	3	1	3	NA	1	1	0	1	1	0	NA	NA	NA	8.43	NA	10.35	10.45	4.44	4.36	4.34	4.53	4.44	4.57	5.04	5.21	5.31	4.06	4.11	4.15	7.55	7.48	7.67	7.3	7.41	7.45	9.12	9.14	9.14	7.02	7.1	7.09	0.3	0.38	0.17	0.56	1.06
NM_024662	FLJ10774	55226	4	4	4	4	4	1	1	1	1	1	1	14.41	13.63	13.71	14.84	14.8	15.22	15.08	6.92	7.13	6.84	8.24	8.27	8.22	7.82	8.02	7.89	7.37	7.47	7.45	8.76	8.71	8.71	9.83	10	9.93	9.68	9.71	9.66	9.37	9.36	9.42	0.66	0.33	0.64	0.53	0.43
NM_018219	FLJ10786	55231	2	3	1	NA	NA	0	0	1	NA	0	1	10.09	11.53	11.79	11.3	10.61	10.84	10.95	4.65	4.55	4.55	4.59	4.91	4.54	4.59	4.59	4.69	4.23	4.3	4.39	NA	NA	NA	NA	NA	NA	NA	NA	NA	NA	NA	NA	0.06	0.39	0.08	0.15	0.33
NM_018245	FLJ10851	55753	NA	3	3	1	NA	0	0	1	0	0	0	NA	NA	NA	NA	NA	NA	NA	5.85	5.82	5.63	5.77	5.65	5.61	5.62	5.46	5.45	5.1	5.11	5.48	5.59	5.32	5.02	5.16	4.97	NA	NA	NA	NA	5.13	4.84	5.09	0.46	0.62	0.49	0.43	0.23
NM_018250	FLJ10871	55756	3	4	4	1	NA	0	1	1	0	1	1	13.82	13.45	13.33	14.09	14.09	13.11	13.06	5.79	5.97	5.85	6.86	6.73	6.61	5.41	5.57	5.44	5.77	5.82	5.93	NA	NA	NA	5.49	5.62	5.57	NA	NA	NA	5.36	5.1	5.12	0.39	0.14	0.36	0.32	-0.85
NM_018275	FLJ10925	55262	4	3	4	2	NA	1	0	0	1	1	0	14.21	14.21	14.32	13.95	14.16	14.41	14.45	5.18	5.14	4.96	5.18	5.25	5.04	5.49	5.7	5.72	5.43	5.4	5.28	5.97	6.09	6.2	6.28	6.15	6.21	6.89	6.85	6.75	6.67	6.66	6.67	0.61	0.31	0.35	0.2	0.04
NM_018280	FLJ10945	55267	2	4	2	NA	NA	NA	NA	NA	NA	0	0	11.19	NA	11.03	10.56	10.28	9.87	10.39	5.81	5.84	5.69	5.83	5.75	5.67	6.21	6.03	5.71	5.7	5.54	5.84	NA	NA	NA	NA	NA	NA	NA	NA	NA	NA	NA	NA	NA	-0.3	NA	NA	NA
NM_018286	FLJ10970	55273	NA	1	1	NA	NA	NA	NA	NA	NA	0	0	10.43	NA	NA	NA	NA	NA	NA	2.42	2.33	2.42	2.47	2.42	2.74	2.57	2.42	2.47	4.18	4.04	4.19	NA	NA	NA	NA	NA	NA	NA	NA	NA	7.2	7.12	7.21	-0.65	-0.24	-0.57	-0.69	NA
NM_018296	FLJ11004	55282	NA	3	2	NA	NA	0	0	1	NA	0	1	NA	NA	NA	NA	NA	NA	NA	5.71	5.4	5.6	6.18	6.18	6.08	5.72	5.79	5.57	5.48	5.52	5.72	NA	NA	NA	NA	NA	NA	NA	NA	NA	NA	NA	NA	0.9	0.7	0.92	0.94	-0.21
NM_018302	FLJ11017	55286	3	2	3	NA	NA	0	1	1	NA	1	1	10.76	10.64	NA	NA	NA	13.05	13.32	3.6	3.44	3.48	3.03	3.22	3.39	5.18	5.07	5.28	3.63	3.55	3.15	NA	NA	NA	NA	NA	NA	NA	NA	NA	NA	NA	NA	-0.21	-0.01	-0.14	-0.11	1.89
NM_018306	FLJ11036	55287	2	2	3	2	2.25	1	0	0	1	0	0	10.77	10.28	10.76	NA	10.32	10.87	11.25	3.92	4.2	4.36	4.13	3.87	4.1	4.22	4.07	4.14	4.05	3.79	3.93	6.28	6.27	5.98	5.24	NA	5.44	6.99	7.05	7.08	7.03	6.92	6.78	0.19	-0.08	0.3	0.09	0.23
NM_018308	FLJ11042	55289	2	1	NA	NA	NA	NA	NA	NA	NA	0	NA	NA	NA	NA	NA	10.5	NA	NA	2.21	2.46	2.22	2.2	2.17	2.26	2.3	2.42	2.39	2.36	2.33	2.26	NA	NA	NA	NA	NA	NA	NA	NA	NA	NA	4.36	4.33	NA	NA	NA	NA	NA
NM_018316	FLJ11078	55295	3	3	3	3	3	1	1	0	1	1	0	13.47	13.18	13.48	13.76	13.8	13.83	14.04	4.64	4.75	4.53	5.33	5.39	5.23	5.06	5.06	5.18	4.71	4.5	4.53	7.38	7.35	7.07	8.35	8.34	8.4	7.77	7.86	7.8	7.81	7.97	7.79	0.65	0.41	0.65	0.83	0.54
NM_018317	FLJ11082	55296	2	3	3	2	2.5	1	1	1	1	0	1	11.82	10.99	11.23	11.89	11.81	NA	9.37	4.78	5.04	4.99	5.85	6	5.6	4	4.59	4.44	5.43	5.25	5.19	5.94	6.11	6.02	6.62	7.14	7.06	NA	NA	5.01	6.18	6.42	6.48	0.25	0.2	0.16	0.32	NA
NM_018324	FLJ11106	55301	NA	1	NA	NA	NA	NA	NA	NA	NA	0	NA	NA	NA	NA	NA	NA	NA	NA	2.85	2.86	2.83	2.9	2.85	2.79	2.79	3.04	2.96	2.82	2.85	2.65	NA	NA	NA	NA	NA	NA	NA	NA	NA	NA	NA	4.47	NA	NA	NA	NA	NA
NM_019018	FLJ11127	54491	2	3	2	2	2.25	1	0	1	1	1	0	11.2	10.36	10.76	11.71	11.73	NA	9.56	4.3	4.27	4.56	5.35	4.96	4.75	3.9	3.87	4.01	4.37	4.17	4.14	6.83	6.75	6.62	7.64	7.65	7.41	5.87	5.8	5.65	7.08	7.07	7.03	0.49	0.55	0.68	0.91	-0.45
NM_018346	FLJ11164	55316	4	4	4	2	NA	0	1	1	1	1	1	13.85	12.36	12.39	14.93	14.89	14.68	14.69	5.9	5.86	5.73	7.71	7.76	7.77	7.44	7.47	7.43	6.55	6.69	6.66	5.82	5.58	5.73	7.22	6.89	5.23	6.99	7.05	7.2	4.89	6.41	6.45	1.38	1.33	1.55	1.54	1.16
NM_018348	FLJ11171	55783	4	4	4	1	NA	0	1	0	0	0	0	13.23	14	14.13	14.35	14.29	13.92	14.08	8.09	7.99	8.05	8.59	8.49	8.53	8.27	8.42	8.43	7.44	7.31	7.13	4.74	5.09	NA	5.2	5.15	4.79	NA	5.08	5.18	NA	NA	NA	1.2	1.03	1.51	1.29	1.27
NM_018352	FLJ11184	55319	4	4	4	4	4	1	1	1	1	1	1	15.22	15.37	15.33	15.9	16	16.36	16.14	6.59	6.45	6.77	7.67	7.61	7.85	8.07	7.9	8.03	6.84	6.9	6.49	8.52	8.43	8.41	9.46	9.51	9.57	9.8	9.68	9.67	9.08	8.78	9	0.22	-0.06	0.2	0.23	0.66
NM_018359	FLJ11200	55325	3	4	4	3	3.5	1	1	1	1	1	1	13.81	13.09	13.23	14.6	14.81	13.75	13.79	6.35	6.24	6.19	7.82	7.81	7.78	7.03	7.1	6.99	6.8	6.95	6.83	8.21	8.15	8.14	9.8	9.74	9.83	8.67	8.56	8.52	8.89	8.91	8.97	0.53	0.44	0.71	0.68	0.04
NM_019607	FLJ11267	56260	2	2	3	NA	NA	0	0	1	NA	0	1	11.21	10.3	10.68	11.73	11.66	10.06	8.96	3.84	3.76	3.75	3.92	4.03	3.89	3.84	3.82	3.4	4	3.83	3.86	NA	NA	NA	NA	NA	NA	NA	NA	NA	NA	NA	5	0.68	0.45	0.67	0.45	-1.51
NM_024967	FLJ11637	80032	NA	2	NA	2	NA	NA	NA	NA	0	0	NA	NA	NA	NA	NA	NA	NA	NA	3.87	4.22	3.78	3.85	3.74	3.46	3.9	3.64	3.75	4.06	4	4.08	5.97	6.04	6.26	7.89	5.62	5.57	5.6	5.76	5.94	6.48	6.51	6.47	NA	NA	NA	NA	NA
NM_024591	FLJ11749	79643	2	4	3	3	NA	1	0	0	1	0	0	11.03	10.92	11.22	11.37	10.83	11.82	11.58	6.19	6.2	6.45	6.31	6.45	6.38	6.38	6.53	6.54	5.99	5.62	5.72	7.76	7.72	7.8	7.96	7.94	8	8.48	8.51	8.38	6.73	6.96	6.7	0.43	0.37	0.58	0.52	0.44
NM_021934	FLJ11773	60673	4	4	4	3	3.75	1	1	1	1	1	0	14.14	14.19	14.35	14.19	14.2	15.58	15.26	7.6	7.62	7.71	7.7	7.67	7.7	8.47	8.32	8.38	7.28	7.32	7.28	7.43	7.07	7.24	7.06	7.33	7.36	8.07	8.04	8.06	6.67	6.83	6.74	0.43	0.3	0.38	0.28	1
NM_024891	FLJ11783	79951	NA	2	3	2	NA	0	0	1	0	0	1	NA	NA	NA	NA	NA	NA	NA	3.49	3.45	3.56	3.59	3.5	3.52	3.52	3.36	3.37	3.57	3.44	3.67	6.6	7.02	6.89	6.54	6.57	6.51	6.7	6.46	6.67	7.41	7.47	7.5	-0.75	-0.93	-0.74	-0.73	-1.78
NM_024669	FLJ11795	79722	1	1	1	NA	NA	NA	NA	NA	NA	0	0	NA	NA	NA	NA	NA	NA	NA	3.07	2.91	2.91	2.77	2.85	2.65	3.01	2.96	2.89	2.5	2.86	2.91	NA	NA	NA	NA	NA	NA	NA	NA	NA	NA	NA	NA	NA	0.37	NA	NA	NA
NM_024954	FLJ11807	80019	1	3	2	2	NA	1	1	1	1	1	1	NA	11.48	11.87	NA	8.47	9.35	8.67	5.82	6.19	5.98	4.71	4.6	4.87	4.74	4.66	4.75	4.65	4.66	4.46	9.08	8.96	9.04	5.96	5.97	5.87	6.8	6.81	6.59	5.43	5.26	5.35	0.04	0.04	-0.02	-0.15	0.26
NM_025155	FLJ11848	80227	4	4	3	4	3.75	1	1	1	1	1	1	16.21	15.53	15.59	16.39	16.44	16.55	16.3	7.03	7.26	7.19	8.17	8.11	8.11	8.08	8.15	8.06	7.75	7.78	7.8	8.27	8.22	8.28	9.45	9.56	9.54	9.44	9.31	9.34	9.38	9.41	9.35	-0.36	-0.37	-0.26	-0.29	-0.15
NM_022771	FLJ12085	64786	4	4	4	4	4	1	1	1	1	0	1	13.99	14.22	14.35	14.49	14.56	13.32	13.43	6.97	7.02	6.78	7.7	7.58	7.65	6.48	6.64	6.58	7.04	7.09	6.98	8.93	8.89	9.11	9.99	9.88	9.81	8.16	8	8.03	9.6	9.63	9.53	0.35	0.17	0.4	0.38	-0.87
NM_024736	FLJ12150	79792	2	4	3	3	NA	1	0	0	1	0	0	NA	11.36	10.98	11.19	11.35	10.76	10.89	6.75	6.74	6.71	6.9	6.98	6.97	6.39	6.67	6.65	6.62	6.49	6.6	8.11	8.14	8.15	8.53	8.61	8.51	7	7.04	6.94	7.77	7.94	7.87	0.9	1	0.96	1.11	0.29
NM_024619	FLJ12171	79672	4	4	4	4	4	1	1	1	1	1	1	14.99	13.92	13.95	14.68	14.78	15.81	15.65	6.78	6.93	6.88	7.6	7.59	7.61	8.09	8.12	8.12	7.51	7.57	7.53	7.8	7.94	7.98	9.06	9.01	9.14	9.81	9.54	9.6	9.11	9.03	9.12	-0.01	-0.28	-0.06	-0.13	0.4
NM_024988	FLJ12355	80054	3	4	1	3	NA	0	0	0	0	0	0	13.14	13.24	13.26	12.81	12.82	12.95	13.05	5.68	5.82	5.83	5.9	5.65	5.88	6.03	5.98	6.08	5.65	5.8	5.79	NA	NA	NA	NA	NA	NA	7.89	7.79	7.77	6.13	5.89	6	0.26	0.31	0.23	-0.02	0.52
NM_021933	FLJ12438	60672	2	4	3	3	NA	1	1	1	0	0	0	10.05	NA	NA	10.47	10.47	NA	NA	5.94	5.89	6.07	6.38	6.35	6.47	5.93	5.89	5.87	5.98	5.9	6.29	7.94	8.01	7.98	9.19	9.11	9.24	8.39	8.37	8.2	7.86	7.85	8	1.36	1.38	1.46	1.29	0.52
NM_024992	FLJ12547	80058	1	2	2	1	1.5	NA	NA	NA	0	0	0	11.03	NA	9.17	NA	NA	NA	NA	3.1	3.15	3.31	3.06	3.17	3.1	3.46	3.27	3.34	2.94	3	3.28	NA	4.81	4.78	NA	NA	NA	NA	NA	NA	5.23	5.01	4.9	-0.42	-0.23	-0.19	-0.09	-0.18
NM_024620	FLJ12586	79673	NA	2	2	NA	NA	0	1	0	NA	1	0	NA	NA	NA	NA	NA	NA	NA	5.26	5.22	5.28	2.46	2.82	2.35	4.11	3.94	4.48	5.63	5.78	5.59	NA	NA	NA	NA	NA	NA	NA	NA	NA	NA	NA	NA	NA	-0.9	NA	NA	-0.47
NM_024534	FLJ12684	79584	NA	3	3	1	NA	NA	NA	NA	0	0	0	NA	NA	NA	NA	NA	NA	NA	4.23	4.33	3.79	3.83	3.77	3.74	4.41	4.5	4.47	3.52	3.65	3.63	5.74	NA	5.22	NA	NA	NA	NA	5.14	5.44	NA	NA	NA	NA	NA	NA	NA	NA
NM_024910	FLJ12700	79970	2	2	2	1	1.75	0	1	0	0	0	0	12.53	NA	9.95	12.05	12.15	NA	8.98	3.33	3.68	3.5	4.64	4.67	4.68	3.43	3.41	3.88	4.95	4.91	4.72	6.16	5.52	5.68	5.89	5.7	5.79	5.51	5.8	5.61	6.37	6.62	6.51	-0.24	0.06	-0.25	0.04	-0.15
NM_024855	FLJ12785	79913	3	3	2	3	2.75	1	1	0	1	1	0	14.15	12.47	12.64	14.24	14.18	13.88	13.87	5.2	5.06	5.16	5.96	5.97	5.86	5.69	5.77	5.69	5.69	5.58	5.69	7.09	7.15	7.23	8.91	8.92	8.81	8.3	8.25	8.29	8.89	8.61	8.58	0.18	0.15	0.09	0.39	-0.11
NM_032175	FLJ12787	84135	2	3	3	4	NA	1	0	1	1	0	1	10.72	9.7	10.06	11.64	11.76	11.5	10.95	4.09	4.22	3.85	4.39	3.99	4.26	4.47	4.45	4.6	3.92	3.75	3.78	9.72	9.51	9.55	9.56	9.63	9.58	8.79	8.95	8.75	8.88	9.01	8.97	0.71	0.46	0.68	0.67	0.64
NM_022492	FLJ12788	64427	2	4	3	2	NA	1	1	0	0	0	0	12.98	11.85	11.92	12.57	12.65	11.9	11.73	5.83	5.81	5.87	6.51	6.63	6.51	5.85	5.86	5.7	6.24	6.35	6.22	7.1	7.19	7.21	7.75	7.73	7.85	7.1	6.99	7.01	7.98	7.89	7.95	0.08	-0.13	0.26	0.23	0.06
NM_032118	FLJ12953	84058	4	4	4	4	4	1	1	1	1	1	1	14.83	13.37	13.7	15.82	15.66	15.08	15.11	7.35	7.31	7.37	9.64	9.66	9.5	8.9	8.8	8.79	8.71	8.73	8.71	7.95	7.94	7.99	10.5	10.17	10.25	9.4	9.4	9.5	9.12	9.17	9.02	0.96	0.72	0.82	0.86	0.02
NM_024908	FLJ12973	79968	3	3	2	2	2.5	1	1	1	0	1	1	13.02	12.07	12.26	14.47	14.5	12.23	12.29	4.85	4.91	4.6	7.15	7.07	6.98	5.33	5.51	5.59	5.42	5.75	5.54	6.88	6.69	6.92	8.72	8.9	8.79	6.87	6.9	6.84	7.7	7.63	7.82	1.47	1.46	1.3	1.52	0.38
NM_024742	FLJ13063	79798	3	3	4	3	3.25	1	0	0	1	0	0	11.96	12.11	12.17	12.18	12.23	11.95	12.1	5.76	5.71	5.76	5.45	5.6	5.88	5.88	5.82	5.56	5.2	5.28	5.3	7.89	7.9	7.98	8	8.04	8.03	7.63	7.44	7.42	7.56	7.51	7.54	0.22	-0.08	0.28	0.23	0.08
NM_024953	FLJ13089	80018	NA	1	1	3	NA	NA	NA	NA	0	0	0	12.57	NA	NA	NA	NA	NA	NA	2.69	2.39	2.46	2.84	2.92	2.61	2.83	3.06	2.79	3.75	3.28	3.34	7.29	7.33	7.26	7.53	7.67	7.77	7.42	7.25	7.42	7.91	7.73	7.82	0.22	0.38	0.35	0.59	0.28
NM_025000	FLJ13096	80067	2	3	2	1	NA	0	1	1	0	1	1	11.42	11.28	11.28	12.7	12.65	11.79	11.9	3.66	3.87	3.67	5.31	5.13	5.06	4.15	4.58	4.27	3.77	3.75	3.49	NA	NA	NA	5.24	5.31	5.54	NA	NA	NA	5.07	4.7	4.83	0.93	0.93	1.01	1.13	0.86
NM_024541	FLJ13114	79591	3	4	3	1	NA	NA	NA	NA	0	0	0	11.74	12	12.05	12.17	12.39	12.36	12.55	5.94	6.07	5.92	5.86	5.88	5.67	6.16	6.03	5.91	5.65	5.64	5.36	5.32	5.29	5.3	5.49	5.76	5.71	5.42	5.39	5.61	4.85	5.01	5.17	0.26	-0.09	0.19	0.21	0.38
NM_024614	FLJ13197	79667	1	1	2	2	1.5	NA	NA	NA	0	1	0	9.25	NA	NA	NA	NA	10	NA	3.09	3.12	3.15	2.59	2.58	2.81	2.58	2.68	2.86	2.95	3.05	2.87	6.26	6.64	6.13	6.37	6.19	6.48	6.27	6.46	6.36	6.1	5.91	6.16	NA	NA	NA	NA	NA
NM_025004	FLJ13215	80071	3	3	3	2	2.75	1	1	1	1	1	1	11.92	NA	NA	13.13	13.13	NA	NA	4.15	3.91	4.18	6.12	5.58	5.78	4.6	4.45	4.56	4.57	4.56	4.71	4.89	NA	NA	8.05	8.16	8.05	6.03	6.02	5.77	6.2	6.36	6.24	0.73	0.28	0.75	0.41	-0.22
NM_024877	FLJ13265	79935	NA	4	2	3	NA	1	0	0	1	0	0	NA	NA	NA	NA	NA	NA	NA	6.13	6.07	6.22	6.2	6.24	6.1	6.44	6.43	6.43	6.1	5.97	6.3	NA	4.91	NA	4.84	NA	NA	7.8	7.7	7.79	6.36	6.23	6.39	0.31	0.35	0.12	0.12	0.36
NM_025147	FLJ13448	80219	3	4	2	4	NA	1	0	1	1	0	1	13.62	14.64	14.62	13.69	13.78	13.96	13.95	7.6	7.71	7.61	7.46	7.35	7.3	7.59	7.52	7.42	6.97	7.05	7	10.19	10.06	9.82	9.47	9.62	9.62	8.96	8.93	9.18	9.26	9.33	9.29	-0.36	-0.28	-0.08	0.11	0.53
XM_086186	FLJ13815	84144	2	2	2	1	1.75	0	0	0	0	1	0	10.02	10.41	10.18	11.18	11.04	11.52	11.38	3.26	2.83	3.11	3.93	4.08	3.68	3.98	3.74	3.77	2.97	3.23	2.93	NA	NA	NA	NA	NA	NA	NA	NA	5.13	NA	NA	NA	0.36	-0.02	0.12	-0.08	0.3
NM_024645	FLJ13842	79698	2	3	2	2	2.25	0	1	1	0	1	1	10.18	NA	NA	NA	NA	10.52	10.58	4.83	5.1	4.97	5.18	5.06	4.89	6.03	5.86	6.09	5.45	5.55	5.61	NA	NA	NA	NA	NA	NA	6.1	6.02	5.97	5.36	5.56	5.25	-1.57	-0.82	-1.6	-1.54	0.8
NM_024771	FLJ13848	79829	2	3	2	1	NA	NA	NA	NA	1	0	0	12.35	11.52	11.64	11.67	11.5	11.34	NA	5.21	5.3	5.38	5.69	5.39	5.5	4.93	5.29	5.14	5.63	5.73	5.59	6.01	5.81	5.78	5.89	5.65	5.84	NA	5.14	5.39	6.32	6.18	6.29	0.05	0.33	0.35	0.37	-0.17
NM_024699	FLJ14007	79752	4	4	4	4	4	1	1	1	1	1	1	13.81	12.48	12.46	14.78	14.78	14.47	14.48	5.71	5.95	6.02	8.18	8.18	8.18	8.49	8.46	8.46	7.62	7.75	7.5	7.47	7.66	7.41	9.51	9.87	9.76	9.32	9.62	9.66	8.84	9.12	9.15	0.44	0.35	0.74	0.73	0.94
NM_022103	FLJ14011	63934	NA	1	2	NA	NA	NA	NA	NA	NA	0	0	NA	NA	NA	NA	NA	NA	NA	2.51	2.67	2.47	2.56	2.46	2.75	2.5	2.4	2.41	3.66	3.88	3.49	NA	NA	NA	NA	NA	NA	NA	NA	NA	NA	NA	NA	-0.28	0.14	0.02	0.08	0.02
NM_024563	FLJ14054	79614	2	3	2	2	2.25	1	1	1	1	1	1	11.64	13.19	13.34	NA	9.11	11.28	11.43	5.77	5.92	6.12	4.05	4.31	4.13	5.15	5.17	5.09	5.05	5.26	5.34	6.46	6.64	6.66	NA	NA	NA	4.97	NA	NA	5.58	5.54	5.6	NA	-1.13	-1.95	-1.73	-0.38
NM_021637	FLJ14084	59353	NA	1	2	NA	NA	NA	NA	NA	NA	0	0	NA	NA	NA	NA	NA	NA	NA	2.25	2.2	2.27	2.1	2.13	2.37	2.26	2.22	2.18	2.4	2.37	2.27	NA	NA	NA	NA	NA	NA	NA	NA	NA	NA	NA	NA	0.12	0.26	-0.13	0.03	-0.13
NM_025026	FLJ14107	80094	1	2	2	1	1.5	NA	NA	NA	0	0	0	10.45	9.26	9.92	9.58	9.89	9.52	10.11	3.48	3.38	3.39	3.36	3.42	3.5	3.4	3.24	3.36	3.23	3.31	3.26	5.76	5.36	5.5	NA	NA	NA	NA	NA	NA	6.37	6.39	6.6	0.09	0.15	-0.14	-0.08	0
NM_022736	FLJ14153	64747	4	4	4	4	4	1	1	1	0	1	1	14.43	14.31	14.45	13.38	13.39	14.52	14.6	8.38	8.38	8.38	7.64	7.49	7.5	8.78	8.87	8.86	8.69	8.79	8.66	9.85	9.85	9.61	8.65	8.82	8.73	9.67	9.76	10.01	9.47	9.58	9.54	-1.38	-1.58	-1.4	-1.3	-0.14
NM_025027	FLJ14260	80095	2	3	2	2	2.25	1	1	0	1	1	0	10.84	11.93	11.54	NA	NA	NA	NA	6.15	6.27	6.29	4.9	5	5.09	5.13	5.19	5.09	5.61	5.48	5.37	8.06	8.11	7.98	6.54	6.52	6.63	6.12	6.3	6.36	7.68	7.76	7.72	NA	NA	NA	NA	NA
XM_031561	FLJ14502	90417	4	4	4	4	4	1	1	1	0	1	1	16.03	15.56	15.6	17.16	17.06	16.68	16.6	7.07	7	7.14	8.66	8.62	8.71	8.2	8.13	8.19	7.35	7.56	7.39	NA	10.11	10.16	11.65	11.64	11.73	10.53	10.92	10.81	10.74	10.8	10.77	0.63	0.61	0.72	0.77	0.02
NM_032829	FLJ14721	84915	2	2	3	3	2.5	0	0	1	0	0	1	11.13	10.97	10.51	11.72	11.62	12.81	12.63	3.96	4.01	4	4.25	4	4.01	4.28	4.35	4.22	3.89	3.68	3.82	8.22	8.19	8.37	8.33	8.26	8.41	8.37	8.39	8.59	8.44	8.45	8.45	0.35	0.19	0.38	0.6	0.79
NM_032840	FLJ14800	84926	3	3	3	2	2.75	1	1	0	0	0	0	12.84	13.18	13.33	11.6	11.67	14.13	13.99	5.65	5.61	5.7	5.13	5.25	5.12	5.93	5.82	5.84	5.34	5.29	5.53	6.84	6.89	7.3	6.55	6.27	6.38	7.5	7.68	7.62	6.85	7.07	7.03	-0.64	-0.83	-0.62	-0.61	-0.29
NM_017621	FLJ20013	54784	3	3	3	2	2.75	1	1	1	1	1	1	14.07	13.92	13.82	13.48	13.68	14.46	14.58	5.09	5.1	5.09	5.6	5.64	5.54	6.3	6.27	6.38	4.73	5.03	4.94	5.08	NA	4.93	6.03	5.94	6.17	7.27	7.28	7.26	NA	4.66	NA	0.98	0.86	0.97	0.91	1.59
NM_017659	FLJ20084	54814	1	2	1	NA	NA	NA	NA	NA	NA	0	0	10.21	9.41	9.88	10.18	10.41	10.75	10.02	3.4	3.58	3.64	3.74	3.86	3.63	3.79	3.76	3.82	3.79	3.68	3.71	NA	NA	NA	NA	NA	NA	NA	NA	NA	NA	NA	NA	0.25	0.68	0.39	0.54	0.69
NM_017681	FLJ20130	54830	1	3	2	1	NA	1	1	1	1	1	1	10.46	9.82	9.93	10.57	NA	10.28	10.54	3.66	4.22	3.97	5.79	5.94	5.84	5.69	5.67	5.89	5.01	5.36	5.2	5.12	4.81	NA	5.35	5.62	5.57	6.06	5.76	5.94	5.43	5.43	5.45	-0.18	-0.06	0.21	0.16	0.23
NM_017691	FLJ20156	54839	1	2	3	2	NA	0	0	1	1	0	1	10.52	NA	9.17	NA	NA	NA	NA	3.85	3.89	3.59	2.85	3.33	3.09	4.13	3.91	3.82	4.12	4.06	4.38	5.59	5.83	5.83	NA	NA	NA	6.18	6.11	6.26	7.11	7.2	7.21	-1.31	-0.66	-1.61	-1.14	-0.28
NM_017694	FLJ20160	54842	2	3	2	NA	NA	0	1	0	NA	0	0	10.67	10.81	10.59	11.2	10.91	10.71	10.01	4.75	4.69	4.74	6.02	5.93	6.11	4.63	4.71	5.03	4.01	4.14	4.18	NA	NA	NA	NA	NA	NA	NA	NA	NA	NA	NA	NA	0.76	0.27	0.57	0.4	0.18
NM_017699	FLJ20174	54847	2	2	2	2	2	1	1	1	0	1	0	NA	NA	NA	NA	NA	11.61	11.55	3.45	3.51	3.66	3.76	3.4	3.43	5.98	6.02	5.94	4.76	4.86	5.13	NA	NA	NA	NA	NA	5.03	7.08	6.96	NA	6.29	6.28	6.2	-0.28	-0.01	-0.28	-0.11	0.57
NM_017700	FLJ20184	54848	1	2	2	2	1.75	1	0	0	1	0	0	NA	NA	NA	NA	NA	NA	NA	3.23	3.4	3.28	3.22	3.34	3.18	3.51	3.39	3.48	2.97	2.78	3.08	5.65	5.91	5.88	5.86	5.82	5.98	6.58	6.48	NA	6.46	6.18	6.47	-0.17	0	-0.02	0.22	-0.17
NM_017708	FLJ20200	54854	3	2	2	NA	NA	0	0	0	NA	0	0	11.86	12.27	12.21	11.28	11.01	13.24	13.32	3.7	3.61	3.81	3.52	3.52	3.55	3.53	3.59	3.54	3.21	3.43	3.25	NA	NA	NA	NA	NA	NA	NA	NA	NA	NA	NA	NA	-0.09	0.06	0.09	-0.07	0.08
NM_019062	FLJ20225	54546	2	2	1	NA	NA	NA	NA	NA	NA	0	0	12.01	10.94	9.92	11.47	11.1	NA	NA	3.51	3.44	3.55	3.41	3.78	3.36	3.69	3.74	3.55	3.57	3.45	3.34	NA	NA	NA	NA	NA	NA	NA	NA	NA	NA	NA	NA	NA	NA	NA	NA	NA
NM_017728	FLJ20255	54868	NA	3	3	2	NA	1	0	1	0	1	1	NA	NA	NA	NA	NA	NA	NA	5.65	5.36	5.71	5.11	4.91	4.9	5.02	4.53	4.72	4.58	4.9	4.85	7.29	7.16	7.23	5.46	5.45	5.11	NA	NA	NA	5.66	5.66	5.58	0.49	0.09	0.37	0.38	-0.18
NM_017735	FLJ20272	55622	3	4	4	3	3.5	1	0	0	1	0	0	13.96	13.63	13.81	13.74	13.65	14.2	13.95	6.91	7.06	7.02	7.13	7.03	7.12	7.21	7.36	7.3	6.96	7.05	6.97	7.4	7.44	7.37	7.51	7.47	7.39	7.1	6.93	7.11	7.84	7.81	7.83	-0.18	-0.24	-0.12	-0.02	0.17
NM_017741	FLJ20280	54876	2	3	1	NA	NA	NA	NA	NA	NA	0	0	12.71	12	12.09	11.74	11.85	11.91	11.64	4.64	4.84	4.54	4.75	4.66	4.27	4.55	4.62	4.72	4.93	4.76	4.73	NA	NA	NA	NA	NA	NA	NA	NA	NA	4.56	NA	NA	-0.18	-0.41	-0.75	-0.67	-0.93
NM_017755	FLJ20303	54888	4	4	4	3	3.75	1	1	1	0	0	1	14.73	14.25	14.24	14.67	14.68	14.58	14.55	8.13	8.18	7.96	8.97	8.98	8.86	8.22	8.32	8.28	8.46	8.31	8.41	8.53	8.54	8.47	9.13	9.19	9.23	8.58	8.47	8.6	8.66	8.74	8.87	0.48	0.49	0.64	0.63	0.04
NM_017760	FLJ20311	54892	4	4	4	4	4	1	1	1	1	1	1	15.83	14.45	14.56	15.91	15.94	15.6	15.66	6.94	6.95	6.8	8.48	8.5	8.37	7.99	8.18	8.13	8.02	8.07	8.11	9.93	9.9	9.9	11.31	11.45	11.35	10.46	10.59	10.53	10.95	11	10.95	0.23	0.16	0.33	0.37	0.14
NM_017762	FLJ20313	54893	NA	2	NA	NA	NA	NA	NA	NA	NA	0	NA	NA	NA	NA	NA	NA	NA	NA	3.87	3.72	3.68	3.66	4.33	3.68	4.44	4.09	4	3.23	3.62	3.44	NA	NA	NA	NA	NA	NA	NA	NA	NA	NA	NA	NA	NA	NA	NA	NA	NA
NM_017763	FLJ20315	54894	3	3	1	NA	NA	0	1	1	NA	1	0	11.92	12.49	12.46	NA	NA	11.85	11.96	5.19	4.97	5.23	4.89	4.94	5.27	5.96	6.17	6.02	5.93	6.05	5.98	NA	NA	NA	NA	NA	NA	NA	NA	NA	4.78	5.21	4.83	NA	-2.01	-1.95	-2.05	0.47
NM_017766	FLJ20321	54897	1	4	2	1	NA	1	0	0	0	0	0	9.43	NA	9.81	NA	9.38	10.26	10.27	6.45	6.45	6.59	6.47	6.52	6.44	6.77	6.62	6.67	6.46	6.28	6.44	NA	NA	NA	4.79	NA	NA	5.76	6.02	5.84	NA	NA	NA	0.18	0.22	0.36	0.32	0.35
NM_017786	FLJ20366	55638	2	3	3	2	2.5	1	1	1	1	1	1	10.76	10.42	NA	NA	NA	10.43	10.48	4.83	4.73	4.64	3.66	3.56	3.99	5.44	5.36	5.5	5.3	5.49	4.95	5.74	5.98	5.91	NA	NA	NA	6.8	6.74	6.82	7.05	6.94	6.9	-1.66	-0.94	NA	-1.35	0.21
NM_017803	FLJ20399	54920	4	4	2	3	NA	1	0	0	1	0	0	14.59	14.62	14.43	14.22	14.22	15.36	15.21	7.16	7.18	7.2	7.21	7.29	7.3	7.32	7.35	7.38	6.79	7.01	6.97	8.14	8.12	8.12	8.2	8.13	8.18	8.46	8.41	8.44	7.76	7.81	7.73	0.43	0.47	0.7	0.65	0.84
NM_017822	FLJ20436	54934	4	4	2	4	NA	1	1	0	0	1	0	16.25	16.12	16.09	16.95	16.81	16.72	16.57	7.43	7.35	7.37	8.17	8.2	8.12	7.68	7.78	7.76	7.3	7.37	7.42	9.2	9.15	9.13	10.18	10.03	10	9.22	9.2	9.19	9.28	8.96	9.19	0.9	0.63	0.62	0.75	0.59
NM_017823	FLJ20442	54935	4	4	4	4	4	1	1	1	1	1	1	14.36	14.57	14.72	NA	NA	16.15	16.09	6.45	6.46	6.41	4.21	4.6	4.3	7.71	7.67	7.69	6.21	6.3	6.29	8.66	8.66	8.66	NA	NA	NA	10.02	10.04	9.96	8.1	8.03	7.96	-3.91	-3.68	NA	-4.05	1.53
NM_017824	FLJ20445	54708	4	4	3	4	3.75	0	0	1	0	0	1	14.9	15.66	15.75	15.15	15.19	15.66	15.72	7.52	7.62	7.57	7.41	7.32	7.22	7.67	7.85	7.67	6.85	6.88	6.75	9.35	9.32	9.31	9.04	9.04	9.03	9.26	9.07	9.07	8.61	8.65	8.63	0.1	0.13	0.05	0.13	0.61
NM_017832	FLJ20457	54942	NA	4	4	3	NA	1	1	1	0	1	1	NA	NA	NA	NA	NA	NA	NA	7.67	7.63	7.9	8.35	8.29	8.36	8.22	8.18	8.22	7.58	7.54	7.54	7.58	7.58	7.65	8.3	8.19	8.11	7.91	7.72	7.69	7.76	7.68	7.69	0.54	NA	0.65	0.48	0.29
NM_017837	FLJ20477	55650	3	4	3	1	NA	1	1	1	0	1	0	12.73	NA	NA	NA	NA	13.43	12.87	6.9	7.12	6.95	7.21	7.15	7.05	7.73	7.8	7.78	7.31	7.39	7.33	5.39	5.46	5.06	5.03	4.87	5.03	5.76	5.69	5.53	5.38	5.36	5.33	NA	-0.37	-0.49	-0.55	NA
NM_017845	FLJ20502	54951	3	4	4	3	3.5	1	1	1	1	1	1	13.29	13.56	13.64	14.69	14.6	12.65	12.61	8.53	8.49	8.68	9.46	9.53	9.53	7.77	7.86	7.76	8.37	8.38	8.3	8.61	8.56	8.63	9.04	9.58	9.36	7.34	7.33	7.39	8.21	8.38	8.52	0.63	0.67	0.83	0.85	-0.83
NM_017851	FLJ20509	54956	2	4	3	2	NA	1	1	1	0	0	1	11.78	10.93	11.13	12.56	12.62	11.77	11.02	6.28	6.39	6.39	7.41	7.25	7.07	6.23	6.38	6.22	6.32	6.48	6.47	5.59	5.64	5.76	7.59	7.45	7.39	6.24	5.34	5.91	6.72	6.56	6.58	1.13	1.37	1.55	1.49	0.27
NM_017854	FLJ20512	54958	3	4	4	4	3.75	1	1	1	1	1	1	11.49	12.31	12.54	12.79	12.64	12.86	12.92	7.23	7.32	7.39	7.93	7.88	7.91	7.89	7.83	7.76	6.2	6.42	6.39	9.57	9.55	9.54	10.18	10.31	10.16	10.01	10.05	10.18	8.17	8.43	8.22	1.46	NA	1.41	1.41	1.12
NM_017858	FLJ20516	54962	3	4	4	4	3.75	1	1	1	0	1	1	13.63	13.26	13.2	15.31	15.33	14.12	14.04	6.52	6.52	6.71	8.74	8.69	8.67	7.64	7.56	7.49	7.24	7.37	7.33	8.55	8.63	8.63	10.89	10.76	10.8	9.15	9.05	7.65	9.44	9.36	9.43	1.05	0.89	1.11	1.1	-0.14
NM_017863	FLJ20527	54967	NA	2	2	NA	NA	NA	NA	NA	NA	0	0	10.62	NA	NA	NA	NA	NA	NA	3.47	3.77	3.61	3.72	3.75	3.87	3.68	3.73	3.78	4.1	3.79	4.27	NA	NA	NA	NA	NA	NA	NA	NA	NA	6.25	5.86	6.23	-0.48	0	-0.31	-0.16	-0.43
NM_017865	FLJ20531	55657	1	4	3	3	NA	0	0	1	0	0	1	12.34	9.47	10.19	11.23	11.54	10.09	9.86	5.78	5.97	5.7	6.51	6.27	6.37	5.75	5.8	5.96	6.91	6.95	6.93	8.04	8.08	7.91	8.04	8.23	8.22	7.83	8.14	7.84	8.02	7.7	7.86	-0.42	-0.72	-0.46	-0.38	-1.63
NM_017867	FLJ20534	54969	3	4	4	4	3.75	1	1	1	1	1	1	13.3	13.93	13.91	14.86	14.97	12.26	12.23	8.16	8.12	8.2	9.26	9.22	9.23	7.52	7.56	7.33	7.83	7.96	7.89	9.64	9.65	9.47	10.52	10.44	10.42	8.32	8.43	8.61	9.23	9.27	9.24	0.67	0.68	0.74	0.84	-1.02
NM_017872	FLJ20546	54974	3	4	3	3	3.25	1	1	0	0	1	0	12.29	12.7	12.4	12.03	11.1	13.13	13.12	6.6	6.65	6.61	5.85	5.7	5.81	7.01	7.25	7.01	6.39	6.32	6.26	7.98	8.46	8.11	6.8	6.65	6.78	8.15	8.31	8.28	8.14	7.86	7.83	NA	NA	NA	NA	NA
NM_017875	FLJ20551	54977	4	4	3	4	3.75	1	1	1	1	1	1	14.86	13.91	13.81	14.81	14.76	15.07	14.92	6.83	6.69	6.77	7.84	7.84	7.91	7.99	8	7.97	7.19	7.23	7.15	8.95	9.02	8.95	9.88	10.09	9.82	10.02	10.04	10.06	9.36	9.65	9.35	0.63	0.45	0.84	0.74	0.69
NM_017891	FLJ20584	54991	2	3	3	3	2.75	0	0	1	0	0	0	10.8	NA	10.48	10.71	10.39	NA	10.59	5.04	5.29	4.92	4.96	4.94	4.87	4.58	4.83	5.07	4.65	4.74	4.89	7.57	7.66	7.52	7.83	7.7	7.75	7.8	7.5	7.71	7.41	7.27	7.32	0.91	0.96	0.81	0.9	0.38
NM_017897	FLJ20604	54995	3	4	4	4	3.75	1	1	1	0	1	1	12.34	11.72	11.74	12.88	13.03	12.85	12.91	6.78	6.79	6.89	8.01	7.85	7.86	7.63	7.58	7.52	6.98	7.06	6.97	8.73	8.43	8.53	9.61	9.68	9.83	9.03	9.02	8.82	8.85	8.92	8.96	0.38	0.15	0.38	0.39	0
NM_017907	FLJ20625	55004	3	4	4	4	3.75	1	1	1	1	0	1	12.71	13.21	13.28	12.31	12.64	13.85	13.7	9.17	9.14	9.28	8.51	8.55	8.62	9.53	9.45	9.53	8.54	8.61	8.64	10.04	10.05	10.06	9.31	9.39	9.36	10.69	10.67	10.71	8.96	9.03	9.08	0.3	0.06	0.41	0.31	1
NM_017910	FLJ20628	55006	3	4	2	2	NA	1	1	1	0	1	1	13.41	12.7	12.76	13.99	14.07	13.26	13.06	6.47	6.42	6.49	7.79	7.73	7.75	6.92	7.04	6.96	6.94	6.87	7.1	7.05	7.09	6.99	7.89	7.78	7.75	6.95	7.08	7.07	6.91	7.02	7.02	0.43	0.81	0.6	0.85	0.51
NM_017911	FLJ20635	55007	3	3	1	NA	NA	0	1	1	NA	1	1	12.64	NA	NA	12.18	12.13	12	12.29	4.65	4.52	4.34	5.11	5.43	5.28	5.33	5.37	5.35	4.56	4.49	4.71	NA	NA	NA	NA	NA	NA	NA	NA	NA	NA	NA	NA	0.05	-0.02	0.26	0.32	0.35
NM_017914	FLJ20640	55009	2	4	3	3	NA	0	0	1	0	0	0	10.65	11.21	11.48	11.42	11.58	10.73	11.17	6.62	6.5	6.74	6.85	6.97	6.98	6.54	6.35	6.62	6.26	5.97	6.22	8.14	8.05	8.17	7.86	8.14	8.23	7.61	7.63	7.97	7.4	7.38	7.5	1.09	0.55	0.88	0.98	0.3
NM_017916	FLJ20643	55011	3	4	3	NA	NA	NA	NA	NA	NA	0	0	13.29	13.41	13.6	13.45	13.31	13.73	13.47	8.25	8.18	8.28	8.33	8.26	8.23	8.34	8.27	8.27	8.26	8.24	8.24	NA	NA	NA	NA	NA	NA	NA	NA	NA	6.95	7.05	7.03	0.46	0.14	0.42	0.42	0.29
NM_017923	FLJ20668	55016	NA	1	1	NA	NA	NA	NA	NA	NA	0	0	NA	NA	NA	NA	NA	NA	NA	1.98	2.03	1.95	2.38	2.19	2.16	2.13	2.29	2.3	2	2.01	2.02	NA	NA	NA	NA	NA	NA	NA	NA	NA	NA	NA	NA	NA	NA	NA	NA	NA
NM_017933	FLJ20701	55022	3	2	2	1	NA	0	1	1	0	1	1	11.08	12.28	12.52	NA	NA	NA	NA	5.54	5.37	5.47	3	2.9	2.77	3.1	3.09	3.45	4.13	3.92	4.02	5.49	5	5.02	NA	NA	NA	NA	NA	NA	5.43	5.5	5.49	-1.13	-0.35	-1.17	-0.96	-1.28
NM_017938	FLJ20716	55026	2	1	2	2	1.75	1	1	0	1	1	0	10.89	10.46	10.54	NA	NA	NA	NA	4.31	4.79	4.77	2.36	2.14	1.87	2.01	2.2	2.43	5.41	5.25	5.09	7.53	7.55	7.52	6.54	6.7	6.92	7.17	7.18	7.25	7.18	7.23	7.24	NA	-0.68	NA	NA	NA
NM_017953	FLJ20729	54680	3	4	3	2	NA	1	1	1	0	0	1	13.03	12.89	12.86	14.46	14.41	12.33	12.49	7.03	7.06	7.13	8.84	8.81	8.74	7.02	7.07	7	7.34	7.33	7.33	6.22	6.27	6.33	7.65	7.84	7.75	6.1	6.37	6.24	6.64	6.76	6.79	0.89	0.79	0.97	0.96	-0.23
NM_017956	FLJ20772	55039	3	4	4	2	NA	1	1	1	1	1	1	13.22	12.41	12.53	13.97	14	15.13	15.18	6.03	6.23	6.15	7.55	7.4	7.43	8.68	8.53	8.68	6.43	6.56	6.55	5.68	5.55	5.68	6.75	6.82	6.7	NA	8.1	8.08	6.32	6.28	6.35	0.8	0.61	0.8	0.68	1.87
NM_017967	FLJ20850	55049	3	3	4	4	3.5	1	1	1	1	1	1	13.82	12.99	13.02	13.55	13.63	14.49	14.45	5.27	5.21	5.32	5.63	5.56	5.54	5.89	6.04	5.86	5.4	5.4	5.48	9.87	9.64	9.63	10.68	10.8	10.78	11.01	11.18	11.16	10.16	10.18	10.17	0.18	0.06	0.24	0.2	0.48
NM_022734	FLJ20859	64745	2	4	4	4	NA	1	1	1	1	0	1	11.97	11.74	11.94	12.52	12.59	11.55	11.5	7.49	7.4	7.43	8.31	8.37	8.34	7.19	7.34	7.18	7.56	7.68	7.55	10.31	10.31	10.21	11.25	11.32	11.37	9.83	9.73	9.86	10.56	10.62	10.54	0.23	-0.09	0.22	0.19	-0.33
NM_025149	FLJ20920	80221	3	3	3	4	3.25	1	1	1	1	1	1	13.23	9.47	9.78	12.43	12.44	13.27	13.37	4.01	4.58	4.7	5.78	5.62	5.55	6.3	6.25	6.17	5.81	5.91	5.78	6.51	6.48	6.88	9.01	9.08	8.93	9.93	9.93	9.97	9.46	9.48	9.47	0.01	0.27	0.15	0.08	0.35
NM_022071	FLJ20967	63898	1	3	2	3	NA	0	1	1	0	0	1	10.38	10.05	9.46	NA	8.97	11.3	NA	5.72	5.82	5.61	4.58	4.84	4.44	6.11	5.94	5.91	5.65	5.77	5.73	7.5	7.26	7.3	NA	NA	NA	7.41	7.08	7.21	7.61	7.73	7.78	NA	-0.74	-1	-0.75	0.04
NM_025097	FLJ21106	80167	NA	3	2	3	NA	1	0	1	1	0	1	12.48	NA	NA	NA	NA	NA	NA	4.47	3.77	4.38	4.59	4.48	4.5	4.36	3.91	4.37	4.48	4.49	4.5	7.6	7.61	7.55	9.11	9.13	9.06	7.97	7.92	8	8.27	8.21	8.26	0.38	0.42	0.58	0.77	-0.03
NM_024863	FLJ21174	79921	4	4	4	4	4	1	1	1	0	1	1	16.43	16.67	16.66	14.7	14.71	17.23	17.2	9.53	9.56	9.68	8.14	8.04	8.04	10.36	10.31	10.34	9.45	9.57	9.42	9.84	10.18	10.18	7.92	8.18	8.4	10.31	10.44	10.51	9.61	9.54	9.6	-1.74	-1.79	-1.58	-1.58	NA
NM_022827	FLJ21347	64847	3	4	3	4	3.5	1	1	1	1	1	1	13.82	13.38	13.26	11.48	11.51	14.91	14.81	6.1	6.13	6.09	5.15	5.11	4.89	7.17	7.32	7.36	6.22	6.27	6.37	9.15	8.99	9.11	7.24	7.41	7.18	10.47	10.31	10.44	9.46	9.52	9.38	-0.62	-0.44	-0.75	-0.8	0.77
XM_029084	FLJ21438	64926	2	3	2	3	2.5	0	0	1	0	0	1	NA	NA	NA	11.92	11.54	NA	NA	5.16	5.02	5.21	5.58	5.29	5.5	5.25	5.16	5.27	4.92	5.07	4.94	NA	NA	NA	8.3	8.55	8.51	NA	NA	NA	5.94	5.79	5.88	2.19	1.94	2.11	2.19	-1.65
NM_025153	FLJ21477	80225	NA	1	4	1	NA	NA	NA	NA	0	0	0	NA	NA	NA	NA	NA	NA	NA	2.39	2.15	2.63	2.41	2.17	2.16	2.63	2.46	2.39	2.53	2.34	2.55	NA	NA	4.88	4.89	NA	NA	NA	NA	NA	6.45	6.48	6.43	0.59	0.3	0.35	0.1	0.04
NM_024567	FLJ21616	79618	3	3	4	4	3.5	1	0	1	1	0	1	14.57	14.11	14.27	13.58	13.57	13.55	13.68	5.72	5.81	5.71	5.86	5.81	5.7	5.85	5.71	5.74	6.54	6.61	6.63	9.68	9.68	9.65	6.32	6.47	6.43	8.88	8.97	8.84	9.68	9.76	9.76	-1.64	-2.01	-1.8	-2.13	-1.08
NM_030613	FLJ21628	80108	1	2	NA	NA	NA	NA	NA	NA	NA	0	NA	9.62	10.52	10.17	9.88	9.15	10.27	9.71	3.78	3.71	3.9	3.49	3.39	3.18	3.71	3.72	3.52	3.2	3.13	3.43	NA	NA	NA	NA	NA	NA	NA	NA	NA	NA	NA	NA	NA	NA	NA	NA	NA
NM_022483	FLJ21657	64417	3	4	3	3	3.25	1	1	1	0	1	1	11.79	11.31	11.47	12.87	12.95	12.23	12.05	6.37	6.55	6.56	7.71	7.64	7.72	7.07	6.95	7.01	6.51	6.74	6.55	7.78	7.69	7.71	8.48	8.6	8.5	7.62	7.55	7.73	8.07	8.13	8.1	0.22	0.55	0.37	0.24	-0.16
NM_024803	FLJ21665	79861	1	1	2	4	NA	1	0	0	1	0	0	10.08	NA	NA	NA	NA	NA	10.21	3.02	2.9	2.75	3.11	2.88	3.01	3.06	3.1	3.21	3.03	3.05	3.1	10.72	10.77	10.71	10.86	10.95	10.89	11.54	11.57	11.49	10.63	10.71	10.6	-0.08	0.29	0.15	-0.06	0.26
NM_024675	FLJ21816	79728	3	4	2	3	NA	1	1	1	0	1	1	13.54	12.77	12.78	13.92	13.92	13.64	13.54	6.27	6.36	6.25	7.41	7.41	7.39	6.87	6.97	6.95	6.95	6.93	6.99	8.31	8.15	8.05	9.18	9.39	9.24	8.23	8.12	8.2	8.69	8.79	8.79	0.34	0.33	0.63	0.68	0.46
NM_020153	FLJ21827	56912	3	4	3	4	3.5	1	1	1	1	1	0	13.94	13.63	13.75	13.48	13.5	15.17	15.25	6.67	6.8	6.88	6.71	6.65	6.68	8.32	8.09	8.35	6.8	6.92	6.92	8.54	8.45	8.46	8.74	8.85	8.75	9.75	9.78	9.73	8.99	8.97	8.99	-0.21	-0.04	-0.23	-0.24	0.92
NM_022759	FLJ21865	64772	3	3	3	1	NA	0	0	1	0	0	1	14.17	12.52	12.09	13.38	13.3	13.47	13.53	4.54	4.84	4.64	5.37	5.35	5.2	4.6	4.9	4.89	5.46	5.43	5.4	5.71	6.11	5.5	5.89	5.49	5.63	5.97	5.8	5.97	6.43	6.57	6.51	-0.07	-0.44	-0.07	-0.14	-0.83
NM_023016	FLJ21870	65124	3	3	3	3	3	1	1	1	1	1	1	13.84	13.83	13.84	NA	NA	12.24	12.4	6.27	6.55	6.29	3.04	3.1	3.02	4.82	5.04	5.27	6.16	6.11	6.17	8.11	8.35	8.11	NA	NA	NA	6.44	6.02	6.34	8.33	8.19	8.54	-0.87	-0.28	-0.7	-0.82	NA
NM_024939	FLJ21918	80004	4	3	4	3	3.5	1	1	1	1	1	1	14.67	14.32	14.13	NA	NA	16.64	16.46	5.36	5.41	5.23	3.81	4.47	3.78	7.12	7.33	7.14	5.85	5.82	5.78	7.97	8.12	7.95	8.35	8.51	8.58	9.27	9.27	9.21	8.49	8.32	8.4	-1.33	-1.38	-1.45	-1.53	1.06
NM_025203	FLJ21945	80304	3	3	2	1	NA	1	1	1	0	0	1	14.53	13.52	13.55	15.22	15.31	13.59	13.68	4.82	5.05	4.67	6.02	6.13	6.44	4.99	4.8	5.09	5.4	5.35	5.4	5.36	NA	5.33	7.23	7.19	7.06	5.55	5.61	5.44	6.39	6.64	6.41	0.28	0.56	0.56	0.67	-0.54
NM_024560	FLJ21963	79611	3	3	1	3	NA	0	1	1	0	1	0	12.31	NA	9.13	NA	NA	13.11	13.01	4.36	4.68	4.65	4.42	4.67	4.07	6.7	6.86	6.86	6.13	6.03	6.08	NA	NA	NA	NA	NA	NA	7.45	7.22	7.3	6.91	6.96	6.91	-2.37	-1.61	NA	-2.16	0.76
NM_024085	FLJ22169	79065	2	4	3	2	NA	1	0	0	0	0	1	12.58	11.99	12.2	11.52	11.58	12.1	12.3	5.88	6.11	6.08	5.68	5.54	5.52	6.09	5.95	5.9	6.36	6.24	6.11	6.76	6.7	6.68	5.79	5.55	6.13	6.64	6.74	6.96	6.78	6.76	6.82	-0.58	-0.25	-0.3	-0.37	0.17
NM_025041	FLJ22173	80111	NA	2	NA	4	NA	1	0	0	0	0	NA	NA	NA	NA	NA	NA	NA	NA	3.78	3.83	3.89	3.8	3.77	3.94	3.95	3.82	4.08	3.64	3.72	3.72	9.29	9.36	9.37	9.2	9.25	9.11	9.52	9.59	9.61	9.77	9.71	9.82	NA	NA	NA	NA	NA
NM_025232	FLJ22246	80346	2	4	3	4	NA	0	1	0	0	1	0	NA	11.9	11.91	12	12.17	12.11	12.21	6.66	6.62	6.74	7.1	7.29	7.1	6.99	7.15	7.06	6.63	6.54	6.64	11.11	10.82	11.06	11.23	11.41	11.48	11.07	10.96	11.02	10.26	10.18	10.43	0.49	0.41	0.34	0.18	0.29
NM_032219	FLJ22269	84179	1	2	2	NA	NA	NA	NA	NA	NA	0	0	NA	NA	NA	NA	NA	NA	NA	4.07	4.09	4.02	4.08	3.94	3.92	4.01	4.04	3.96	3.7	3.68	3.74	NA	NA	NA	NA	NA	NA	NA	NA	NA	NA	NA	NA	-0.25	-0.17	-0.03	-0.06	-0.03
NM_024599	FLJ22341	79651	2	3	4	1	NA	0	0	1	0	0	1	9.34	11.35	11.49	NA	NA	NA	NA	5.31	5.62	5.4	5.14	5.14	5.23	5.67	5.84	5.63	5.62	5.62	5.71	5.43	5.64	5.5	5.12	5.49	5.07	5.32	5.9	5.65	5.71	5.64	5.49	-1.65	-1.82	-1.53	-1.69	0.07
NM_022746	FLJ22390	64757	2	3	2	3	2.5	1	1	1	0	1	0	12.09	NA	NA	NA	NA	NA	11.93	5.28	5.36	5.57	5.23	5.62	5.38	6.61	6.49	6.38	6.47	6.18	6.2	NA	NA	NA	4.55	NA	NA	7.48	7.45	7.48	7.32	7.27	7.43	-0.6	-0.44	-0.59	-0.51	0.37
NM_024697	FLJ22419	79750	NA	2	1	NA	NA	NA	NA	NA	NA	0	0	10.73	NA	NA	NA	NA	NA	NA	3.07	3.05	3.09	3.05	2.94	3	3.03	2.93	3.05	2.98	2.82	3.09	NA	NA	NA	NA	NA	NA	NA	NA	NA	6.21	6.23	6.3	NA	-0.2	NA	NA	NA
NM_025140	FLJ22471	80212	2	3	3	4	NA	1	1	0	1	1	0	10.3	11.04	11.19	11.18	10.22	10.23	10.43	6.09	5.93	6	5.31	5.17	5.29	5.22	5.17	5.08	5.15	5.31	5.08	9.85	10	9.78	9.19	9.36	9.36	9.2	9.05	9.05	9.06	8.97	9.14	0.26	-0.11	0	0.03	-0.12
NM_024815	FLJ22494	79873	2	3	2	2	2.25	NA	NA	NA	0	0	0	11.27	11.74	11.72	11.68	11.97	12.25	12.33	4.92	5.27	5.08	5.3	5.29	5.2	5.3	5.19	5.23	4.98	4.84	4.81	6.53	6.27	6.53	6.55	6.91	6.85	6.64	6.9	7.05	5.73	5.43	5.66	1.03	0.93	0.73	0.91	1.12
NM_024650	FLJ22531	79703	2	3	1	3	NA	1	1	0	1	1	0	11.53	NA	NA	10.48	11.07	12.67	12.3	3.85	4.46	4.33	5.22	5.35	5.26	6.3	6.53	6.51	5.23	5.37	5.4	5.39	5.36	5.7	7.72	7.7	7.77	9.3	9.12	9.12	7.97	7.82	7.89	NA	0.55	0.28	NA	NA
NM_024520	FLJ22555	79568	4	4	4	4	4	1	1	0	0	1	0	13.85	14.36	14.48	14.82	14.75	14.83	14.96	8.12	8.17	8.17	8.69	8.66	8.78	8.65	8.6	8.58	7.59	7.62	7.74	9.64	9.61	9.68	10.24	10.12	10.13	9.94	9.62	9.71	8.97	8.94	9.02	0.82	0.66	0.9	0.91	0.9
NM_024928	FLJ22559	79991	3	4	4	4	3.75	1	1	1	1	1	1	11.72	NA	NA	13.13	13.18	12.93	12.88	6.32	6.2	6.63	7.81	7.78	7.74	7.47	7.49	7.35	6.42	6.41	6.25	8.48	8.63	8.62	9.99	10.01	10.09	9.52	9.47	9.49	7.9	7.75	7.88	0.78	0.62	0.89	0.77	0.37
NM_025047	FLJ22595	80117	4	1	4	4	NA	0	1	0	0	1	0	8.2	14.58	14.55	NA	NA	NA	NA	7.1	7.28	7.61	2.2	2.12	2.47	2.21	1.95	2.19	2.21	2.15	2.12	9.13	9.15	9.16	NA	NA	NA	NA	NA	NA	NA	NA	NA	NA	NA	NA	NA	NA
NM_025086	FLJ22596	80156	NA	3	2	NA	NA	NA	NA	NA	NA	0	0	NA	NA	NA	NA	NA	NA	NA	5.52	5.51	5.56	5.44	5.56	5.53	5.7	5.33	5.6	5.35	5.44	5.58	NA	NA	NA	NA	NA	NA	NA	NA	NA	NA	NA	NA	NA	0.55	NA	NA	NA
NM_025092	FLJ22635	80162	3	3	3	1	NA	0	0	1	0	0	1	13.9	12.54	12.41	13.86	13.8	12.78	12.74	4.91	4.95	5.05	5.3	5.5	5.39	5.12	4.96	5.07	5.19	5.09	5.14	5.71	5.36	4.83	5.59	5.49	5.84	5.32	NA	NA	6.63	6.15	6.2	0.62	0.32	0.7	0.42	0
NM_024730	FLJ22655	79785	2	1	2	3	NA	0	1	1	0	1	0	NA	NA	NA	NA	NA	10.9	10.31	2.36	2.32	2.45	2.61	2.47	2.43	3.73	3.44	3.63	2.49	2.1	2.39	NA	NA	NA	NA	NA	NA	7.46	7.47	7.53	5.43	5.18	5.2	0.36	NA	0.16	NA	1.07
NM_024861	FLJ22671	79919	NA	2	NA	4	NA	1	0	0	1	0	NA	NA	NA	NA	NA	NA	NA	NA	3.95	3.78	3.89	3.79	3.79	4.03	3.9	3.85	3.78	3.9	3.67	3.51	8.11	8.44	8.36	8.88	8.8	9.08	9.05	9.01	8.93	9.55	9.77	9.58	NA	NA	NA	NA	NA
NM_024578	FLJ22709	79629	2	4	3	4	NA	NA	NA	NA	0	0	0	12.09	11.2	11.86	11.08	11.44	11.71	11.37	6.31	6.39	6.43	6.51	6.39	6.37	6.43	6.39	6.53	6.56	6.63	6.66	9.25	9.34	9.26	9.3	9.43	9.34	9.1	9.13	9.25	9.35	9.39	9.42	-0.04	-0.39	-0.18	-0.28	-0.23
NM_024785	FLJ22746	79843	NA	2	1	NA	NA	NA	NA	NA	NA	0	0	NA	NA	NA	NA	NA	NA	NA	3.09	3.14	3.09	3.05	3.32	3.38	3.3	3.06	3.31	3.42	3.31	3.43	NA	NA	NA	NA	NA	NA	NA	NA	NA	NA	4.36	NA	NA	0	NA	-0.48	NA
NM_025130	FLJ22761	80201	1	3	3	NA	NA	0	1	1	NA	1	1	NA	10.27	NA	NA	9.34	NA	9.53	6.31	6.16	5.88	4.02	4.28	4.35	4.25	3.9	3.93	4.16	4.03	4.07	NA	NA	NA	NA	NA	NA	NA	NA	NA	NA	NA	NA	0.25	0.35	0.36	0.44	0.03
NM_024795	FLJ22800	79853	NA	1	NA	NA	NA	NA	NA	NA	NA	0	NA	NA	NA	NA	NA	NA	NA	NA	2.8	3.09	2.8	2.94	2.54	3.06	2.79	2.89	3.17	2.52	2.81	2.49	NA	NA	NA	NA	NA	NA	NA	NA	NA	NA	NA	NA	NA	NA	NA	NA	NA
NM_024687	FLJ23049	79740	NA	1	1	NA	NA	NA	NA	NA	NA	0	0	NA	NA	NA	NA	NA	NA	NA	2.16	2.18	2.18	2.2	2.21	2.08	2.27	2.15	2.2	1.93	2.15	2.24	NA	NA	NA	NA	NA	NA	NA	NA	NA	NA	NA	NA	NA	NA	NA	NA	NA
NM_024582	FLJ23056	79633	1	1	1	NA	NA	NA	NA	NA	NA	0	0	9.81	NA	NA	NA	NA	NA	9.56	2.37	2.43	2.29	2.43	2.5	2.33	2.44	2.66	2.56	2.57	2.72	2.55	NA	NA	NA	NA	NA	NA	NA	NA	NA	4.56	NA	4.79	-0.33	0.07	NA	NA	-0.29
NM_024696	FLJ23058	79749	3	3	2	3	2.75	NA	NA	NA	0	0	0	14.29	13.38	13.32	13.61	13.4	13.64	13.7	5.55	5.41	5.46	5.73	5.71	5.9	5.76	5.81	5.74	5.69	5.62	5.96	7.44	7.42	7.55	7.62	7.75	7.65	7.69	7.8	7.94	7.56	7.62	7.55	0.24	0.31	0.22	0.41	0.1
NM_024574	FLJ23191	79625	NA	2	1	NA	NA	NA	NA	NA	NA	0	0	10.17	NA	NA	NA	NA	NA	NA	4.25	4.07	3.86	3.79	4.07	3.8	4.25	4.03	4.05	4.21	4.19	4.25	NA	NA	NA	NA	NA	NA	NA	NA	NA	NA	NA	NA	-0.09	-0.23	-0.18	-0.3	-0.03
NM_024579	FLJ23221	79630	1	3	2	1	NA	1	0	1	0	0	1	11.54	10.13	10.63	NA	NA	NA	9.97	5.22	5.1	5.19	4.95	5.05	4.85	4.87	4.92	5.05	5.36	5.25	5.34	5.84	5.86	5.86	NA	5.19	5.03	NA	NA	NA	7.16	7.26	7.27	-2.06	-2.29	-2.17	-2.12	-1.88
NM_025079	FLJ23231	80149	NA	3	3	3	NA	1	1	1	1	1	1	NA	NA	NA	NA	NA	NA	NA	7.15	7.46	7.51	4.6	4.39	4.33	4.93	5.11	5.18	4.34	4.57	4.49	9.4	9.36	9.26	6.28	5.82	6.15	7.76	7.63	7.6	6.61	6.48	6.76	-0.72	-0.5	-0.65	-0.6	0.48
NM_024943	FLJ23235	80008	1	1	2	NA	NA	NA	NA	NA	NA	0	0	10.45	NA	NA	9.85	9.65	NA	NA	2.38	2.41	2.28	2.51	2.5	3.11	2.26	2.45	2.4	2.64	2.32	2.51	NA	NA	NA	NA	NA	NA	NA	NA	NA	4.43	NA	5.12	NA	NA	NA	NA	NA
NM_024727	FLJ23259	79782	NA	1	1	NA	NA	NA	NA	NA	NA	0	0	NA	NA	NA	NA	NA	NA	NA	2.24	2.18	2.24	2.09	2.32	2.18	2.2	2.03	2.25	2.14	2.09	2.01	NA	NA	NA	NA	NA	NA	NA	NA	NA	NA	NA	NA	NA	-0.32	NA	-0.26	NA
NM_025115	FLJ23263	80185	4	4	3	3	3.5	1	1	1	0	0	1	14.62	14.17	14.82	15.91	16.03	15.08	15.31	6.31	6.43	6.32	7.46	7.49	7.33	6.61	6.65	6.78	5.78	6.03	6.07	8.43	8.35	8.46	9.65	9.77	9.87	8.7	8.65	8.72	8.09	8.21	8.22	1.44	1.3	1.62	1.55	0.68
NM_024680	FLJ23311	79733	3	4	3	3	3.25	1	1	1	1	1	0	12.64	13.1	12.82	13.12	13.04	12.68	12.78	7.75	7.88	7.79	8.2	8.05	8.1	7.34	7.49	7.42	7.08	7.04	6.92	7.32	7.32	7.33	7.52	7.67	7.55	6.8	6.63	6.69	6.93	6.83	6.83	0.38	0.39	0.43	0.26	-0.23
NM_024631	FLJ23342	79684	2	3	2	2	2.25	1	1	0	0	0	0	11.97	NA	NA	11.26	11.2	NA	NA	5.5	5.73	5.48	6.69	6.63	6.46	5.33	5.53	5.38	6.96	6.98	6.79	6.12	6.09	5.95	6.63	6.63	6.75	5.64	NA	5.8	7.23	7.28	7.37	-0.15	-0.16	-0.01	0.07	-0.37
NM_024671	FLJ23436	79724	3	3	3	4	3.25	1	1	1	1	1	1	14.33	13.29	13.6	11.45	11.35	15.58	15.49	5.4	5.42	5.56	5.17	5.44	5.12	6.49	6.52	6.52	5.55	5.72	5.25	9.23	9.27	9.24	7.65	7.49	7.62	10.96	10.85	10.83	9.82	9.85	9.83	0.16	0.07	-0.04	-0.36	1.65
NM_024678	FLJ23441	79731	4	4	3	4	3.75	1	1	1	1	1	1	14.87	14.29	14.32	15.04	15	15.04	15	7.84	7.87	7.78	8.63	8.61	8.56	8.42	8.59	8.57	8.28	8.41	8.35	9.23	9.25	9.28	10.03	10.09	9.96	9.63	9.61	9.59	9.75	9.8	9.8	0.25	0.43	0.55	0.4	NA
NM_024640	FLJ23476	79693	3	4	4	4	3.75	1	1	1	1	1	1	11.98	12.5	12.48	13.13	13.22	12.32	12.25	8.38	8.47	8.38	9.25	9.28	9.26	7.68	7.62	7.66	7.86	7.98	7.8	11.36	11.44	11.31	12.24	12.31	12.32	10.26	10.1	10.14	10.76	10.84	10.77	1.18	1.09	1.38	1.45	-0.27
NM_024833	FLJ23506	79891	2	3	3	3	2.75	0	1	1	0	1	1	11.8	11.29	11.3	12.52	12.59	NA	9.45	5.2	5	5.17	6.02	5.87	5.87	4.63	4.46	4.66	4.88	4.84	5.01	NA	NA	NA	7.25	7.35	7.36	NA	NA	NA	NA	NA	NA	1.37	1.35	1.51	1.43	NA
NM_021827	FLJ23514	60494	NA	2	NA	3	NA	1	0	0	0	0	NA	NA	NA	NA	NA	NA	NA	NA	3.46	3.45	3.42	3.4	3.33	3.42	3.23	3.43	3.3	2.97	3.31	3.34	8.43	8.38	8.31	7.84	7.87	7.79	8.62	8.83	8.92	8.92	9.01	8.97	NA	NA	NA	NA	NA
NM_024590	FLJ23548	79642	NA	1	1	NA	NA	NA	NA	NA	NA	0	0	10.67	NA	NA	NA	NA	NA	NA	2.43	2.49	2.49	2.32	2.43	2.01	2.33	2.33	2.39	3.28	3	3.51	NA	NA	NA	NA	NA	NA	NA	NA	NA	4.33	4.77	NA	NA	NA	NA	NA	NA
NM_024588	FLJ23584	79640	1	3	3	2	NA	1	0	0	1	0	0	9.99	9.54	9.54	9.34	9.41	NA	8.44	4.59	4.34	4.3	4.83	4.55	4.5	4.55	4.59	4.54	4.35	4.47	4.71	5.97	5.93	6.06	6.67	6.82	6.84	6.6	6.44	6.39	6.56	6.65	6.7	0.33	0.1	0.11	0.22	0.02
NM_024781	FLJ23594	79839	NA	1	1	3	NA	NA	NA	NA	0	0	0	NA	NA	NA	NA	NA	NA	NA	1.96	1.97	1.96	1.97	2.09	1.94	1.93	1.94	2.01	1.77	1.89	1.82	7.19	7.35	7.41	7.15	6.88	6.96	7.32	7.31	7.21	7.62	7.43	7.45	NA	0.28	NA	0.06	NA
NM_024783	FLJ23598	79841	1	1	2	NA	NA	NA	NA	NA	NA	1	0	NA	NA	NA	NA	NA	NA	NA	3.24	3.25	3.34	2.81	2.91	2.84	2.85	2.96	2.7	2.86	2.73	2.85	NA	NA	NA	NA	NA	NA	NA	NA	NA	4.29	NA	NA	-0.54	-0.35	NA	-0.41	NA
NM_152334	FLJ25005	123283	3	3	3	1	NA	0	1	1	0	1	0	12.14	11.98	12.21	12.74	12.61	10.32	10.19	4.95	5.07	4.7	5.54	5.47	5.16	3.76	3.85	3.08	4.36	4.48	4.52	4.68	NA	NA	5.46	4.7	4.98	NA	NA	NA	5.26	5.04	5	0.5	0.81	0.69	0.75	-0.44
NM_144610	FLJ25006	124923	NA	2	2	NA	NA	0	1	1	NA	0	1	12.21	NA	NA	NA	NA	NA	NA	3.43	3.45	3.77	4.37	4.52	4.77	2.95	3.34	3.04	5.35	4.95	5.08	NA	NA	NA	NA	NA	NA	NA	NA	NA	NA	4.15	NA	-0.58	-0.41	-0.6	-0.69	-1.56
NM_152485	FLJ25078	148304	1	3	2	1	NA	1	1	1	1	1	1	10.89	NA	9.83	10.69	10.43	10.33	10.15	4.01	3.97	3.96	5.37	5.09	5.05	4.31	4.67	4.56	4.11	4.27	4.05	5.28	5.49	5.4	6.73	6.79	6.9	5.87	5.96	5.69	6.07	6.18	5.88	0.48	0.63	0.66	0.75	0.46
NM_178822	FLJ25972	285313	2	3	1	NA	NA	0	1	0	NA	1	0	13.51	NA	NA	11.16	11.54	NA	NA	2.79	2.48	2.77	7.22	7.08	7.16	4.48	4.75	5.17	5.38	5.46	5.45	NA	NA	NA	NA	NA	NA	NA	NA	NA	9.2	9.16	9.07	NA	-1.21	NA	-1.43	NA
NM_144704	FLJ30473	150209	NA	3	1	NA	NA	NA	NA	NA	NA	0	1	NA	NA	NA	NA	NA	NA	NA	5.08	4.88	4.84	4.66	4.61	4.79	4.97	5	4.77	4.61	4.54	4.6	NA	NA	NA	NA	NA	NA	NA	NA	NA	5.16	5.45	5.33	NA	-0.04	-0.39	-0.42	-0.43
NM_153013	FLJ30596	133686	3	4	3	3	3.25	1	1	1	1	1	1	12.49	12.75	12.84	12.77	12.77	11.27	11.38	7.4	7.3	7.35	7.33	7.28	7.32	6.94	6.74	6.89	7.54	7.46	7.17	7.6	7.65	7.7	7.78	7.4	7.54	6.15	6.46	6.07	7.44	7.54	7.52	-0.37	-0.43	-0.13	-0.18	-0.64
NM_152451	FLJ30973	145781	NA	3	1	NA	NA	0	1	0	NA	0	0	NA	NA	NA	NA	NA	NA	NA	4.65	4.66	4.52	4.19	4.21	4.19	4.62	4.51	4.67	4.4	4.02	4.18	NA	NA	NA	NA	NA	NA	NA	NA	NA	NA	NA	NA	NA	NA	NA	NA	NA
NM_152908	FLJ31196	146802	NA	2	1	NA	NA	NA	NA	NA	NA	0	0	NA	NA	NA	NA	NA	NA	NA	3.21	3.1	2.87	3.1	3.08	2.92	3.18	2.98	3.09	2.83	2.77	3	NA	NA	NA	NA	NA	NA	NA	NA	NA	NA	NA	NA	NA	NA	-0.02	-0.02	NA
NM_174912	FLJ31204	158584	NA	3	1	1	NA	0	0	1	0	0	0	10.13	NA	NA	NA	NA	NA	NA	4.84	5.14	5.02	4.98	5.13	4.96	5.27	5.57	5.39	5.32	5.46	5.4	5.2	5.64	5.15	NA	NA	NA	5.32	NA	5.34	7.18	7.21	7.25	NA	-1.47	-1.78	NA	-1.15
NM_152385	FLJ31438	130162	2	2	1	2	1.75	1	1	0	0	1	1	11.88	10.69	10.91	11.76	11.8	NA	NA	3.52	3.45	3.56	4.21	4.22	3.9	2.56	2.46	2.98	4.02	4.1	3.59	6.37	6.43	6.33	7.32	7.29	7.28	NA	NA	NA	6.95	7.15	7.04	-0.39	-0.28	-0.24	-0.16	NA
NM_152652	FLJ31751	197407	2	4	4	1	NA	0	1	1	0	1	1	10.54	NA	NA	10.92	11.03	12.06	11.97	5.53	5.75	5.69	5.98	5.95	5.97	6.17	6.12	6.23	5.93	5.74	5.72	NA	NA	NA	NA	NA	NA	NA	NA	5.01	NA	NA	NA	0.93	0.57	0.83	0.89	1.32
NM_152718	FLJ32009	220001	NA	3	3	NA	NA	0	0	1	NA	0	1	NA	NA	NA	NA	NA	NA	NA	5.18	4.78	5.04	5.59	5.5	5.58	4.76	4.77	4.93	5.36	5.42	5.58	NA	NA	NA	NA	NA	NA	NA	NA	NA	5.38	5.52	5.47	0.18	-0.15	0.11	0.14	-3.13
NM_144576	FLJ32452	93058	3	4	3	3	3.25	1	1	1	0	0	1	14.54	13.55	13.6	14.91	14.94	13.74	13.86	6.09	5.74	5.89	7.16	7.19	7.24	6.16	6.18	5.97	6.34	6.41	6.5	6.95	6.86	6.95	8.33	8.45	8.52	7.45	7.45	7.08	7.9	7.8	7.61	0.41	0.1	0.37	0.4	-0.64
NM_145014	FLJ32915	219844	3	4	3	4	3.5	0	1	0	0	0	0	13.48	13.72	13.82	13.44	13.46	13.87	13.69	7.45	7.44	7.28	7.22	7.22	7.19	7.64	7.58	7.61	6.91	7.06	6.79	9.15	9.05	8.95	9.01	9.08	9.14	8.92	8.87	8.94	8.67	8.68	8.75	0.28	NA	0.2	0.28	0.76
NM_144594	FLJ32942	121355	3	2	2	4	NA	0	1	1	0	0	1	14.55	NA	NA	12.86	12.85	NA	NA	4.14	4.13	3.61	6.42	6.51	6.41	3.6	3.82	4.13	8.05	8.19	8.33	NA	NA	NA	9.58	9.7	9.63	NA	NA	NA	11.07	11.13	11.16	-1.62	-1.32	-1.79	-1.86	NA
XM_375654	FLJ35258	284297	3	3	3	1	NA	1	0	0	1	0	0	12.75	12.65	12.33	11.94	11.98	13.22	13.08	5.35	5.32	5.42	5.35	5.16	5.58	5.67	5.3	5.36	5.06	4.95	5.1	5.32	5.29	5.19	5.49	5.58	5.27	6.21	6.11	5.94	6.51	6.48	6.46	0.54	-0.03	0.43	0.16	-0.13
NM_152477	FLJ36991	147929	2	3	2	2	2.25	0	0	0	0	0	0	NA	11.16	11.43	13.17	11.46	NA	11.53	4.69	4.61	4.73	5.35	5.02	5.52	4.8	5.08	4.73	3.94	4.27	4.5	6.04	6.09	5.65	6.33	6.25	6.34	NA	5.72	5.69	6.03	5.88	6.09	0.66	0.6	0.59	0.83	0.34
NM_152374	FLJ38984	127703	2	3	1	2	NA	1	1	0	1	1	0	11.34	NA	NA	NA	NA	10.92	NA	5.35	5.43	5.4	5.11	5.05	5.24	6.03	6.19	6.1	5.92	6.13	5.99	6.28	6.25	6.06	5.39	5.99	5.87	6.95	7.45	6.94	7.37	7.12	7.34	NA	NA	NA	NA	NA
NM_152340	FLJ39075	124216	3	3	2	NA	NA	0	0	0	NA	0	0	12.4	12.82	12.72	11.71	11.87	12.23	12.37	4.94	5.02	4.99	5.03	5.16	5.15	5.19	5.27	5.22	5.07	5.16	5.17	NA	NA	NA	NA	NA	NA	NA	NA	NA	NA	NA	NA	0.15	0.19	0.14	-0.01	0.03
NM_152635	FLJ39116	170392	NA	1	NA	NA	NA	NA	NA	NA	NA	0	NA	NA	NA	NA	NA	NA	NA	NA	2.79	2.75	2.89	2.75	2.89	2.84	2.64	2.63	2.57	2.57	2.36	2.77	NA	NA	NA	NA	NA	NA	NA	NA	NA	NA	NA	NA	NA	NA	NA	NA	NA
NM_173483	FLJ39501	126410	1	2	NA	1	NA	NA	NA	NA	0	0	NA	9.33	NA	9.75	9.07	NA	NA	9.47	3.84	3.51	3.98	3.9	3.77	3.75	4.21	4.02	4.12	3.45	3.45	3.74	NA	NA	NA	NA	NA	NA	NA	5.25	NA	4.33	NA	NA	NA	NA	NA	NA	NA
NM_152666	FLJ40773	200150	NA	1	NA	NA	NA	NA	NA	NA	NA	0	NA	NA	NA	NA	NA	NA	NA	NA	2.26	2.23	1.98	2.03	1.98	1.93	2.12	2.21	2.12	1.9	1.82	2.03	NA	NA	NA	NA	NA	NA	NA	NA	NA	4.75	NA	NA	NA	NA	NA	NA	NA
NM_152286	FLJ43070	375775	1	2	3	2	NA	1	0	0	0	0	0	NA	NA	NA	NA	NA	NA	NA	3.64	3.61	3.53	3.59	3.84	3.66	3.69	3.81	3.79	3.57	3.54	3.43	6.57	6.13	6.06	NA	4.97	4.68	6.37	6.34	6.39	7.05	6.83	6.84	0	-0.1	0.02	-0.11	-0.19
NM_013280	FLRT1	23769	1	3	2	2	NA	1	0	0	1	0	0	11.28	NA	NA	NA	9.95	10.22	NA	4.26	4.5	4.3	4.43	4.43	4.34	4.53	4.6	4.47	4.39	4.15	4.15	7.36	7.43	7.58	5.79	5.42	5.74	6.62	6.61	6.36	7.48	7.27	7.04	NA	0.55	NA	0.48	0.38
NM_004119	FLT3	2322	2	3	2	1	NA	1	0	1	1	0	1	NA	NA	NA	NA	NA	NA	NA	4.93	4.6	4.57	4.27	3.99	4.34	4.5	4.09	4.21	4.12	4.01	4.05	6.2	6.38	6.47	5.12	4.82	4.94	5.72	5.72	5.61	5.38	5.79	5.52	NA	-0.1	NA	-0.37	0.28
NM_002021	FMO1	2326	3	2	3	4	NA	0	1	1	0	1	1	NA	12.87	13.06	NA	NA	NA	NA	7.36	7.56	7.46	3.26	3.7	3.5	3.69	3.64	3.49	3.21	3.48	3.52	9.02	8.88	8.95	NA	NA	NA	NA	NA	NA	NA	NA	NA	-0.32	-0.62	-0.29	-0.51	-0.65
NM_002023	FMOD	2331	1	3	1	3	NA	1	0	1	1	0	1	NA	NA	9.36	NA	9.75	NA	NA	5.11	5.24	4.89	4.73	4.72	4.85	4.86	5	4.92	4.7	4.86	4.44	7.13	7.34	7.3	6.26	6.47	6.55	7.62	7.76	7.72	6.79	6.91	6.92	NA	-0.86	NA	-0.81	NA
NM_022158	FN3K	64122	NA	2	2	NA	NA	NA	NA	NA	NA	0	0	NA	NA	NA	NA	NA	NA	NA	3.93	3.78	3.74	3.77	3.96	3.86	3.84	3.99	4.18	3.26	3.65	3.59	NA	NA	NA	NA	NA	NA	NA	NA	NA	NA	NA	NA	0.21	0.13	0.1	0.1	0.2
NM_015308	FNBP4	23360	4	4	4	1	NA	1	1	1	0	0	1	15.76	14.44	14.54	14.99	15.11	14.29	14.52	6.97	7.14	6.95	7.82	7.75	7.79	7.02	7.09	7.14	8.29	8.48	8.32	4.99	5.04	4.83	5.46	5.68	5.44	NA	5.19	5.24	6.11	6.42	6.34	-1.14	-1.2	-0.98	-1.03	-1.68
NM_022823	FNDC4	64838	2	3	1	1	NA	NA	NA	NA	0	0	0	11.84	11.23	NA	NA	NA	NA	NA	5.64	5.74	5.74	5.49	5.48	5.7	5.68	5.65	5.66	5.85	5.79	5.71	5.12	5.43	5.37	NA	NA	NA	NA	NA	NA	5.84	6.05	5.93	NA	NA	NA	NA	NA
NM_002027	FNTA	2339	4	4	4	4	4	1	1	1	1	1	0	14.52	14.78	14.71	14.65	14.6	12.71	12.87	8.41	8.45	8.47	8.48	8.45	8.45	6.61	6.55	6.34	8.36	8.44	8.36	10.33	10.2	10.16	10.12	10.25	10.16	8.12	8.28	8.26	9.85	9.98	9.84	-0.38	-0.51	-0.34	-0.28	-2.35
NM_000804	FOLR3	2352	NA	2	1	NA	NA	NA	NA	NA	NA	0	0	NA	NA	NA	NA	NA	NA	NA	4	3.95	3.84	3.92	3.76	4.15	4.31	4.03	3.87	3.75	3.77	4.13	NA	NA	NA	NA	NA	NA	NA	NA	NA	NA	NA	NA	-1.54	-1.52	-1.43	-1.21	-1.7
NM_005252	FOS	2353	4	4	4	4	4	1	1	1	1	0	1	15.65	17.69	17.75	10.97	10.78	17.26	17.14	9.39	9.48	9.44	3.74	3.73	3.8	9.11	9.2	9.2	7.4	7.47	7.39	11.12	11.02	10.89	4.67	NA	4.84	10.37	10.63	10.46	8.76	8.79	8.79	-2.39	-1.94	-2.4	-2.36	2.14
NM_012182	FOXB1	27023	1	2	4	1	NA	NA	NA	NA	0	0	0	NA	NA	NA	NA	8.95	8.84	9.08	3.87	3.84	3.85	3.81	3.7	3.51	3.62	3.73	3.77	3.45	3.43	3.34	NA	NA	NA	NA	NA	NA	5.6	5.25	NA	NA	NA	NA	0.88	0.46	0.61	0.35	0.24
NM_004474	FOXD2	2306	NA	2	3	3	NA	1	0	0	1	0	0	NA	NA	NA	NA	NA	NA	NA	3.04	3.24	3.31	3.15	3.17	3.14	2.82	3.02	2.75	2.79	2.41	3.09	9.22	9.33	9.34	8.06	8.13	8.27	8.64	8.64	8.69	9.2	9.22	9.11	0.67	0.33	0.56	NA	NA
NM_012186	FOXE3	2301	NA	2	3	2	NA	1	0	0	1	0	0	NA	NA	NA	NA	NA	NA	NA	3.71	3.76	3.75	3.57	3.37	3.31	3.9	3.63	3.68	3.52	3.5	3.27	7.21	7.25	7.27	7.32	6.89	6.93	6.44	6.5	6.5	7.8	7.98	8.09	0.05	-0.08	0.07	0	0.37
NM_001451	FOXF1	2294	NA	2	3	1	NA	NA	NA	NA	0	0	0	11.22	NA	NA	NA	NA	NA	NA	3.4	3.65	3.19	2.82	2.82	2.88	3.24	3.41	3.3	4.32	4.6	4.88	NA	5.09	NA	NA	NA	NA	NA	NA	NA	7.74	7.41	7.37	-0.26	-0.69	-0.86	-0.81	-0.75
NM_001452	FOXF2	2295	3	2	2	2	2.25	0	1	1	0	1	1	12.28	12.57	12.38	NA	NA	NA	NA	6.24	6.3	6.34	3.7	3.45	3.48	3.57	3.4	2.88	6.13	5.96	6.13	7.18	6.93	7.12	NA	NA	NA	NA	NA	NA	7.21	7.29	7.42	-2.84	-2.67	-3.11	-3.16	-3.09
NM_003923	FOXH1	8928	2	2	3	NA	NA	NA	NA	NA	NA	0	0	11.26	11.47	11.43	11.05	10.91	10.88	10.42	4.06	3.86	3.8	3.71	3.92	3.84	4.04	4.2	4.22	3.63	3.6	3.76	NA	NA	NA	NA	NA	NA	NA	NA	NA	4.33	NA	NA	0.34	0.4	0.33	0.3	0.2
NM_003593	FOXN1	8456	2	2	2	1	1.75	NA	NA	NA	0	0	0	11.19	11.11	NA	NA	10.37	NA	NA	3.96	3.91	3.97	3.94	3.8	3.74	3.98	3.88	4.1	3.5	3.75	3.68	5.12	5.64	5.26	NA	NA	NA	NA	NA	NA	4.6	NA	4.38	0.12	0.04	-0.16	0.09	-0.1
NM_004957	FPGS	2356	3	4	4	4	3.75	1	1	0	0	0	0	11.89	11.85	11.95	12.27	12.24	12.03	12.17	6.64	6.71	6.64	7.08	7.01	7.16	6.72	6.74	6.67	6.33	6.27	6.45	9.19	9.29	9.57	9.8	10.03	9.72	9.2	9.08	9.19	8.78	8.92	8.98	1.01	0.53	0.88	0.63	0.23
NM_002030	FPRL2	2359	1	2	1	NA	NA	NA	NA	NA	NA	0	0	9.13	8.96	10.21	NA	NA	NA	NA	3.69	4	3.48	3.73	3.86	3.71	4	4.02	3.69	3.43	4.05	3.98	NA	NA	NA	NA	NA	NA	NA	NA	NA	NA	NA	NA	-0.32	-0.11	-0.25	-0.02	NA
NM_012083	FRAT2	23401	1	4	3	3	NA	0	1	1	0	1	1	11.14	9.37	9.51	10.55	10.14	12.37	12.52	5.36	5.06	5.33	6.28	6.28	6.2	7.64	7.67	7.46	6.38	6.26	6.09	8.51	8.53	8.86	8.22	7.9	7.8	8.36	8.32	NA	7.79	7.95	7.73	-0.47	-0.7	-0.44	-0.54	0.8
NM_002031	FRK	2444	NA	1	1	1	NA	0	1	0	0	1	0	NA	NA	NA	NA	NA	NA	NA	2.27	2.39	2.34	2.41	2.2	2.38	3.76	3.53	3.92	2.4	2.45	2.41	NA	NA	NA	NA	NA	NA	5.46	5.61	5.34	NA	4.45	4.6	NA	-0.18	NA	-0.05	0.71
NM_014907	FRMPD1	22844	NA	2	1	2	NA	NA	NA	NA	0	0	0	NA	NA	NA	NA	NA	NA	NA	4.02	3.58	3.92	3.91	4.25	4.07	4.24	4	3.84	3.48	3.53	3.67	6.98	7	6.86	6.97	6.68	6.8	7.08	7.15	6.94	7.57	7.67	7.47	NA	-0.3	NA	NA	NA
NM_006653	FRS3	10817	2	3	4	1	NA	1	0	1	0	0	0	10.81	NA	NA	10.17	10.96	NA	11.41	5.02	4.85	5.24	5.43	5.46	5.2	4.98	5.21	5.29	4.89	5.1	5.11	5.28	5.58	5.33	7.73	7.6	7.7	6.03	5.83	5.65	6.71	6.72	6.62	0.13	NA	0.2	0.24	0.59
NM_021996	FS	26301	NA	3	1	NA	NA	NA	NA	NA	NA	0	0	NA	NA	NA	NA	NA	NA	NA	4.85	4.6	4.47	4.65	4.6	4.6	4.76	4.59	4.83	4.88	5.02	4.96	NA	NA	NA	NA	NA	NA	NA	NA	NA	4.82	4.74	5.03	-0.02	-0.12	-0.18	-0.07	0.02
NM_012418	FSCN2	25794	1	2	1	NA	NA	NA	NA	NA	NA	0	0	NA	9.9	NA	NA	NA	NA	NA	3.43	3.58	3.33	3.12	2.94	3.33	3.4	3.47	3.11	3.06	2.99	3.06	NA	NA	NA	NA	NA	NA	NA	NA	NA	4.75	4.5	4.52	-0.1	0.13	-0.12	0.18	0.61
NM_020369	FSCN3	29999	2	3	2	NA	NA	0	0	1	NA	0	1	NA	NA	NA	NA	NA	NA	NA	5.39	5.58	5.68	5.32	5.38	5.43	5.54	5.42	5.5	5.02	5.28	5.2	NA	NA	NA	NA	NA	NA	NA	NA	NA	NA	NA	NA	0.78	0.57	0.58	0.68	0.36
NM_024333	FSD1	79187	3	4	3	3	3.25	1	1	1	0	1	1	13.28	NA	NA	13.55	12.97	13.26	13.27	5.19	5	5.09	6.49	6.61	6.59	5.95	6.07	5.87	5.46	5.46	5.4	NA	NA	NA	8.92	9.02	9.05	7.89	7.8	7.79	6.74	6.93	6.72	1.39	1.11	1.28	1.34	0.78
NM_005860	FSTL3	10272	4	4	3	3	3.5	1	1	1	1	1	1	13.39	15.06	15.21	12.81	12.99	14.54	14.67	8.81	8.97	8.89	5.19	5.48	5.39	6.4	6.39	6.48	5.73	5.59	5.37	10.86	10.91	10.86	5.65	5.38	5.6	8.67	8.66	8.69	7	7.04	7.09	0.13	0.04	0.21	NA	1.71
NM_006657	FTCD	10841	1	3	2	NA	NA	NA	NA	NA	NA	0	0	10.81	10.05	9.86	10.03	9.85	10.42	10.72	5.14	5	5	4.8	4.79	4.9	4.91	5.02	5.1	4.85	4.74	4.89	NA	NA	NA	NA	NA	NA	NA	NA	NA	7.28	7.21	7.19	-1	-1.05	-1.05	-1.03	-1.5
NM_032020	FUCA2	2519	4	4	3	3	3.5	1	1	1	1	1	1	17.01	15.53	15.43	NA	NA	16.84	16.55	6.43	6.42	6.44	3.15	3.15	2.8	7.81	7.86	7.77	8.23	8.28	8.23	7.78	7.71	7.72	NA	NA	NA	8.74	8.74	9.12	9.61	9.62	9.98	NA	-3.56	-3.71	NA	-0.71
NM_000149	FUT3	2525	NA	3	1	NA	NA	NA	NA	NA	NA	0	0	8.99	NA	NA	NA	NA	NA	NA	4.32	4.29	4.31	4.3	4.55	4.36	4.34	4.31	4.33	4.15	4.53	4.34	NA	NA	NA	NA	NA	NA	NA	NA	NA	NA	NA	NA	NA	NA	NA	NA	NA
NM_004479	FUT7	2529	NA	2	1	3	NA	1	0	0	1	0	0	NA	NA	NA	NA	NA	NA	NA	3.17	3.25	3.28	2.77	3.17	3.14	3.14	3.35	3.33	2.99	2.72	2.74	8.72	8.67	8.63	7.2	6.94	7.25	8.09	8.1	7.93	7.53	7.57	7.63	-0.3	0.06	-0.07	-0.15	-0.34
NM_022003	FXYD6	53826	3	3	3	2	2.75	1	1	0	1	1	0	13.41	14.54	14.7	NA	NA	12.13	12.18	6.49	6.59	6.66	5.3	5.69	5.67	5.41	5.41	5.71	5.72	5.94	5.85	7.07	7.18	7.11	NA	NA	NA	5.97	5.61	5.94	6.31	6.32	6.28	0.22	0.16	0.08	0.23	0.01
NM_002036	FY	2532	NA	2	3	NA	NA	NA	NA	NA	NA	0	0	NA	NA	NA	NA	NA	NA	NA	3.99	3.79	3.64	3.7	3.63	3.69	4.17	3.7	3.92	3.45	3.62	3.55	NA	NA	NA	NA	NA	NA	NA	NA	NA	NA	4.54	NA	0.65	0.48	0.42	0.28	0.38
NM_007197	FZD10	11211	1	1	2	NA	NA	NA	NA	NA	NA	0	0	10.67	NA	NA	9.48	NA	NA	NA	2.46	2.34	2.46	2.44	2.45	2.21	2.43	2.52	2.37	4.43	4.16	3.78	NA	NA	NA	NA	NA	NA	NA	NA	NA	NA	NA	NA	-2.42	-2.58	-2.56	-2.69	-2.84
NM_017412	FZD3	7976	3	3	3	1	NA	0	0	1	0	1	1	NA	NA	12.64	NA	NA	13.05	13.25	4.51	4.74	5.14	5.6	5.49	5.69	5.83	5.78	5.8	4.36	4.09	4.24	NA	NA	NA	NA	NA	NA	NA	NA	5.07	NA	NA	NA	-0.55	-0.58	-0.54	-0.6	0.99
NM_003468	FZD5	7855	1	3	3	NA	NA	0	0	1	NA	0	1	8.17	NA	NA	9.22	8.39	NA	NA	4.27	3.88	4.31	4.05	4.17	4.2	4.23	4.12	4.23	3.99	3.76	4.08	NA	NA	NA	NA	NA	NA	NA	NA	NA	NA	NA	NA	-1.47	-1.74	-1.47	-1.55	-0.84
NM_003506	FZD6	8323	3	4	3	NA	NA	0	1	1	NA	0	1	13.54	13.55	13.74	12.1	12.11	14.16	14.13	8.27	8.26	8.09	6.74	6.71	6.7	8.36	8.47	8.41	7.79	7.75	7.65	NA	NA	NA	NA	NA	NA	NA	NA	NA	4.33	NA	NA	-0.75	-0.5	-0.56	NA	NA
NM_003508	FZD9	8326	NA	3	2	NA	NA	0	0	1	NA	0	0	NA	NA	NA	NA	NA	NA	NA	4.26	4.43	4.63	4.32	4.57	4.41	5.03	4.66	4.87	4.59	4.4	4.64	NA	NA	NA	NA	NA	NA	NA	NA	NA	NA	NA	NA	-0.34	-0.26	-0.18	-0.29	0.54
NM_015714	G0S2	50486	NA	2	2	NA	NA	NA	NA	NA	NA	0	0	14.23	NA	NA	NA	NA	NA	NA	3.72	3.75	4.1	3.57	3.7	3.52	3.83	3.78	3.56	6.12	6.37	6.07	NA	NA	NA	NA	NA	NA	NA	NA	NA	7.53	7.36	7.45	NA	NA	NA	NA	NA
NM_005101	G1P2	9636	4	4	4	NA	NA	0	1	1	NA	1	1	13.38	18.28	18.29	14.41	14.4	16.08	16.06	11.88	11.82	11.82	8.82	8.82	8.72	9.7	9.56	9.68	7.12	7.33	7.3	NA	NA	NA	NA	NA	NA	NA	NA	NA	NA	NA	NA	1.25	1.23	1.27	1.38	2.3
NM_000151	G6PC	2538	1	1	1	NA	NA	NA	NA	NA	NA	0	0	11.3	NA	NA	NA	8.34	NA	NA	2.15	2.07	1.89	1.88	2.15	2	2	1.94	1.93	4.46	4.17	4.27	NA	NA	NA	NA	NA	NA	NA	NA	NA	6.25	6.52	6.59	-1.54	-0.97	-1.44	-1.6	-1.47
NM_138387	G6PC3	92579	3	4	3	4	3.5	1	1	0	1	0	0	12.25	12.92	12.87	11.65	11.78	12.64	12.76	6.71	6.81	6.71	5.94	5.94	5.76	6.49	6.45	6.31	5.8	6.06	6.12	8.88	8.86	8.99	8.29	8.23	8.17	9.27	9.18	9.31	8.36	8.24	8.39	0.15	-0.04	0.18	0.08	0.11
NM_000152	GAA	2548	2	4	4	4	NA	1	1	1	1	1	1	11.14	11.08	11.15	NA	NA	12.33	12.29	6.28	5.99	6.27	5.86	5.64	5.92	6.7	6.66	6.68	6.15	6.01	6.22	9.13	9.09	9.17	8.33	8.44	8.37	10.03	9.96	9.97	8.98	9.02	8.91	-0.27	-0.38	-0.29	-0.3	1.13
NM_000806	GABRA1	2554	NA	1	2	NA	NA	0	1	0	NA	1	0	NA	NA	NA	NA	NA	NA	NA	2.93	2.77	2.96	2.85	2.75	2.75	3.65	3.38	3.49	2.74	2.67	2.59	NA	NA	NA	NA	NA	NA	NA	NA	NA	NA	NA	NA	0	0.33	0.1	0.24	0.47
NM_000808	GABRA3	2556	NA	1	2	1	NA	NA	NA	NA	0	0	1	NA	NA	NA	NA	NA	NA	NA	2.49	2.22	2.32	2.67	2.54	2.58	2.63	2.71	3	2.4	2.52	2.67	5.16	5.49	5.47	4.99	NA	5.27	NA	NA	NA	5.77	5.62	5.52	-0.07	-0.17	-0.03	-0.13	-0.17
NM_000811	GABRA6	2559	NA	1	NA	NA	NA	NA	NA	NA	NA	0	NA	NA	NA	NA	NA	NA	NA	NA	2.48	2.33	2.16	2.45	2.24	2.31	2.3	2.49	2.33	2.11	2.1	2.29	NA	NA	NA	NA	NA	NA	NA	NA	NA	4.64	NA	NA	NA	NA	NA	NA	NA
NM_000812	GABRB1	2560	1	1	1	NA	NA	NA	NA	NA	NA	0	0	11.08	10.19	NA	NA	NA	NA	NA	2.24	2.14	2.12	2.44	2.29	2.13	2.63	2.44	2.47	3.81	3.94	3.88	NA	NA	NA	NA	NA	NA	NA	NA	NA	5.47	5.58	5.72	NA	-0.75	NA	NA	NA
NM_173536	GABRG1	2565	NA	1	1	4	NA	NA	NA	NA	0	0	0	NA	NA	NA	NA	NA	NA	NA	1.82	1.99	2.07	1.85	1.97	2	2.01	2.07	2.1	1.99	2.03	1.86	9.86	10.05	10.17	9.85	9.44	9.66	9.92	9.8	9.83	10.84	10.78	10.6	NA	NA	NA	NA	NA
NM_014211	GABRP	2568	NA	1	3	NA	NA	0	0	1	NA	0	0	NA	NA	NA	NA	NA	NA	NA	2.71	2.6	2.59	2.7	2.8	2.71	2.86	2.64	2.77	2.82	2.8	2.92	NA	NA	NA	NA	NA	NA	NA	NA	NA	NA	NA	NA	0.25	0.15	0.22	0.18	0.07
NM_002042	GABRR1	2569	NA	1	2	2	NA	NA	NA	NA	0	0	0	NA	NA	NA	NA	NA	NA	NA	2.55	2.58	2.53	2.49	2.42	2.48	2.56	2.45	2.51	2.41	2.37	2.37	7.13	7.27	7.1	7.18	6.92	7.09	7.45	7.1	7.35	7.11	7	6.75	0	0.04	0.08	0.18	0.03
NM_001924	GADD45A	1647	2	4	4	4	NA	1	1	1	1	1	1	12.98	15.21	15.22	10.42	NA	10.92	10.97	10.96	10.96	11.05	6.88	6.9	6.79	7	6.98	6.99	8.9	9.02	8.86	13.41	13.38	13.39	9.51	9.5	9.47	9.43	9.26	9.23	11.42	11.38	11.35	-1.99	-2.1	-1.9	-1.93	-1.83
NM_006705	GADD45G	10912	NA	3	2	2	NA	1	1	1	1	0	1	NA	NA	NA	NA	NA	NA	NA	5.23	5.17	5.11	4.51	4.21	4.39	5.24	5.29	5.34	4.61	4.13	4.57	6.08	5.52	6.04	NA	NA	NA	6.78	6.7	6.73	4.43	4.62	4.28	-0.33	0.02	-0.23	0	NA
NM_015470	GAF1	26056	NA	4	3	1	NA	0	1	1	0	1	1	NA	NA	NA	NA	NA	NA	NA	6.33	6.51	6.48	6.1	6.12	6.26	5.55	5.6	5.84	6.35	6.18	6.33	4.84	4.95	4.98	NA	NA	NA	NA	NA	NA	4.85	4.7	4.64	-0.2	-0.29	-0.08	-0.18	-1.09
NM_003785	GAGEB1	8712	NA	1	2	NA	NA	NA	NA	NA	NA	0	0	14.39	NA	NA	NA	NA	NA	NA	2.93	2.77	2.9	3.19	2.92	3.02	2.97	2.94	2.99	3.37	3.2	3.17	NA	NA	NA	NA	NA	NA	NA	NA	NA	5.97	6.01	5.98	NA	NA	NA	NA	NA
NM_007003	GAGEC1	9506	2	2	1	NA	NA	NA	NA	NA	NA	0	0	NA	NA	NA	NA	NA	NA	NA	3.38	3.56	3.62	3.75	3.66	3.84	3.96	3.58	3.64	3.55	3.54	3.42	NA	NA	NA	NA	NA	NA	NA	NA	NA	NA	NA	NA	NA	NA	NA	NA	NA
NM_130777	GAGED3	9502	1	3	1	NA	NA	NA	NA	NA	NA	0	0	8.24	NA	NA	NA	NA	9.05	NA	4.51	4.52	4.39	4.53	4.31	4.54	4.59	4.77	4.56	4.33	4.31	4.21	NA	NA	NA	NA	NA	NA	NA	NA	NA	NA	4.91	4.83	NA	-0.52	NA	NA	NA
NM_032117	GAJ	84057	3	4	4	4	3.75	1	1	1	1	1	1	13.1	12.37	12.4	15.62	15.57	13.13	13.11	6.09	5.87	6.17	9.54	9.53	9.48	7.29	7.21	7.25	7.37	7.44	7.35	9.04	9.19	9.02	11.76	11.92	12.03	9.51	9.63	9.66	NA	9.96	10.04	1.16	1.15	1.25	1.23	-0.92
NM_015973	GAL	51083	3	2	4	4	NA	1	0	1	1	0	1	14.44	10.58	10.5	NA	NA	15.44	15.41	3.82	4.13	3.76	3.42	3.51	3.73	3.4	3.45	4.13	3.61	3.67	3.61	7.43	7.38	7.07	NA	NA	NA	10.91	10.97	11.18	10.65	10.76	10.67	NA	NA	-4.19	-4.14	NA
NM_024572	GALNT14	79623	4	3	3	1	NA	0	1	1	0	1	1	12.82	NA	NA	11.16	NA	15.08	15.1	4.06	4.05	3.82	4.19	4.34	4.19	6.68	6.72	6.75	4.59	4.64	4.63	NA	NA	NA	NA	NA	NA	5.27	5.61	5.84	NA	NA	NA	-1.01	-1.34	-1.2	-1.23	2.2
NM_007210	GALNT6	11226	3	3	2	1	NA	1	1	1	1	1	1	NA	NA	NA	10.38	NA	13.13	13.31	4.35	4.68	4.45	5.17	5.08	5.24	7.5	7.81	7.45	5.41	5.21	5.22	5.08	4.95	4.83	5.35	5.27	4.98	8.08	7.91	7.87	5.71	5.52	5.38	0.39	0.06	0.23	0.23	2.45
NM_017423	GALNT7	51809	3	4	4	3	3.5	1	0	1	1	1	0	13.22	13.64	13.6	13.48	13.43	12.82	12.76	8.2	8.26	8.06	8.1	7.91	7.94	7.69	7.75	7.7	7.98	7.87	7.97	7.44	7.43	7.3	7.21	7.31	7.23	6.99	6.76	6.86	7.29	7.48	7.42	-0.33	-0.42	-0.22	-0.24	-0.57
NM_017417	GALNT8	26290	NA	2	1	1	NA	NA	NA	NA	0	0	0	NA	NA	NA	NA	NA	NA	NA	4.21	4.03	3.81	4.35	4.17	4.03	4.16	4.1	4.24	4.06	3.86	4.24	4.94	5.29	5.47	NA	NA	5.23	5.37	NA	5.61	5.95	5.66	5.54	NA	0.13	NA	NA	0.35
NM_021808	GALNT9	50614	2	3	2	1	NA	0	0	1	0	0	1	NA	10.84	10.87	NA	NA	NA	10.2	6.01	5.58	6.1	5.5	5.36	5.68	5.81	5.46	5.48	5.44	5.21	5.13	5.39	6.02	5.65	NA	NA	NA	NA	NA	NA	NA	NA	NA	-0.16	-0.37	-0.56	-0.26	-0.02
NM_001480	GALR1	2587	2	1	2	2	1.75	1	0	0	1	0	0	NA	NA	NA	NA	NA	NA	NA	2.25	2.27	2.41	2.34	2.27	2.22	2.19	2.27	2.37	2.26	1.93	2.31	5.94	6.07	5.93	7.96	8.07	8.5	6.81	6.88	6.63	7.15	6.92	6.89	0.39	0.5	NA	NA	0.23
NM_003857	GALR2	8811	NA	2	2	1	NA	NA	NA	NA	0	0	0	NA	NA	NA	NA	NA	NA	NA	3.71	3.55	3.68	3.8	3.56	3.48	3.68	3.66	3.48	3.05	2.76	3.34	NA	4.75	4.88	NA	NA	NA	NA	NA	NA	4.56	4.94	4.93	0.26	0.08	0.35	0.52	0.13
NM_022041	GAN	8139	2	1	3	3	NA	0	1	1	0	1	0	10.23	NA	NA	10.56	NA	11.96	12	2.58	2.77	2.83	2.87	3.13	3	4.09	4.3	3.83	2.85	2.8	3.09	7.72	7.58	7.71	7.71	7.68	7.99	7.59	7.6	7.59	7.7	7.85	7.67	NA	0.26	-0.05	-0.07	1.06
NM_014364	GAPDS	26330	NA	2	2	3	NA	1	0	0	1	0	0	NA	NA	NA	NA	NA	NA	NA	3.59	3.35	3.53	3.36	3.4	3.13	3.5	3.36	3.38	3.31	3.27	3.15	8.25	8.17	8.17	8.11	8.11	8.21	9.32	9.44	9.38	8.22	8.16	8.09	NA	NA	NA	NA	NA
NM_005512	GARP	2615	1	3	1	NA	NA	NA	NA	NA	NA	0	0	10.36	10.08	9.74	NA	10.29	NA	9.37	4.28	4.29	4.27	4.25	4.36	4.24	4.24	4.32	4.17	4.23	4.29	4.25	NA	NA	NA	NA	NA	NA	NA	NA	NA	NA	NA	NA	-0.27	-0.15	-0.49	-0.23	-0.3
NM_006530	GAS41	8089	4	4	4	4	4	1	1	1	1	1	1	13.81	13.38	13.47	14.64	14.66	14.17	14.18	6.55	6.39	6.96	8.03	8.08	8.1	7.72	7.54	7.57	6.97	7.06	7.06	10.16	10.12	10.17	11.23	11.24	11.13	10.61	10.6	10.49	10.29	10.32	10.33	0.02	0.04	0.2	0.28	-0.14
NM_001481	GAS8	2622	2	4	4	3	NA	1	1	1	1	0	1	10.22	10.92	11.11	NA	9.55	12.21	12.12	6.73	6.7	6.65	6.11	6.13	6.24	6.96	6.77	6.88	6.47	6.36	6.63	9.71	9.78	9.74	7.1	7.18	7.29	8.41	8.44	8.63	8.29	8.17	8.28	-1.27	NA	-1.25	-1.2	1.19
NM_022372	GBL	64223	3	4	3	4	3.5	1	1	1	1	1	1	11.28	11.51	11.63	12.64	12.53	12.42	12.4	6.47	6.66	6.62	7.58	7.62	7.74	7.09	7.15	7.14	6.32	6.2	6.49	9.21	9.08	9.15	10.32	10.56	10.59	10.19	10.19	10.09	8.62	8.67	8.74	1.9	1.57	1.8	1.69	1.53
NM_052942	GBP5	115362	NA	1	1	NA	NA	NA	NA	NA	NA	0	0	NA	NA	NA	NA	NA	NA	NA	2.52	2.54	2.71	2.47	2.5	2.61	2.74	2.6	2.76	2.47	2.45	2.61	NA	NA	NA	NA	NA	NA	NA	NA	NA	NA	NA	NA	0.07	0.07	-0.34	0.16	-0.47
NM_001485	GBX2	2637	2	2	1	2	1.75	0	0	1	0	0	1	12.41	11.03	11.56	11.4	11.21	11.07	10.71	4.41	4.12	4.44	3.63	3.42	3.75	4.09	3.71	3.77	3.7	3.37	3.72	6.63	6.79	7.03	NA	NA	NA	NA	NA	NA	NA	NA	5	-0.38	0.26	0.11	-0.15	0.19
NM_000583	GC	2638	NA	1	1	NA	NA	NA	NA	NA	NA	0	0	NA	NA	NA	NA	NA	NA	NA	2.2	2.41	2.46	2.35	2.25	2.47	2.19	2.25	2.3	2.14	2.25	2.31	NA	NA	NA	NA	NA	NA	NA	NA	NA	NA	4.1	NA	NA	-0.02	NA	NA	NA
NM_012198	GCA	25801	3	4	4	4	3.75	1	1	1	1	1	1	12.38	13.89	13.98	11.15	10.94	14.44	14.39	7.74	7.89	7.98	4.83	5.12	4.8	8.56	8.48	8.62	6.6	6.47	6.18	9.35	9.1	9.08	7.06	6.99	6.97	9.81	9.74	9.66	7.93	7.82	7.81	-1.64	-1.49	-1.49	-1.5	1.44
NM_014291	GCAT	23464	3	4	2	3	NA	1	1	1	1	1	1	13.74	11.9	11.81	14.87	14.85	13.39	13.41	5.29	4.91	5.23	7.64	7.61	7.7	5.98	6.1	6.18	6.41	6.35	6.38	6.51	6.6	6.39	9.93	9.97	10.05	7.98	8.31	8.04	8.52	8.54	8.49	1.36	1.24	1.29	1.5	0.03
NM_002054	GCG	2641	NA	1	1	NA	NA	NA	NA	NA	NA	0	0	NA	NA	NA	NA	NA	NA	NA	2.54	2.63	2.53	2.55	2.43	2.58	2.5	2.65	3.07	2.38	2.38	2.6	NA	NA	NA	NA	NA	NA	NA	NA	NA	4.23	4.5	NA	NA	0.4	0.11	NA	0.36
NM_000160	GCGR	2642	NA	3	2	NA	NA	NA	NA	NA	NA	0	0	NA	NA	NA	NA	NA	NA	NA	5.14	5.09	5	5.15	5.03	5.07	5.22	4.97	5.16	4.65	4.62	4.8	NA	NA	NA	NA	NA	NA	NA	NA	NA	NA	NA	NA	0.5	0.38	0.51	0.47	0.47
NM_000161	GCH1	2643	3	4	3	2	NA	1	1	1	1	1	1	11.95	11.69	11.69	13.91	13.83	13.09	12.94	6.92	7.1	6.87	9.41	9.42	9.36	8.44	8.63	8.56	7.13	7.02	6.83	5.43	5.29	5.22	7.24	7.4	7.25	6.76	6.83	6.75	5.69	5.54	5.76	1.23	1.23	1.21	1.49	1.2
NM_001486	GCKR	2646	1	2	1	2	1.5	1	0	0	1	0	0	8.86	7.79	NA	NA	NA	NA	NA	4.01	3.94	3.89	3.83	3.89	3.93	4	3.9	3.92	3.88	3.92	4.06	6.48	6.13	6.61	5.94	6.08	6.07	5.6	5.83	5.69	6.77	6.91	6.93	NA	-0.5	NA	NA	NA
NM_004752	GCM2	9247	NA	1	1	2	NA	1	0	0	0	0	0	NA	NA	NA	NA	NA	NA	NA	2.14	2.13	2.16	2.12	2.14	2.06	2.11	2.24	2.11	2.08	2.13	2.11	6.34	6.19	6.42	5.73	5.52	5.44	5.83	6.05	6.36	5.94	6.02	5.79	NA	0.21	0.11	0.12	-0.14
XM_045792	GCN1L1	10985	2	4	4	4	NA	1	0	0	1	1	0	12.44	12.17	11.86	11.64	11.94	12.61	12.79	6.92	7.09	6.81	7.28	7.15	7.18	7.33	7.43	7.35	7.46	7.27	7.39	8.91	8.87	8.86	9.03	9.3	9.1	9.47	9.48	9.36	9.46	9.47	9.47	-0.41	-0.49	-0.42	-0.39	-0.13
NM_001487	GCN5L1	2647	4	4	4	4	4	0	0	1	0	0	1	14.76	14.68	14.63	15.12	15.12	15.23	15.32	7.39	7.38	7.6	7.86	7.82	7.9	7.89	7.72	7.81	7.31	7.43	7.31	9.03	9.06	9.07	9.42	9.32	9.47	9.66	9.37	9.24	8.86	8.67	8.59	0.92	0.88	0.9	1	0.56
NM_024034	GDAP1L1	78997	1	3	1	1	NA	0	0	1	0	0	1	10.37	NA	NA	NA	10.2	NA	NA	4.74	4.49	4.64	4.48	4.6	4.87	4.63	4.58	4.39	4.37	4.12	4.55	5.2	5.04	NA	6.1	5.23	4.84	NA	NA	5.29	6.21	5.7	5.52	0.3	0.12	0.3	0.36	-0.73
NM_016204	GDF2	2658	2	4	2	1	NA	NA	NA	NA	0	0	0	10.47	NA	10.84	NA	NA	NA	NA	5.88	5.91	5.82	5.74	5.52	5.82	5.97	5.87	5.92	5.57	5.58	5.77	5.36	5.46	5.19	5.32	4.97	4.63	NA	NA	NA	5.38	5.36	5.2	0.15	0.05	0.04	0.18	0.13
NM_020634	GDF3	9573	NA	3	1	NA	NA	NA	NA	NA	NA	0	0	16.5	NA	NA	NA	NA	NA	NA	4.99	5	4.83	4.84	4.85	4.59	5.08	4.99	4.98	7.72	8.02	8.11	NA	NA	NA	NA	NA	NA	NA	NA	NA	9.31	9.28	9.28	NA	-1.89	NA	-2.12	-2.08
NM_000557	GDF5	8200	NA	3	3	NA	NA	0	0	1	NA	0	1	NA	NA	NA	NA	NA	NA	NA	5.54	5.52	5.62	5.61	5.64	5.76	5.68	5.72	5.8	5.78	5.98	5.86	NA	NA	NA	NA	NA	NA	NA	NA	NA	6.86	6.86	6.75	0.55	0.39	0.53	0.35	0.35
NM_005259	GDF8	2660	NA	1	NA	NA	NA	NA	NA	NA	NA	0	NA	NA	NA	NA	NA	NA	NA	NA	2.11	1.9	1.79	1.66	1.73	1.89	1.89	1.75	1.76	1.8	1.84	1.87	NA	NA	NA	NA	NA	NA	NA	NA	NA	NA	NA	NA	NA	NA	NA	NA	NA
NM_005260	GDF9	2661	1	3	1	1	NA	NA	NA	NA	0	0	0	NA	NA	NA	NA	NA	NA	NA	4.37	4.09	4.02	4.53	4.36	4.36	4.57	4.47	4.24	3.94	4.17	4.14	5.53	5.58	5.62	5.52	5.52	5.74	NA	NA	5.87	NA	4.97	5.12	NA	-0.08	NA	0.2	NA
NM_015465	GEMIN5	25929	3	4	3	4	3.5	1	1	1	1	1	0	12.51	12.53	12.55	12.37	12.44	13.78	13.56	7.7	7.75	7.45	7.86	7.74	7.74	8.38	8.53	8.41	7.43	7.59	7.51	9.03	8.93	8.96	8.92	9.06	9.02	9.48	9.5	9.45	8.76	8.73	8.8	-0.02	0.19	0.23	-0.06	0.96
NM_024775	GEMIN6	79833	4	4	4	4	4	1	1	1	1	1	1	14.6	14.53	14.51	15.63	15.65	15.19	15.15	7.25	7.19	7.35	8.46	8.45	8.38	7.97	8.02	8.07	7.33	7.47	7.29	8.89	9.06	9.01	10.56	10.46	10.5	9.65	9.5	9.56	9.39	9.46	9.28	0.75	0.64	0.76	0.77	0.22
NM_005110	GFPT2	9945	3	3	2	2	2.5	1	1	1	1	1	1	13.93	17.81	17.79	11.89	12.09	12.43	12.17	8.26	8.4	8.33	4.51	4.66	4.48	4.9	4.8	4.77	4.92	5.12	5.28	10.68	10.59	10.58	6.85	6.78	6.94	7.12	6.98	6.93	7.7	7.72	7.62	-1.14	-0.87	-0.91	-1.06	-0.96
NM_012294	GFR	9771	2	3	2	3	2.5	0	1	1	0	1	0	11.68	NA	NA	13.57	13.61	10.05	10.1	3.54	3.44	3.36	7.07	6.97	6.85	4.72	4.57	4.43	5.19	5.6	5.22	NA	NA	NA	8.06	8.22	7.94	NA	NA	NA	7.11	7.07	7.31	0.78	0.96	0.93	1.15	NA
NM_003878	GGH	8836	4	4	4	2	NA	1	1	1	1	1	1	15.25	15.33	15.23	15.62	15.76	14.52	14.27	8.92	8.83	8.99	9.42	9.45	9.47	7.87	7.83	7.99	9.03	9.04	8.99	6.63	6.64	6.65	6.96	6.62	7.13	NA	5.44	NA	6.57	6.59	6.81	-0.17	-0.21	-0.05	-0.01	-1.16
NM_000163	GHR	2690	2	2	2	NA	NA	0	1	0	NA	1	0	11.27	11.27	11.51	NA	NA	12.69	12.46	3.43	4.11	3.83	2.46	2.38	2.38	5.31	5.25	5.29	3.03	3.07	3.13	NA	NA	NA	NA	NA	NA	NA	NA	NA	NA	NA	NA	NA	-0.43	NA	NA	0.89
NM_005142	GIF	2694	1	1	1	2	1.25	1	0	0	0	0	0	NA	NA	9.9	NA	10.8	NA	NA	2.89	2.52	2.56	2.82	2.44	2.48	2.71	2.86	2.54	2.36	2.31	2.38	6.6	6.66	6.76	6.05	5.79	5.71	6.34	6.42	6.48	6.5	6.59	6.61	NA	NA	-0.4	-0.02	NA
NM_153257	GIOT-1	92283	2	1	2	NA	NA	0	0	1	NA	0	1	10.88	NA	12.15	NA	11.1	NA	NA	2.78	2.99	3.08	3.05	2.9	2.94	2.99	2.88	3.09	2.98	2.87	2.88	NA	NA	NA	NA	NA	NA	NA	NA	NA	NA	NA	NA	-0.36	-0.53	-0.31	-0.11	-0.04
NM_004123	GIP	2695	1	2	2	1	1.5	NA	NA	NA	0	0	0	NA	9.29	NA	NA	NA	NA	9.76	3.19	3.31	3.28	3.39	3.41	3.4	3.27	3.64	3.45	3.19	3.31	3.31	NA	NA	NA	4.79	NA	NA	NA	NA	NA	4.33	4.7	4.52	-0.06	-0.1	0.12	-0.16	0.26
NM_002060	GJA4	2701	NA	3	2	3	NA	1	0	0	1	0	1	NA	NA	NA	NA	NA	NA	NA	4.64	5.03	4.73	4.76	4.95	4.63	4.79	4.81	4.88	4.51	4.57	4.71	7.95	7.86	7.96	6.28	6.66	6.75	7.24	7.46	7.34	6.98	7.02	6.96	-0.08	-0.18	-0.02	-0.06	0.18
NM_005497	GJA7	10052	2	3	1	2	NA	1	1	0	0	1	0	11.31	10.73	10.52	11.09	11.12	NA	NA	5.47	5.34	5.48	5.5	5.63	5.59	4.3	3.94	4.4	5.42	5.31	5.54	6.49	6.38	6.4	7.2	7.29	7.17	NA	NA	NA	7.23	7.32	7.32	-0.02	-0.3	0.14	-0.14	-0.37
NM_005267	GJA8	2703	NA	3	1	2	NA	NA	NA	NA	0	0	0	NA	NA	NA	NA	NA	NA	NA	4.88	5	4.79	4.78	4.82	4.85	5.04	4.74	4.96	4.55	4.65	4.58	6.65	6.51	6.48	6.54	6.17	6.36	6.7	6.69	6.84	6.61	6.57	6.72	0.37	NA	NA	0.09	0.04
NM_005268	GJB5	2709	NA	2	1	1	NA	NA	NA	NA	0	0	0	NA	NA	NA	NA	NA	NA	NA	3.45	3.28	3.77	3.8	3.2	3.63	3.7	3.59	3.53	3.3	3.32	3.31	4.49	4.7	NA	NA	5.02	NA	NA	NA	NA	4.82	4.74	4.9	-0.01	0.45	NA	NA	NA
NM_033214	GK2	2712	NA	2	1	NA	NA	NA	NA	NA	NA	0	0	NA	NA	NA	NA	NA	NA	NA	3.45	3.67	3.38	3.09	3.1	3.14	3.4	3.3	3.44	3.3	3.48	3.43	NA	NA	NA	NA	NA	NA	NA	NA	NA	NA	NA	NA	-0.02	-0.05	NA	0.25	0.14
NM_025211	GKAP42	80318	2	4	3	2	NA	1	1	1	1	1	1	10.64	NA	10.08	11.2	11.29	NA	NA	6.61	6.8	6.88	8.02	7.9	7.96	5.58	5.63	5.55	6.07	6.21	6.14	6.68	6.95	6.83	8.43	8.25	8.44	6.27	6.19	5.91	6.9	6.65	6.66	0.99	0.74	1.16	1	-0.74
NM_019617	GKN1	56287	1	2	1	1	1.25	NA	NA	NA	0	0	0	NA	NA	NA	NA	NA	NA	NA	3.4	3.97	3.47	3.09	3.16	3.47	3.15	3.12	3.33	2.93	2.85	2.96	6.08	5.73	5.59	NA	NA	NA	NA	5.14	NA	NA	NA	NA	NA	0.06	NA	0.13	-0.07
NM_032492	GL009	84522	4	4	4	4	4	1	1	1	1	1	0	14.98	15.53	15.48	15.11	15.18	16.64	16.26	8.58	8.55	8.7	8.52	8.57	8.47	9.73	9.75	9.71	8.41	8.39	8.41	9.7	9.71	9.63	9.68	9.47	9.44	10.56	10.44	10.46	9.25	9.34	9.27	0.02	-0.15	0.05	-0.01	1.04
NM_000169	GLA	2717	3	4	4	4	3.75	1	0	1	1	0	0	14.39	14.21	14.38	13.64	13.66	13.63	13.84	8.16	8.28	8.37	7.93	7.85	7.78	7.91	7.93	7.92	8.24	8.4	8.29	9.94	9.79	9.77	9.4	9.44	9.5	9.28	9.39	9.36	9.83	9.86	9.79	-0.65	-0.81	-0.64	-0.71	-0.65
XM_290631	GLCE	26035	2	3	2	2	2.25	1	1	1	1	1	0	11.77	10.95	NA	NA	NA	12.01	11.98	4.12	3.81	3.97	4.38	4.29	4.38	5.76	5.81	5.93	5.43	5.28	5.16	6.74	6.66	6.8	7	7.02	6.94	7.87	7.72	7.67	8.35	8.14	8.19	-0.53	-0.15	-0.38	-0.4	NA
NM_000170	GLDC	2731	3	2	3	1	NA	0	1	1	0	0	1	14.24	NA	NA	12.33	12.18	9.41	NA	3.86	3.99	3.54	5.25	5.46	5.42	3.86	4.11	4.29	6.32	6.56	6.5	5.56	NA	NA	5.49	5.45	5.44	NA	NA	NA	6.89	6.9	6.91	-0.77	-0.88	-0.9	-0.74	-1.56
NM_005269	GLI	2735	1	2	2	3	NA	0	0	1	0	NA	1	9.89	NA	NA	9.65	9.7	NA	NA	3.8	3.77	3.58	3.65	3.69	3.71	3.82	3.67	3.66	3.54	3.55	3.61	8.24	8.21	8.21	8.03	7.94	7.95	8.04	7.9	7.99	7.87	7.87	7.81	-0.27	0.08	-0.23	0.07	NA
NM_006708	GLO1	2739	4	4	3	4	3.75	1	1	1	1	1	0	16.91	16.93	16.96	16.73	16.8	17.2	17.22	10.51	10.5	10.42	10.49	10.52	10.46	10.91	11.08	11.01	11.05	11.01	11.06	11.54	11.54	11.55	11.5	11.43	11.4	11.8	11.78	11.84	11.88	11.85	11.91	-0.73	-0.63	-0.6	-0.81	0.13
NM_000171	GLRA1	2741	NA	1	1	1	NA	NA	NA	NA	0	0	0	NA	NA	NA	NA	NA	NA	NA	2.72	2.69	2.63	2.99	2.86	2.9	2.84	2.69	2.99	2.56	2.72	2.63	NA	NA	NA	4.67	NA	NA	NA	NA	NA	NA	NA	NA	-0.33	NA	-0.23	-0.18	NA
NM_002063	GLRA2	2742	2	3	2	NA	NA	NA	NA	NA	NA	0	0	11.27	11.37	11.3	10.6	10.86	10.89	11.14	4.61	4.69	4.78	4.8	4.54	4.63	4.76	4.78	4.72	4.69	4.69	4.56	NA	NA	NA	NA	NA	NA	NA	NA	NA	NA	NA	NA	NA	NA	NA	NA	NA
NM_016571	GLULD1	51557	NA	1	1	NA	NA	NA	NA	NA	NA	0	0	NA	NA	NA	NA	NA	NA	NA	2.05	2.33	2.11	2.25	2.19	2.31	2.19	2.25	2.34	1.95	2.18	2.33	NA	NA	NA	NA	NA	NA	NA	NA	NA	NA	NA	NA	NA	-0.11	NA	NA	NA
NM_004877	GMFG	9535	4	3	3	4	3.5	0	1	1	0	0	1	13.33	9.74	NA	16.73	16.78	NA	NA	4.07	4.63	4.41	9.53	9.59	9.53	4.57	3.85	4.03	6.2	6.01	6.27	NA	NA	NA	11.93	11.92	11.92	NA	NA	NA	8.8	8.78	8.98	2.82	2.71	2.84	2.84	-3.51
NM_002066	GML	2765	1	2	3	1	NA	NA	NA	NA	0	1	0	9.93	9.81	9.8	9.65	9.53	8.68	9.39	3.12	3.09	3.18	3.27	3.32	2.99	3.59	3.53	3.49	3.02	3.21	3.3	5.43	5.46	5.4	5.59	5.45	5.11	5.27	NA	5.39	5.33	5.12	5.17	0.24	-0.16	0.24	0.05	0
NM_015895	GMNN	51053	4	4	4	4	4	1	1	1	0	1	1	16.31	15.5	15.53	17.1	17.01	15.78	15.88	8.55	8.6	8.67	10.25	10.23	10.22	9.22	9.26	9.33	9.86	9.89	9.81	10.51	10.65	10.6	12.16	12.11	12.14	10.82	10.7	10.77	11.59	11.58	11.51	0.05	0.1	0.15	0.22	-0.93
NM_006877	GMPR	2766	NA	2	1	2	NA	1	0	1	1	1	0	NA	NA	NA	NA	NA	NA	NA	4.61	4.49	4.64	3.71	3.94	4.11	4.15	4.15	4.11	4.82	5.17	4.34	7.46	7.53	7.53	5.96	5.15	5.66	6.7	6.7	6.75	8.07	7.95	7.96	NA	-1.09	NA	NA	-0.74
NM_004297	GNA14	9630	2	2	NA	1	NA	NA	NA	NA	0	0	NA	12.24	11.65	11.96	11.66	11.81	11.71	11.51	3.7	3.35	3.26	3.23	3.32	3.06	3.61	3.44	3.41	3.68	3.59	3.62	5.59	5.25	5.3	NA	NA	NA	NA	NA	NA	5.18	4.7	4.86	NA	NA	NA	NA	NA
NM_002068	GNA15	2769	2	2	1	3	NA	0	1	1	0	0	1	10.73	9.74	NA	11.43	11.58	10.43	10.2	3.61	4.07	4.23	7.45	7.41	7.2	3.59	3.58	3.79	5.25	4.91	4.89	NA	NA	NA	8.47	8.41	8.62	NA	NA	NA	5.78	5.96	6.07	1.6	1.2	1.47	1.33	-0.18
NM_002069	GNAI1	2770	3	1	2	NA	NA	0	1	1	NA	1	1	13.05	12.85	12.88	NA	NA	NA	NA	5.48	5.7	5.84	1.94	1.83	2.55	2.15	2.09	2.03	5.59	5.65	5.47	NA	NA	NA	NA	NA	NA	NA	NA	NA	4.23	4.36	4.47	-0.81	-0.35	-0.84	-0.99	-1.24
NM_002070	GNAI2	2771	4	4	3	3	3.5	1	1	1	1	0	1	14.99	14.72	14.69	15.24	15.44	15.18	15.07	6.81	6.9	6.92	7.36	7.2	7.28	6.83	6.87	6.83	6.95	6.91	6.95	7.54	7.47	7.63	8.75	8.74	8.74	8.22	8.17	8.17	7.63	7.65	7.48	1.37	1.24	1.46	1.4	0.54
NM_005272	GNAT2	2780	NA	2	1	NA	NA	NA	NA	NA	NA	0	0	NA	NA	NA	NA	NA	NA	NA	3.38	3.26	3.2	3.12	2.88	3	3.13	3.07	3.12	2.93	2.93	3.27	NA	NA	NA	NA	NA	NA	NA	NA	NA	NA	NA	NA	NA	NA	0.28	0.18	0.41
NM_002073	GNAZ	2781	3	3	4	2	NA	1	1	1	0	1	1	12.43	14.56	14.42	12.85	12.95	12.41	12.28	6.11	6.38	6.14	5.52	5.62	5.65	5.4	5.12	5.42	5.14	5.27	4.86	6.26	6.15	6.3	5.08	5.27	5.23	5.83	6.19	6.21	5.38	5.52	5.54	0.87	NA	0.92	0.94	0.05
NM_002075	GNB3	2784	3	3	3	NA	NA	0	0	0	NA	0	0	12.84	12.78	12.77	12.43	12.65	13.38	13.36	5.47	5.57	5.32	5.17	5.35	5.26	5.54	5.46	5.54	5.3	5.33	5.49	NA	NA	NA	NA	NA	NA	NA	NA	NA	6.63	6.67	6.45	0.05	0.07	0.03	-0.08	0.3
NM_005476	GNE	10020	4	4	4	NA	NA	0	1	1	NA	1	1	14.16	13.41	13.43	15.08	15.07	NA	NA	6.56	6.56	6.65	8.35	8.12	8.25	3.26	2.9	3.24	6.98	7.06	7.01	NA	NA	NA	NA	NA	NA	NA	NA	NA	NA	NA	NA	0.61	0.45	0.6	0.6	-3.51
NM_004126	GNG11	2791	NA	1	1	NA	NA	NA	NA	NA	NA	0	0	14.36	NA	NA	NA	NA	NA	NA	2.36	2.18	2.2	2.05	2.01	2.1	2.17	2.15	2.13	7.37	7.52	7.27	NA	NA	NA	NA	NA	NA	NA	NA	NA	7.55	7.44	7.59	-5.17	-5.2	-5.08	-5.09	NA
NM_012202	GNG3	2785	NA	3	NA	3	NA	1	0	0	0	0	NA	NA	NA	NA	NA	NA	NA	NA	4.6	4.43	4.96	4.71	4.94	4.73	4.76	4.56	4.74	4.5	4.75	4.44	7.62	7.81	7.7	7.23	7.05	7.26	7.67	7.75	7.67	8.05	7.99	7.73	NA	NA	NA	NA	NA
NM_005275	GNL1	2794	2	4	3	1	NA	NA	NA	NA	0	0	0	10.2	10.91	10.87	10.97	10.97	10.56	10.88	6.37	6	6.02	6.42	6.31	6.55	6.29	6.32	6.43	6.11	5.88	6.25	5.28	5.43	5.3	5.32	NA	5.19	NA	NA	5.34	5.29	5.36	5.23	0.77	0.5	0.79	0.63	0.37
NM_018960	GNMT	27232	1	2	1	NA	NA	NA	NA	NA	NA	0	0	8.82	NA	8.7	NA	NA	NA	NA	3.86	3.81	3.74	3.74	3.87	4.05	3.74	3.9	4.08	3.66	3.67	3.93	NA	NA	NA	NA	NA	NA	NA	NA	NA	5.66	5.52	5.49	-0.51	0.01	NA	-0.02	-0.21
NM_005113	GOLGA5	9950	3	4	4	3	3.5	1	1	1	0	0	1	13.06	13.86	13.87	12.74	12.7	13.71	13.87	8.12	8.17	8.02	7.16	7.19	7.08	8.27	8.36	8.25	7.44	7.43	7.43	7.82	8.02	7.8	6.62	6.44	6.55	7.27	7.6	7.54	7.52	7.47	7.31	-0.46	-0.53	-0.32	-0.3	0.86
NM_022130	GOLPH3	64083	3	4	4	3	3.5	1	1	1	1	1	1	14.48	15.07	14.98	13.71	13.61	14.02	14.08	9.27	9.26	9.21	8.09	8.12	8.05	8.72	8.76	8.68	8.91	8.94	8.88	9.23	9.26	9.24	8.01	8.11	8.03	8.68	8.62	8.79	8.84	8.82	8.74	-0.79	-0.95	-0.67	-0.74	-0.15
NM_022134	GP3ST	64090	NA	3	2	NA	NA	NA	NA	NA	NA	0	0	NA	NA	NA	NA	NA	NA	NA	5.31	5.28	5.35	5.24	5.24	4.97	5.24	5.42	5.32	5.26	4.93	5.21	NA	NA	NA	NA	NA	NA	NA	NA	NA	NA	4.36	4.56	0.41	0.27	0.44	0.08	0.22
NM_005814	GPA33	10223	1	3	1	3	NA	0	0	0	0	0	0	NA	NA	NA	10.36	10.2	NA	NA	4.55	4.47	4.67	4.98	4.84	4.74	4.51	4.2	4.64	4.54	4.3	4.71	7.78	7.93	7.91	7.88	7.62	7.76	7.81	7.82	7.83	8.09	8.08	8.03	0.5	0.34	0.47	0.71	NA
NM_170699	GPBAR1	151306	3	3	2	1	NA	0	0	0	0	0	0	13.44	13.05	13.11	13.05	12.94	12.31	12.18	5.07	5.25	5.05	4.87	5.02	5.12	5.09	5.14	5.15	4.86	5.01	5.07	NA	5	5.02	NA	NA	NA	NA	NA	NA	NA	NA	NA	0.66	0.25	0.32	0.39	0.36
NM_002081	GPC1	2817	2	4	4	2	NA	1	1	1	1	1	1	12.87	14.37	14.38	10.61	10.76	11.63	11.68	7.34	7.42	7.4	5.09	5.47	5.6	5.85	5.95	5.51	6.13	6.1	6.14	9.18	9.14	9.11	5.59	5.27	4.94	6.68	6.39	6.01	7.1	7.21	7.23	-0.33	-0.73	-0.53	-0.58	-0.44
NM_018178	GPP34R	55204	4	4	4	4	4	1	1	1	1	0	1	14.05	15.27	15.38	13.89	13.95	14.4	14.64	8.21	8.25	8.16	7.35	7.34	7.33	8.14	8.25	8.19	7.69	7.6	7.66	9.66	9.6	9.68	8.72	8.73	8.75	9	8.88	8.99	9.03	8.91	9.03	-0.19	-0.4	-0.06	-0.13	0.61
NM_007223	GPR	11245	1	2	2	1	1.5	0	1	0	0	1	0	NA	NA	NA	NA	NA	NA	NA	5.54	5.31	4.93	3.9	3.77	3.7	4.31	4	3.76	4.18	4.36	4.42	4.84	5.43	4.98	NA	NA	4.79	NA	NA	NA	5.07	5.26	5.28	0.07	-0.01	0.1	0.13	0.2
NM_004248	GPR10	2834	4	2	1	1	NA	0	0	0	0	0	0	14.9	15.14	14.87	15.44	15.42	14.22	14.03	3.23	3.29	3.24	3.15	3.27	3.1	3.29	3.14	3.26	3.06	3.13	3.07	4.99	4.91	5.62	4.89	NA	NA	NA	NA	NA	5.45	5.1	5.3	-0.4	0.18	-0.13	-0.22	-0.21
NM_054021	GPR101	83550	1	3	NA	1	NA	NA	NA	NA	0	0	NA	NA	NA	NA	NA	NA	NA	NA	4.61	4.64	4.65	4.56	4.64	4.55	4.69	4.65	4.44	4.83	4.43	4.66	NA	4.95	4.98	4.79	NA	NA	NA	NA	NA	5.36	5.43	5.3	NA	NA	NA	NA	NA
NM_014879	GPR105	9934	NA	1	NA	NA	NA	NA	NA	NA	NA	0	NA	NA	NA	NA	NA	NA	NA	NA	1.82	1.97	1.99	1.88	1.95	2.07	1.96	1.94	1.9	1.93	1.91	1.94	NA	NA	NA	NA	NA	NA	NA	NA	NA	NA	NA	NA	NA	NA	NA	NA	NA
NM_005288	GPR12	2835	NA	2	3	2	NA	1	0	0	1	0	0	NA	NA	NA	NA	NA	NA	NA	4	4.1	4.28	3.97	4.12	4.12	4.25	4.18	4.23	3.88	3.81	4.07	5.92	6.09	6.24	8.05	8.12	8.21	7.14	7.05	7.33	7.23	7.41	7.6	0.59	0.04	0.38	0.27	-0.09
NM_032787	GPR128	84873	NA	1	2	NA	NA	NA	NA	NA	NA	0	0	NA	NA	NA	NA	NA	NA	NA	2.34	2.51	2.37	2.39	2.43	2.29	2.42	2.42	2.49	2.11	2.38	2.34	NA	NA	NA	NA	NA	NA	NA	NA	NA	NA	NA	NA	-0.15	0.08	-0.04	0.1	-0.05
NM_018949	GPR14	2837	1	4	4	2	NA	NA	NA	NA	0	0	0	10.58	10.46	9.51	9.69	10.04	10.22	10.42	7.36	7.31	7.25	7.12	7.06	6.99	7.52	7.23	7.43	7.02	7.07	7.29	6.89	7.08	6.89	6.32	6.23	6.61	6.6	6.96	6.91	6.35	6.22	6.38	0.61	0.42	0.45	0.29	0
NM_000273	GPR143	4935	4	2	2	3	NA	1	1	1	1	1	1	11.23	14.92	15.15	NA	NA	NA	NA	6.33	6.36	6.58	3.39	3.62	3.49	3.83	4.14	4.02	3.56	3.39	3.59	8.58	8.55	8.55	NA	NA	NA	5.55	5.48	5.18	5.23	5.45	5.33	-0.81	-0.31	-0.43	-0.06	0.03
NM_032503	GPR145	84539	NA	3	1	3	NA	NA	NA	NA	0	0	0	NA	NA	NA	NA	NA	NA	NA	4.42	4.47	4.45	4.39	4.32	4.39	4.55	4.44	4.4	4.31	4.17	4.14	6.89	7.52	7.46	6.95	7	7.09	7.41	7.45	7.61	7.04	6.86	6.84	NA	-0.11	NA	-0.03	NA
NM_138445	GPR146	115330	1	3	2	NA	NA	0	1	0	NA	1	0	NA	NA	NA	NA	NA	NA	NA	4.6	4.7	4.72	4.14	4.11	3.99	4.04	4.2	4.26	4.03	4.28	4.58	NA	NA	NA	NA	NA	NA	NA	NA	NA	4.85	5.01	4.79	-0.1	-0.11	0.04	-0.15	0.15
NM_005290	GPR15	2838	1	2	2	NA	NA	NA	NA	NA	NA	0	0	9.96	NA	NA	NA	8.11	NA	NA	3.13	3.4	3.11	3.62	3.36	3.23	3.13	3.36	3.36	3.17	3.24	3.21	NA	NA	NA	NA	NA	NA	NA	NA	NA	NA	NA	NA	NA	NA	NA	NA	0.19
XM_166110	GPR158	57512	2	2	2	NA	NA	0	1	1	NA	1	0	10.19	NA	NA	NA	NA	11.58	11.31	3.19	3.28	3.3	3.09	3.08	3.19	4.94	4.64	5.05	3.74	3.84	3.67	NA	NA	NA	NA	NA	NA	NA	NA	NA	NA	NA	NA	NA	-0.53	-0.78	-0.43	0.87
NM_014373	GPR160	26996	3	3	3	2	2.75	1	1	1	1	1	0	13.76	11.84	12.03	NA	12.46	15.22	15.05	5.09	4.92	5.3	5.77	5.64	5.53	8.89	8.75	8.9	7.15	7.36	7.3	6.6	6.58	6.47	6.91	6.89	6.87	9.46	9.41	9.37	8.47	8.48	8.45	-1.41	-1.34	-1.28	-1.34	0.95
NM_005292	GPR18	2841	1	1	1	NA	NA	0	1	0	NA	0	0	8.59	NA	NA	9.63	NA	NA	NA	2.06	2.13	1.99	2.46	2.6	2.52	2.17	2.09	2.17	2.25	2.12	2.3	NA	NA	NA	NA	NA	NA	NA	NA	NA	NA	NA	NA	NA	-0.12	NA	NA	NA
NM_006143	GPR19	2842	1	2	2	1	1.5	1	1	1	1	1	0	NA	NA	NA	10.12	10.14	NA	NA	3.7	3.55	3.4	3.31	3.71	3.67	4.42	4.56	4.36	5.03	5.18	4.76	NA	4.95	NA	NA	NA	NA	5.76	5.65	5.73	6.6	6.82	6.76	NA	-0.7	-1.13	-1.1	-0.65
NM_005293	GPR20	2843	NA	3	3	NA	NA	NA	NA	NA	NA	0	0	NA	NA	NA	NA	NA	NA	NA	3.98	4.02	4.37	4.23	4.29	4.31	4.49	4.47	4.67	4.26	3.94	4.23	NA	NA	NA	NA	NA	NA	NA	NA	NA	NA	NA	NA	0.27	-0.31	0.01	-0.31	-0.37
NM_005294	GPR21	2844	NA	3	3	NA	NA	NA	NA	NA	NA	0	0	NA	NA	NA	NA	NA	NA	NA	5.81	5.5	5.65	5.69	5.8	5.75	5.74	5.8	5.65	5.51	5.45	5.51	NA	NA	NA	NA	NA	NA	NA	NA	NA	4.51	4.7	4.52	-0.01	-0.01	-0.08	-0.11	0.16
NM_005296	GPR23	2846	NA	1	NA	NA	NA	NA	NA	NA	NA	0	NA	NA	NA	NA	NA	NA	NA	NA	2.43	2.52	2.38	2.61	2.53	2.51	2.44	2.49	2.57	2.89	2.52	2.53	NA	NA	NA	NA	NA	NA	NA	NA	NA	NA	NA	NA	NA	NA	NA	NA	NA
NM_005281	GPR3	2827	3	3	3	2	2.75	1	0	0	0	0	0	NA	NA	12.69	NA	12.69	NA	NA	4.43	4.34	4.41	4.38	4.52	4.39	4.38	4.31	4.3	4.29	4.31	4.46	7.44	7.4	7.33	6.22	6.36	6.41	6.72	7.08	6.96	6.82	7.04	6.99	0.47	0.22	0.2	-0.04	-0.18
NM_005299	GPR31	2853	3	2	2	2	2.25	1	0	0	1	0	0	12.66	12.54	12.36	12.07	12.05	12.24	12.26	3.92	4	4.03	3.74	3.66	3.73	3.69	3.73	4.07	3.71	3.7	3.83	6.59	6.74	6.72	6.14	5.73	6.01	6.03	5.8	5.65	6.35	6.12	6.19	0.12	0.36	0.09	0.15	0.21
NM_005300	GPR34	2857	NA	1	1	NA	NA	NA	NA	NA	NA	0	0	NA	NA	NA	NA	NA	NA	NA	2.76	2.88	2.45	2.39	2.36	2.3	2.44	2.43	2.42	2.26	2.14	2.25	NA	NA	NA	NA	NA	NA	NA	NA	NA	NA	NA	NA	0.07	0.24	-0.13	-0.05	0.03
NM_005301	GPR35	2859	4	3	1	NA	NA	0	0	0	NA	0	0	14.99	14.74	14.4	14	13.87	15.19	15.11	4.76	4.33	4.41	4.49	4.57	4.39	4.81	4.68	4.38	4.68	4.62	4.89	NA	NA	NA	NA	NA	NA	NA	NA	NA	5.95	5.7	5.74	-0.04	0.05	NA	0.21	NA
NM_001507	GPR38	2862	2	1	1	2	1.5	1	0	0	1	0	0	NA	NA	NA	NA	NA	NA	NA	2.56	2.4	2.44	2.68	2.58	2.51	2.43	2.63	2.51	2.28	2.45	2.37	6.99	7.01	6.87	6.41	6.31	6.19	7.6	7.49	7.6	6.78	6.72	6.79	NA	-0.14	NA	-0.16	NA
NM_005303	GPR40	2864	NA	2	2	2	NA	NA	NA	NA	0	0	0	9.82	NA	NA	NA	NA	NA	NA	4.07	3.72	3.88	3.97	3.82	3.72	4.26	4.08	3.89	3.72	3.78	3.64	6.08	6.17	6.47	6.08	5.49	5.54	NA	NA	5.29	5.78	5.36	5.38	-0.12	-0.2	-0.2	0.06	-0.07
NM_005306	GPR43	2867	NA	2	3	NA	NA	NA	NA	NA	NA	0	0	NA	NA	NA	NA	NA	NA	NA	3.45	3.54	3.21	3.4	3.52	3.32	3.52	3.53	3.6	3.21	3.41	3.35	NA	NA	NA	NA	NA	NA	NA	NA	NA	NA	NA	NA	-0.14	-0.44	-0.16	-0.1	-0.03
NM_005684	GPR52	9293	NA	3	2	1	NA	NA	NA	NA	0	0	0	NA	NA	NA	NA	NA	NA	NA	4.6	4.7	4.85	4.46	4.65	4.59	4.9	4.87	4.84	4.26	4.62	4.33	5.2	5.09	NA	5.16	5.19	5.15	NA	NA	NA	5.18	5.28	5.06	0.25	0.28	0.25	0.47	0.42
NM_032551	GPR54	84634	1	4	4	4	NA	1	1	0	1	1	0	NA	NA	NA	NA	NA	NA	NA	8.51	8.56	8.53	3.49	3.39	3.59	7.45	7.53	7.5	7.29	7.22	7.18	9.63	9.56	9.66	NA	NA	NA	8.1	8.07	7.99	8.52	8.5	8.26	0.89	0.29	0.49	0.15	0.14
NM_005683	GPR55	9290	NA	2	2	2	NA	NA	NA	NA	0	0	0	NA	NA	NA	NA	NA	NA	NA	4.1	4.29	3.8	3.7	3.91	3.81	3.91	3.95	4.19	3.51	3.6	3.99	7.13	7.28	7.43	7.01	6.78	7.06	6.81	7.01	6.97	7.68	7.42	7.37	0.04	0.01	0.13	0.35	-0.07
NM_014626	GPR58	9287	NA	1	3	NA	NA	NA	NA	NA	NA	0	0	NA	NA	NA	NA	NA	NA	NA	3.05	3	2.8	3.06	2.86	2.89	2.89	2.97	2.75	2.74	3	2.81	NA	NA	NA	NA	NA	NA	NA	NA	NA	4.71	4.54	4.52	0.26	-0.2	0.09	0.2	-0.03
NM_030784	GPR63	81491	1	2	2	2	1.75	0	1	0	0	0	0	9.53	NA	NA	9.99	9.66	NA	NA	3.47	3.49	3.59	5.2	5.38	5.16	3.66	3.53	3.74	3.55	3.58	3.54	6.48	6.46	6.42	6.28	6.38	6.36	6.42	6.11	6.39	6.45	6.39	6.4	0.49	0.43	0.28	0.61	0.09
NM_005756	GPR64	10149	1	2	1	NA	NA	0	0	0	NA	0	1	10.29	9.78	NA	NA	NA	NA	9.71	3.66	3.97	3.45	3.36	3.08	3.22	4.05	4.41	3.77	3.49	3.59	3.4	NA	NA	NA	NA	NA	NA	NA	NA	NA	4.64	4.41	4.33	NA	-0.39	NA	-0.61	-0.21
NM_003608	GPR65	8477	3	1	1	3	NA	0	1	0	0	0	0	NA	NA	NA	13.94	13.92	NA	NA	2.15	2.03	2.17	6.76	6.67	6.85	2.17	2.15	2.09	2.05	1.98	1.95	NA	NA	NA	7.88	8.07	7.87	NA	NA	NA	NA	NA	NA	NA	NA	NA	NA	NA
NM_003485	GPR68	8111	NA	2	3	3	NA	1	0	0	0	0	0	NA	NA	NA	NA	NA	NA	NA	3.6	3.63	3.73	3.59	3.71	3.45	4.03	3.85	3.85	3.28	3.22	3.67	7.52	7.64	7.54	7.2	7.09	7.14	7.28	7.34	7.21	8.21	8.33	8.18	0.49	0.14	0.5	0.35	0.22
NM_005286	GPR8	2832	3	2	4	2	NA	NA	NA	NA	0	0	0	13	13.01	12.71	11.85	12.07	12.1	12.33	3.05	3.23	3.11	2.92	3.26	3.15	3.41	3.11	3.24	2.85	3.05	3.03	6.32	6.44	6.5	5.99	6.11	5.77	5.51	6.11	6.1	5.73	5.56	5.86	1.18	0.56	0.97	0.47	0.17
NM_080818	GPR80	27199	NA	1	2	2	NA	1	0	0	0	0	0	NA	NA	NA	NA	NA	NA	NA	2.75	3	2.83	2.95	3.22	2.82	3.02	2.86	2.82	2.74	2.73	2.82	7.2	7.11	7.23	6.35	6.21	6.27	7.1	6.91	7.29	7.57	7.48	7.32	NA	-0.14	NA	NA	NA
NM_016540	GPR83	10888	NA	1	2	4	NA	NA	NA	NA	0	0	0	NA	NA	NA	NA	NA	NA	NA	2.56	2.93	2.81	2.73	3.25	2.65	2.58	2.64	2.82	2.68	2.5	2.55	10.15	10.34	10.39	10.23	10.07	10.42	10.62	10.64	10.76	10.33	10.35	10.33	NA	0.33	NA	NA	NA
NM_020370	GPR84	53831	2	2	1	NA	NA	NA	NA	NA	NA	0	0	9.44	10.17	9.96	10.56	11.11	10.37	10.69	3.49	3.03	3.25	3.7	3.5	3.52	3.23	3.25	3.58	2.97	2.94	3.08	NA	NA	NA	NA	NA	NA	NA	NA	NA	NA	NA	NA	-0.14	-0.14	-0.21	0.06	-0.24
NM_023915	GPR87	53836	2	2	2	2	2	1	1	1	1	1	0	NA	NA	NA	NA	NA	NA	NA	2.8	3.1	3.24	2.67	2.56	2.62	4.38	4.84	4.65	3.23	3.3	3.04	5.24	NA	4.98	NA	NA	NA	6.97	7.02	6.96	5.84	5.68	5.93	NA	NA	NA	NA	0.79
NM_022049	GPR88	54112	NA	1	1	NA	NA	NA	NA	NA	NA	0	0	NA	NA	NA	NA	NA	NA	NA	1.99	2.18	2.09	2.24	2.11	2.25	2.24	2.11	2.3	2.06	2.06	2.09	NA	NA	NA	NA	NA	NA	NA	NA	NA	NA	NA	NA	-0.02	-0.01	-0.27	0.08	0.1
NM_004127	GPS1	2873	3	4	4	4	3.75	1	1	1	1	0	1	12.22	12.75	12.64	11.62	11.62	13.27	13.19	7.58	7.55	7.59	6.87	6.99	7.06	7.82	7.82	7.79	6.94	6.97	7.14	10.27	10.24	10.24	9.44	9.49	9.51	10.9	10.83	10.85	9.51	9.56	9.53	0.3	-0.1	0.51	0.21	0.97
NM_002083	GPX2	2877	1	3	3	1	NA	NA	NA	NA	0	0	0	11.66	NA	NA	NA	8.37	NA	NA	4.6	4.33	4.18	4.09	4.41	3.99	4.38	4.37	4.42	6.26	6.48	6.32	NA	NA	NA	NA	NA	NA	5.46	5.44	5.77	8.56	8.51	8.58	-0.52	-0.71	-0.39	-0.7	-0.55
NM_002084	GPX3	2878	2	4	3	2	NA	0	1	1	0	0	1	12.71	11.04	11.48	9.39	NA	11.33	10.94	6.08	6.3	6.11	2.8	3.33	2.7	5.95	6.12	6.13	8.27	8.33	8.26	7.07	6.97	7.17	NA	NA	NA	6.85	6.86	6.84	8.48	8.33	8.45	-0.69	-0.51	-0.78	-0.67	-0.72
NM_005310	GRB7	2886	1	3	3	1	NA	0	1	1	0	1	0	9.98	NA	NA	NA	NA	10.35	9.94	4.81	4.73	4.64	4.77	4.9	5	5.46	5.38	5.44	5.24	5.29	5.16	NA	5.49	NA	NA	4.7	5.11	5.6	5.8	5.24	5.29	5.12	4.9	-0.22	-0.47	-0.33	-0.38	-0.02
NM_001510	GRID2	2895	4	2	2	NA	NA	NA	NA	NA	NA	0	0	NA	19.52	19.49	19.47	NA	NA	NA	4.17	4.02	4.14	4.13	4.13	3.9	4.19	4.09	4.28	3.93	3.94	4.08	NA	NA	NA	NA	NA	NA	NA	NA	NA	NA	NA	NA	0.1	-0.01	0.12	0.02	0.08
NM_000831	GRIK3	2899	1	1	2	1	1.25	0	1	1	0	0	0	NA	NA	NA	NA	NA	NA	NA	2.72	2.79	2.75	2.74	2.76	2.71	3.11	3.01	3.01	2.63	2.8	2.59	NA	NA	4.78	NA	NA	NA	NA	NA	NA	4.82	NA	4.64	-0.49	-0.6	-0.58	-0.57	0.37
NM_015965	GRIM19	51079	4	4	4	4	4	0	1	1	0	0	1	16.71	17.58	17.62	16.91	16.89	17.47	17.58	10.61	10.62	10.6	10.21	10.28	10.21	10.34	10.37	10.37	9.93	9.98	9.99	12.3	12.54	12.37	11.73	11.94	12.16	12.11	12.13	12.17	11.1	10.95	11.16	0.45	0.31	0.43	0.47	0.59
NM_000840	GRM3	2913	2	1	2	NA	NA	NA	NA	NA	NA	0	0	NA	NA	NA	NA	NA	NA	NA	3.04	2.98	2.74	2.78	2.99	2.98	2.88	3.02	3.12	3.16	2.87	2.81	NA	NA	NA	NA	NA	NA	NA	NA	NA	NA	NA	NA	-0.12	-0.01	-0.15	-0.16	0.07
NM_000841	GRM4	2914	NA	3	1	3	NA	NA	NA	NA	0	0	0	NA	NA	NA	NA	NA	NA	NA	5.57	5.43	5.54	5.8	5.45	5.52	5.38	5.52	5.86	5.37	5.32	5.25	NA	NA	NA	NA	NA	NA	7.42	7.36	7.3	6.06	5.62	5.49	0.29	0.33	0.14	0.43	0.29
NM_005314	GRPR	2925	NA	3	1	2	NA	1	0	0	1	0	0	NA	NA	NA	NA	NA	NA	NA	5.61	5.5	5.49	5.54	5.35	5.46	6.03	5.76	5.62	5.56	5.4	5.38	6.06	6.34	6.19	5.79	5.7	5.84	6.94	7.02	6.97	6.35	6.28	6.19	-0.06	-0.18	-0.21	-0.31	-0.39
NM_031965	GSG2	83903	3	4	2	2	NA	1	1	1	0	1	1	11.07	NA	NA	12.66	12.77	11.74	11.55	5.03	5.06	5.15	6.51	6.29	6.46	5.74	5.9	5.99	4.86	5.11	5.02	5.56	5.73	5.91	6.76	6.89	6.85	6.34	6.34	6.04	5.82	5.72	5.83	1.25	1.07	1.25	1.31	0.83
NM_018094	GSPT2	23708	2	2	3	3	2.5	0	1	1	0	1	1	13.06	13.95	13.82	11.78	11.53	11.7	11.59	7.13	7.04	6.95	2.8	2.69	2.76	3.14	2.88	3.32	6.07	5.93	5.93	7.48	7.61	7.55	NA	NA	NA	NA	NA	NA	7.31	6.99	6.91	-0.18	-0.09	-0.06	-0.18	0.37
NM_000178	GSS	2937	3	4	4	4	3.75	0	1	1	0	1	1	13.88	14.13	14.07	13.7	13.74	13.76	13.7	8.04	8.09	8.09	8.04	8.06	8.03	7.6	7.68	7.54	7.65	7.66	7.58	9.47	9.48	9.08	8.95	9.12	9.08	8.49	8.99	8.45	7.91	7.96	8.15	0.2	-0.06	0.16	0.18	-0.33
NM_000847	GSTA3	2940	NA	2	1	NA	NA	NA	NA	NA	NA	0	0	NA	NA	NA	NA	NA	NA	NA	3.87	3.58	3.72	3.43	3.78	3.67	3.92	3.58	3.52	3.81	3.64	3.56	NA	NA	NA	NA	NA	NA	NA	NA	NA	NA	NA	NA	-0.47	-0.32	-0.62	-0.66	-0.21
NM_001512	GSTA4	2941	2	4	3	3	NA	1	1	1	1	1	1	12.88	13.4	13.55	10.06	9.95	11.16	11.36	7.36	7.43	7.62	5.09	5.07	5.03	5.81	6	6.13	6.81	7.16	6.89	9.84	9.83	9.83	6.65	6.66	6.66	7.73	7.77	7.74	9.31	9.38	9.32	-0.4	-0.63	-0.45	-0.51	-0.49
NM_000852	GSTP1	2950	4	4	4	4	4	0	1	1	0	1	1	17.5	18.93	18.81	18.1	18.17	NA	NA	10.49	10.53	10.63	9.97	10.1	10.02	6	5.92	6.27	9.49	9.55	9.46	12.88	12.84	12.81	12.73	12.78	12.76	NA	NA	NA	11.5	11.59	11.56	0.58	NA	0.67	0.71	-6.96
NM_005513	GTF2E1	2960	4	4	4	3	3.75	1	1	1	1	1	1	14.41	13.94	13.98	15.06	15.03	15.19	15.21	6.76	6.79	6.65	8.06	8.04	8.01	8.09	8.3	8.05	7.24	7.42	7.31	7.53	7.62	7.48	8.68	8.66	8.63	8.4	8.55	8.41	8.27	8.26	8.22	0.6	0.21	0.53	0.52	0.65
NM_002095	GTF2E2	2961	4	4	4	4	4	1	1	1	1	1	0	14.14	14.66	14.81	14.93	14.88	13.97	14.09	7.72	7.81	7.79	8.04	8.09	7.97	7.35	7.46	7.29	7.3	7.38	7.3	10.05	10.15	10.14	10.56	10.62	10.63	9.25	9.37	9.24	9.69	9.88	9.64	0.54	0.34	0.71	0.6	-0.16
NM_001520	GTF3C1	2975	3	4	3	3	3.25	1	0	1	0	1	1	13.52	13.65	13.6	13.2	13.22	13.59	13.49	7.41	7.41	7.26	7.23	7.08	7.02	6.84	7	6.9	6.86	6.88	6.93	8.86	9.09	9.11	8.31	8.43	8.3	8.63	8.74	8.55	8.35	8.58	8.56	0.4	0.54	0.53	0.6	0.58
NM_012204	GTF3C4	9329	2	4	4	2	NA	1	1	1	1	1	1	11.7	11.54	11.71	12.04	11.98	12.35	12.23	6.43	6.44	6.46	6.86	6.87	6.82	6.87	7.03	6.94	6.34	6.24	6.3	6.12	6.17	6	6.91	6.65	6.78	6.89	6.88	6.77	6.61	6.42	6.61	0.29	0.13	0.31	0.27	0.27
NM_012087	GTF3C5	9328	3	4	4	3	3.5	1	0	0	1	0	0	13.33	13.24	13.43	13.01	12.92	13.62	13.85	5.85	5.77	5.73	5.83	5.6	5.61	5.87	5.99	6.07	5.25	5.26	5.37	7.38	7.51	7.5	7.12	7.39	7.29	8.12	8.07	8.14	7.2	7.29	7.24	0.46	0.23	0.45	0.4	0.52
NM_000409	GUCA1A	2978	NA	2	1	NA	NA	NA	NA	NA	NA	0	0	NA	NA	NA	NA	NA	NA	NA	3.93	3.8	3.64	3.97	3.94	4.23	4.2	4.04	4	3.84	3.78	4	NA	NA	NA	NA	NA	NA	NA	NA	NA	NA	4.7	NA	-0.05	0.08	-0.56	-0.4	NA
NM_002098	GUCA1B	2979	NA	3	1	NA	NA	NA	NA	NA	NA	0	0	NA	NA	NA	NA	NA	NA	NA	5.03	4.85	4.91	4.83	4.89	4.98	4.96	4.81	4.99	4.51	4.66	4.79	NA	NA	NA	NA	NA	NA	NA	NA	NA	NA	NA	NA	-0.63	-0.46	-0.47	-0.65	-0.4
NM_007102	GUCA2B	2981	1	2	2	NA	NA	NA	NA	NA	NA	0	0	10.14	8.73	9.54	10	9.53	11.45	10.98	3.51	3.54	3.64	3.56	3.55	3.59	3.66	3.59	3.7	3.31	3.46	3.39	NA	NA	NA	NA	NA	NA	NA	NA	NA	NA	NA	NA	0.5	NA	0.31	0.18	0.4
NM_000855	GUCY1A2	2977	2	2	NA	1	NA	0	1	0	0	1	NA	NA	NA	NA	NA	NA	11.77	11.53	3.48	3.51	3.65	3.74	3.49	3.52	4.79	4.83	4.92	3.56	3.59	3.59	NA	4.91	4.98	4.73	NA	NA	NA	NA	NA	4.98	4.7	4.86	NA	NA	NA	NA	NA
NM_004129	GUCY1B2	2974	NA	2	2	NA	NA	NA	NA	NA	NA	0	0	NA	NA	NA	NA	NA	NA	NA	3.45	3.43	3.63	3.31	3.52	3.25	3.56	3.25	3.65	3.06	3.22	3.21	NA	NA	NA	NA	NA	NA	NA	NA	NA	4.6	4.74	4.47	0.23	0.06	0.09	0.34	0.02
NM_004963	GUCY2C	2984	NA	1	NA	NA	NA	NA	NA	NA	NA	0	NA	NA	NA	NA	NA	NA	NA	NA	2.93	2.65	2.83	2.82	2.78	2.66	2.98	2.86	3.04	2.74	2.77	2.55	NA	NA	NA	NA	NA	NA	NA	NA	NA	NA	NA	NA	NA	NA	NA	NA	NA
NM_000181	GUSB	2990	3	4	4	3	3.5	1	1	1	1	1	1	14.62	13.79	13.72	13.21	13.2	13.41	13.2	8.1	8.31	8.28	7.83	7.83	7.8	7.74	7.75	7.72	8.93	8.92	8.94	8.18	8.16	8.08	6.94	7	7.02	7.46	7.49	7.52	8.38	8.38	8.49	-1.42	-1.5	-1.41	-1.42	-1.55
NM_152312	GYLTL1B	120071	1	3	4	3	NA	0	1	0	0	1	0	9.68	NA	9.92	9.36	9.43	11.7	11.69	5.42	5.37	5.33	5.46	5.27	5.42	6.28	6.12	6.11	5.64	5.46	5.74	NA	NA	NA	NA	NA	NA	7.18	7.42	7.64	5.78	5.77	5.83	0.35	-0.21	0.11	-0.19	0.3
NM_002103	GYS1	2997	3	4	4	1	NA	1	0	1	0	1	0	13.63	13.93	13.82	13.15	13.11	13.5	13.49	6.69	6.83	6.61	6.32	6.29	6.27	6.26	6.35	6.08	6.28	6.26	6.25	5.82	5.73	5.76	5.32	NA	5.23	5.64	5.61	5.65	5.68	5.68	5.47	0.11	-0.44	-0.02	0	-0.23
NM_021957	GYS2	2998	NA	1	1	1	NA	NA	NA	NA	0	0	0	NA	NA	NA	NA	NA	NA	NA	2.11	2.19	2.1	2.11	1.8	2.06	2.12	2	2.05	1.97	1.94	1.98	NA	NA	NA	NA	NA	NA	NA	5.19	NA	4.43	4.66	4.68	-0.19	NA	NA	NA	-0.05
NM_004131	GZMB	3002	1	2	3	NA	NA	NA	NA	NA	NA	0	0	NA	NA	NA	9.01	9.91	NA	NA	3.53	3.45	3.33	3.6	3.53	3.52	3.53	3.68	3.52	3.07	3.43	3.38	NA	NA	NA	NA	NA	NA	NA	NA	NA	NA	NA	NA	0.69	0.39	0.31	0.3	NA
NM_033423	GZMH	2999	NA	2	1	1	NA	NA	NA	NA	0	0	0	NA	NA	NA	NA	NA	NA	NA	4.05	4.24	4	4.37	4.27	4.16	4.09	4.14	4.29	3.63	3.78	3.79	5.74	5.43	5.76	6.35	6.21	5.96	5.6	5.8	6.13	6.09	6.04	5.54	0.08	0.02	0.3	0.26	0
NM_002104	GZMK	3003	NA	2	1	NA	NA	NA	NA	NA	NA	0	0	NA	NA	NA	NA	NA	NA	NA	3.88	4.11	3.95	3.91	3.66	3.92	4.11	3.91	4.28	3.78	3.71	4.12	NA	NA	NA	NA	NA	NA	NA	NA	NA	NA	NA	NA	NA	-0.3	NA	NA	NA
NM_005317	GZMM	3004	3	3	4	1	NA	NA	NA	NA	0	0	0	13.16	13.04	13.05	12.87	12.9	13.36	13.28	4.3	4.16	4.14	4.35	4.74	4.36	4.48	4.69	4.55	4.38	4.44	4.62	NA	NA	4.93	5.39	5.52	5.51	5.42	NA	5.18	5.21	5.38	5	0.34	0	0.27	0.19	-0.01
NM_005318	H1F0	3005	2	4	3	3	NA	1	1	1	0	1	1	9.56	NA	NA	NA	NA	10.65	11.02	5.19	5.73	4.94	7.43	7.52	7.52	9.91	10.13	9.87	9.14	9.18	9.26	NA	NA	NA	NA	4.92	5.07	8.39	8.43	8.53	6.47	6.36	6.39	-1.13	-1.37	-1.11	-1.05	1.04
NM_006026	H1FX	8971	4	4	3	4	3.75	1	1	0	1	1	0	14.28	13.84	13.92	14.16	14.11	14.88	14.95	7.12	7.25	7.27	7.51	7.47	7.56	7.76	7.7	7.59	7.5	7.49	7.66	9.51	9.5	9.52	10.16	10.12	10.15	10.35	10.27	10.38	9.01	9.08	9.12	1.27	1.01	1.27	1.11	1.12
NM_018649	H2AFY2	55506	3	4	3	4	3.5	1	1	1	0	0	1	12.08	13.38	13.52	NA	NA	13.43	13.59	7.64	7.58	7.71	6.2	6.11	6.2	7.46	7.5	7.67	6.79	6.45	6.56	9.31	9.57	9.55	7.78	7.74	7.83	9.44	9.36	9.41	8.64	8.66	8.64	-0.98	-0.43	-0.97	-0.7	1.2
NM_004285	H6PD	9563	2	3	3	1	NA	NA	NA	NA	0	0	0	11.38	NA	11.35	10.58	NA	NA	NA	4.83	4.96	4.47	5.03	5	4.87	5.07	4.81	4.81	4.39	4.8	4.5	5.79	5.81	5.81	NA	NA	NA	NA	NA	NA	5.21	5.52	5.56	0.03	-0.45	-0.21	-0.2	-0.23
NM_013308	H963	29909	1	1	2	NA	NA	NA	NA	NA	NA	0	0	NA	NA	NA	NA	NA	NA	NA	2.69	2.43	2.92	2.65	2.82	3.02	3	2.78	2.63	2.58	2.59	2.51	NA	NA	NA	NA	NA	NA	NA	NA	NA	NA	NA	NA	-0.02	0.02	0.08	0.11	0.03
NM_012205	HAAO	23498	NA	3	3	4	NA	1	0	0	1	0	0	NA	NA	NA	NA	NA	NA	NA	5.37	5.13	5.17	5.36	5.29	5.29	5.41	5.52	5.47	5.31	5.25	5.26	8.83	8.82	8.72	8.61	8.67	8.77	9.24	9.45	9.24	8.97	8.94	8.94	0.3	0.05	0.26	0.33	0.23
NM_004493	HADH2	3028	4	4	4	4	4	1	1	1	0	0	1	17.14	17.23	17.38	17.62	17.68	17.48	17.44	9.14	9.2	9.31	9.76	9.82	9.83	9.39	9.33	9.36	9.19	9.25	9.2	11.05	10.86	10.9	11.65	11.73	11.59	10.89	10.83	10.86	10.48	10.52	10.5	0.61	0.56	0.55	0.59	0.06
NM_005326	HAGH	3029	4	4	4	4	4	1	1	0	0	0	0	13.53	14.23	14.43	14.39	14.37	14.45	14.57	7.38	7.44	7.54	7.84	7.85	7.81	7.55	7.5	7.39	6.74	6.87	6.81	9.28	9.29	9.3	9.54	9.56	9.56	9.1	9.32	9.17	8.21	8.3	8.24	0.9	0.66	0.99	0.83	0.57
NM_032304	HAGHL	84264	3	4	4	2	NA	1	1	0	1	1	0	11.55	11.45	11.81	12.36	12.29	12.16	12.12	6.03	6.03	5.93	5.88	6.07	5.86	7.11	7.09	7.24	6.01	6.28	6.08	6.28	6.46	6.37	6.32	6.83	6.84	9.46	9.44	9.39	6.75	6.46	6.73	1.51	0.62	0.76	0.33	0.65
NM_002108	HAL	3034	1	2	1	NA	NA	NA	NA	NA	NA	0	0	10.36	NA	NA	NA	9.17	NA	NA	3.01	3.09	2.85	3.44	4.18	3.5	3.16	3.05	3.14	4.23	4.69	4.01	NA	NA	NA	NA	NA	NA	NA	NA	NA	5.58	5.58	5.68	0.19	0.12	0.28	0.09	NA
NM_021175	HAMP	57817	3	3	2	NA	NA	NA	NA	NA	NA	0	0	13.71	13.37	13.41	12.74	12.92	12.69	12.85	4.98	4.77	4.82	4.71	4.92	5.02	5.04	4.81	4.88	6.77	6.92	6.8	NA	NA	NA	NA	NA	NA	NA	NA	NA	9.77	9.52	9.55	-0.91	-0.8	-1.1	-1.02	-1.15
NM_004821	HAND1	9421	NA	3	2	NA	NA	NA	NA	NA	NA	0	0	NA	NA	NA	NA	NA	NA	NA	4.42	4.46	4.86	4.46	4.46	4.55	4.61	4.82	4.55	4.88	4.93	4.92	NA	NA	NA	NA	NA	NA	NA	NA	NA	6.36	6.35	6.3	-0.15	-0.24	-0.32	-0.13	-0.26
NM_021973	HAND2	9464	NA	2	2	2	NA	1	0	0	1	0	0	NA	NA	NA	NA	NA	NA	NA	3.97	3.84	4.11	3.91	3.86	4	3.86	3.73	4.12	3.52	3.45	3.64	7.62	7.52	7.62	6.63	6.49	6.63	7	7.11	7.18	7.33	7.24	7.34	NA	0.16	0.19	0.03	-0.14
NM_017545	HAO1	54363	NA	1	1	NA	NA	NA	NA	NA	NA	0	0	NA	NA	NA	NA	NA	NA	NA	2.24	2.39	2.46	2.39	2.55	2.49	2.38	2.35	2.37	2.35	2.26	2.24	NA	NA	NA	NA	NA	NA	NA	NA	NA	NA	NA	NA	-0.25	-0.24	-0.55	-0.37	-0.23
NM_016527	HAO2	51179	NA	2	NA	1	NA	NA	NA	NA	0	0	NA	NA	NA	NA	NA	NA	NA	NA	3.91	3.94	3.67	3.9	3.73	3.79	3.96	4.45	3.92	3.81	3.45	3.78	5.84	5.91	5.76	5.32	4.92	5.44	6.03	5.69	5.94	5.71	5.66	5.79	NA	NA	NA	NA	NA
NM_001523	HAS1	3036	3	3	1	4	NA	0	1	1	0	1	1	NA	12.85	12.88	NA	NA	NA	NA	9.06	9.05	9.14	4.05	4.36	4.23	4.35	4.52	4.39	4.29	4.2	4.33	10.79	10.63	10.85	NA	NA	NA	NA	NA	NA	NA	NA	NA	NA	-0.16	-0.09	0	0.01
NM_005328	HAS2	3037	NA	1	1	NA	NA	NA	NA	NA	NA	0	0	13.15	NA	NA	NA	NA	NA	NA	2.11	1.96	2.01	2.08	2.09	2.17	2.11	2.12	1.99	6.18	6.59	6.14	NA	NA	NA	NA	NA	NA	NA	NA	NA	5.8	5.88	5.72	-0.88	NA	-0.62	-0.97	-1.27
NM_004262	HAT	9407	1	3	NA	NA	NA	NA	NA	NA	NA	0	NA	NA	10.41	10.25	NA	NA	NA	NA	4.49	4.7	4.35	4.22	4.38	4.54	4.62	4.45	4.65	4.36	4.43	4.47	NA	NA	NA	NA	NA	NA	NA	NA	NA	NA	NA	NA	NA	NA	NA	NA	NA
NM_003642	HAT1	8520	4	4	4	4	4	1	1	1	1	0	1	16.34	16.1	16.28	17.02	17.07	15.84	15.81	9.56	9.49	9.66	10.55	10.55	10.56	9.68	9.65	9.72	9.91	10	9.99	10.46	10.47	10.48	11.42	11.38	11.46	10.1	9.95	9.97	11	10.78	10.77	-0.21	-0.06	-0.05	0.04	-0.88
NM_012206	HAVCR1	26762	1	1	1	NA	NA	NA	NA	NA	NA	0	0	NA	NA	NA	NA	NA	NA	NA	2.48	2.68	2.34	2.57	2.59	2.51	2.71	2.63	2.69	2.44	2.52	2.71	NA	NA	NA	NA	NA	NA	NA	NA	NA	NA	NA	NA	-0.04	-0.05	NA	0.06	NA
NM_021182	HB-1	57824	NA	2	3	NA	NA	NA	NA	NA	NA	0	0	NA	NA	NA	NA	NA	NA	NA	3.01	3.07	3.16	3.05	2.87	3.06	3.44	3.11	3.22	3.01	2.9	2.88	NA	NA	NA	NA	NA	NA	NA	NA	NA	NA	NA	NA	0.15	-0.05	0.23	0.16	-0.01
NM_000518	HBB	3043	1	3	2	NA	NA	NA	NA	NA	NA	0	0	9.85	NA	NA	NA	10.38	NA	NA	5.41	5.3	5.24	5.45	5.31	5.2	5.31	5.36	5.42	5.34	5.42	5.6	NA	NA	NA	NA	NA	NA	NA	NA	NA	NA	NA	NA	-0.17	0.04	-0.06	0.19	-0.07
NM_005130	HBP17	9982	NA	3	2	1	NA	0	0	0	0	0	1	NA	NA	NA	NA	NA	NA	NA	4.69	4.46	4.37	3.97	4.2	4.29	4.24	4.29	4.38	4.31	3.98	4.54	5.65	5.46	5.4	NA	NA	NA	NA	NA	NA	4.89	4.62	4.47	0.01	0.05	-0.05	-0.03	-0.25
NM_005331	HBQ1	3049	3	3	4	4	3.5	0	1	1	0	0	0	12.17	NA	NA	12.26	12.53	NA	NA	4.41	4.29	4.35	6.03	6.46	6.07	4.66	4.71	4.36	5.8	5.73	5.75	NA	NA	NA	8.8	8.8	8.8	NA	NA	NA	7.76	7.67	7.78	0.23	-0.25	0.11	-0.03	-0.63
NM_005332	HBZ	3050	2	2	4	1	NA	NA	NA	NA	1	0	0	16.48	NA	9.91	10.43	10.59	11.75	10.48	4.11	3.91	4	3.9	3.88	3.91	4.28	4.27	4.21	11.14	11.12	11	4.74	NA	NA	NA	NA	NA	5.37	5.65	5.57	12.62	12.68	12.67	-3.32	-3.84	-3.57	-3.76	NA
NM_018487	HCA112	55365	2	3	2	1	NA	0	1	1	0	1	1	10.28	11.11	11.64	NA	10.26	NA	NA	5.86	5.54	5.66	5.29	5.29	5.27	5.07	5.09	5.15	5.06	5.16	5.3	5.2	NA	NA	NA	NA	NA	NA	NA	NA	NA	NA	NA	0.36	0.27	0.31	0.16	0.09
NM_053005	HCCA2	81532	2	4	3	2	NA	0	0	1	1	1	1	11.45	12.02	12.3	11.33	11.36	11.1	11.09	6.35	6.34	6.45	6.17	6.31	6	5.91	5.87	6.01	5.7	5.85	5.73	7.09	7.03	7.05	5.94	6.93	6.85	6.06	6.08	6.07	6.11	6.22	6.25	0.65	0.47	0.7	0.73	0.39
NM_015416	HCCR1	25875	4	4	4	4	4	1	1	1	1	1	1	14.87	13.68	13.73	14.29	14.29	14.71	14.5	7.06	7.02	7	7.41	7.37	7.35	7.89	8.04	8.03	7.8	7.89	7.8	9.07	9.05	8.95	9.58	9.44	9.47	10.14	10.2	10.06	9.92	9.9	9.98	-0.44	-0.62	-0.45	-0.42	-0.19
NM_013320	HCF-2	29915	1	3	2	NA	NA	NA	NA	NA	NA	0	0	9.11	NA	NA	9.62	NA	NA	NA	4.64	4.66	4.45	4.97	4.74	5.06	4.65	4.86	4.81	4.44	4.56	4.43	NA	NA	NA	NA	NA	NA	NA	NA	NA	NA	NA	NA	-0.21	-0.03	-0.18	-0.22	-0.15
NM_017885	HCFC1R1	54985	4	4	4	4	4	1	1	1	1	1	0	14.08	14.4	14.32	13.55	13.57	15.36	15.17	6.33	6.35	6.44	6.21	6.17	6.3	6.97	6.95	7.1	6.31	6.34	6.27	10.18	10.11	10.17	9.46	9.71	9.67	11.22	11.09	11.19	9.68	9.62	9.73	-0.11	-0.36	-0.2	-0.15	0.84
NM_018985	HCG4	54435	4	2	1	2	NA	0	1	0	0	0	0	16.49	16.52	16.36	16.25	16.23	16.53	16.34	3.53	4.05	3.79	2.46	2.58	2.72	3.27	3.34	3.5	2.64	3	2.78	6.08	6.02	6.08	NA	NA	NA	NA	NA	NA	NA	NA	NA	NA	0.13	NA	0.07	-0.11
NM_002110	HCK	3055	3	3	2	3	2.75	0	1	0	0	0	1	NA	NA	NA	13.24	13.19	NA	NA	4.05	3.81	4.26	6.09	5.88	5.88	4.39	4.24	4.32	3.89	3.84	3.61	NA	NA	NA	7.36	7.42	7.86	NA	NA	NA	NA	NA	NA	0.39	0.32	0.43	0.61	-0.04
NM_005335	HCLS1	3059	4	2	3	4	NA	0	1	1	0	0	1	13.05	NA	NA	15.03	14.99	NA	NA	3.18	3.29	3.1	8.76	8.76	8.64	3.21	3.16	2.96	6.07	6.1	5.66	NA	NA	NA	8.94	9.13	8.94	NA	NA	NA	6.6	6.63	6.6	1.68	1.49	1.73	1.7	-2.13
NM_001194	HCN2	610	2	2	NA	2	NA	NA	NA	NA	0	0	NA	10.15	10.76	11.35	NA	NA	12.21	12.08	3.49	3.48	3.58	3.52	3.66	3.61	4.13	3.83	3.75	3.39	3.37	3.38	6.57	6.82	6.62	5.62	5.89	6.51	6.94	7.07	7.59	6.36	6.23	6.44	NA	NA	NA	NA	NA
NM_005477	HCN4	10021	NA	2	4	2	NA	1	0	0	0	0	0	NA	NA	NA	NA	NA	NA	NA	3.6	3.27	3.26	2.98	3.32	3.12	3.07	3.21	3.33	2.98	2.86	3.24	6.82	6.83	6.88	6.33	5.99	6.27	6.55	6.48	6.65	7.02	6.68	6.86	NA	NA	NA	NA	NA
NM_001525	HCRTR1	3061	1	1	4	2	NA	0	0	1	0	0	1	10.16	10.01	10.02	NA	NA	9.89	10.42	2.73	2.66	2.7	2.68	2.87	2.64	2.93	2.68	2.91	2.46	2.33	2.64	5.97	6.13	7.63	7.79	4.97	5.38	5.94	6.19	6.48	5.98	5.94	6.01	0.2	-0.11	0.17	0.11	-0.41
NM_014266	HCST	10870	3	4	4	2	NA	1	0	1	1	0	1	12.39	12.26	12.04	14.56	14.5	12.35	11.78	6.33	6.37	6.45	6.9	6.87	6.69	6.53	6.48	6.48	5.9	6.01	6.33	6.6	6.78	6.42	9.44	9.57	9.5	NA	5.96	5.84	6.27	6.37	6.66	1.53	1.01	1.42	1.32	-0.02
NM_004964	HDAC1	3065	4	4	4	4	4	1	1	1	1	1	1	16.18	15.63	15.62	17.82	17.79	16.65	16.49	8.74	8.72	8.83	11.2	11.21	11.18	9.69	9.72	9.7	9.46	9.52	9.46	7.94	7.94	7.88	10.35	10.15	10.06	9.42	8.99	9.06	8.15	8.42	8.14	1.41	1.44	1.51	1.48	0.14
NM_024827	HDAC11	79885	1	4	3	1	NA	NA	NA	NA	0	0	0	9.17	NA	8.51	NA	NA	NA	8.65	5.77	5.52	5.76	5.79	5.95	5.89	5.84	5.87	5.83	5.55	5.77	5.64	NA	NA	NA	NA	5.11	5.15	5.32	5.72	5.44	4.92	4.54	4.33	0.39	0.3	0.45	0.46	0.37
NM_001527	HDAC2	3066	4	4	4	4	4	1	1	1	1	1	0	14.61	15.06	15.07	15.52	15.54	14.48	14.32	9.06	9.09	9.16	9.56	9.51	9.56	8.44	8.43	8.53	8.75	8.74	8.74	10.22	10.14	10.2	10.47	10.52	10.65	9.15	9.02	9.05	9.65	9.79	9.75	0.18	0.24	0.28	0.39	-0.67
NM_002112	HDC	3067	NA	2	2	NA	NA	0	0	1	NA	0	1	NA	NA	NA	NA	NA	NA	NA	3.87	3.78	3.69	4.08	3.68	3.97	3.86	3.87	3.76	3.74	3.56	4	NA	NA	NA	NA	NA	NA	NA	NA	NA	NA	NA	NA	0.32	0.22	0.38	0.36	-0.5
NM_014320	HEBP2	23593	4	4	4	4	4	1	1	1	1	1	1	16.51	17.44	17.6	16.53	16.54	16.66	16.67	8.89	8.93	8.96	8.28	8.26	8.24	8.22	8.06	8.17	8	8.09	8.03	10.07	10.11	10.07	9.44	9.4	9.41	9.15	9.31	9.29	8.88	8.92	8.99	0.15	0.02	0.13	0.15	-0.34
NM_016217	HECA	51696	2	4	4	3	NA	1	1	1	1	0	1	12.24	11.76	12	12.59	12.73	11.69	11.09	6.35	6.41	6.29	7.32	7.23	7.36	6.01	6.13	6.15	6.77	6.71	6.62	7.94	7.94	7.95	8.4	8.74	8.64	6.8	6.78	6.82	8.44	8.57	8.52	0.53	0.39	0.56	0.53	-0.47
NM_005337	HEM1	3071	3	3	2	2	2.5	1	1	0	1	0	0	12.3	NA	NA	14	14.05	9.66	NA	5.43	4.8	5.12	7.81	7.82	7.75	5.47	5.22	5.26	5.65	5.74	5.93	5.74	5.73	5.76	7.77	8.03	7.82	6.37	6.86	6.79	6.56	6.69	6.9	0.68	0.83	1.04	0.62	NA
NM_004667	HERC2	8924	2	4	3	NA	NA	NA	NA	NA	NA	0	0	12.15	11.86	11.73	11.76	11.59	11.68	11.64	5.84	6.15	5.96	6.04	5.91	5.92	5.71	5.8	5.82	6.42	6.17	6.36	NA	NA	NA	NA	NA	NA	NA	NA	NA	NA	NA	NA	0.21	0.01	0.2	0.39	0.05
NM_003865	HESX1	8820	2	3	1	NA	NA	0	1	0	NA	0	0	10.23	NA	9.04	10.6	10.46	NA	NA	4.2	4.24	4.11	5.01	4.94	4.86	4.14	4.35	4	4.43	4.47	4.24	NA	NA	NA	NA	NA	NA	NA	NA	NA	NA	4.31	NA	-0.14	0.34	-0.04	0.24	NA
NM_000521	HEXB	3074	4	4	4	4	4	1	1	1	1	1	1	16.72	17.58	17.5	15.55	15.54	16.26	16.07	10.07	10.14	10.13	8.74	8.64	8.7	9.04	9.23	9.13	9.58	9.59	9.61	10.6	10.55	10.6	9	9.09	9.04	9.25	9.06	9.01	10.15	10.16	10.11	-1	-1.05	-0.84	-0.83	-0.23
NM_012258	HEY1	23462	1	3	1	NA	NA	0	0	1	NA	0	1	16.14	NA	NA	10.25	10.06	9.59	9.68	5.25	4.7	5.22	5.16	5.14	4.96	5.57	5.11	5.33	8.49	8.53	8.47	NA	NA	NA	NA	NA	NA	NA	NA	NA	6.01	6.18	5.96	-4.07	NA	-3.87	-4.05	-4.76
NM_006553	HFL-EDDG1	10650	3	3	3	3	3	1	1	1	1	0	1	11.58	12.25	12.28	NA	NA	12.06	12.26	4.95	4.98	5.28	3.21	3.59	3.37	4.49	4.57	4.74	4.03	3.82	4.11	9.19	9.15	9.16	6.22	5.94	6.34	8.61	8.69	8.58	8.33	8.02	8.14	-1.33	NA	-1.42	-1.59	0.46
NM_000187	HGD	3081	1	2	2	1	1.5	NA	NA	NA	0	0	0	13.03	NA	NA	NA	8.28	9.75	NA	3.69	3.87	3.46	3.58	3.61	3.93	3.86	3.72	3.92	5.33	5.76	5.84	4.89	NA	5.11	NA	5.06	5.07	NA	NA	NA	5.54	5.56	5.45	NA	-2.4	-2.4	NA	-2.41
NM_001528	HGFAC	3083	3	2	1	NA	NA	0	0	0	NA	0	0	12.99	12.84	12.91	12.07	11.98	12.32	12.25	3.78	3.65	3.6	3.63	3.71	3.62	3.95	3.54	3.95	3.71	3.61	3.87	NA	NA	NA	NA	NA	NA	NA	NA	NA	6.7	6.85	6.82	-0.5	-0.22	-0.69	-0.37	-0.44
NM_013244	HGNT-IV-H	25834	1	1	NA	NA	NA	NA	NA	NA	NA	0	NA	NA	NA	NA	NA	NA	NA	NA	1.93	1.9	1.98	2.02	2.07	1.99	2.08	1.98	1.97	2	2.1	2.01	NA	NA	NA	NA	NA	NA	NA	NA	NA	NA	NA	NA	NA	NA	NA	NA	NA
NM_005712	HHLA1	10086	NA	3	2	3	NA	1	0	1	1	0	0	NA	NA	NA	NA	NA	NA	NA	5.39	5.59	5.15	5.3	5.45	5.23	5.7	5.64	5.56	5.37	5.36	5.35	10.17	10	10.04	7.98	8.21	7.9	5.51	NA	5.48	9.89	9.79	9.92	0	0.22	0.17	0.18	0.6
NM_153236	hIAN7	168537	4	1	2	4	NA	0	1	1	0	0	1	NA	NA	NA	14.18	14.12	NA	NA	2.08	1.94	1.99	8.26	8.32	8.3	2.07	2.14	1.95	2.16	2	2.09	NA	NA	NA	9.92	9.8	9.71	NA	NA	NA	4.13	NA	NA	4.08	3.71	4.05	4.37	NA
NM_032318	HIATL2	84278	NA	4	3	3	NA	1	1	1	1	0	1	NA	NA	NA	NA	NA	NA	NA	6.74	6.66	6.7	7.18	7.23	7.21	6.73	6.75	6.83	6.52	6.52	6.34	7.34	7.32	7.24	8.85	8.85	8.85	7.86	7.76	7.76	7.27	7.32	7.24	1.33	1.21	1.14	1.11	0.47
NM_017902	HIF1AN	55662	4	4	2	2	NA	1	1	0	0	0	0	13.81	14.93	14.9	14.94	15.05	14.53	14.44	6.47	6.44	6.37	6.66	6.59	6.73	6.28	6.22	6.32	5.41	5.75	5.51	6.78	6.69	6.99	7.35	7.28	7.27	6.64	6.72	6.48	6.23	6.42	6.24	0.49	0.32	0.56	0.55	0.33
NM_018326	HIMAP4	55303	4	1	4	4	NA	0	1	0	0	0	0	NA	NA	NA	14.29	14.35	NA	9.94	2.35	2.31	2.35	7.43	7.39	7.68	2.41	2.1	2.44	2.35	2.41	2	NA	NA	NA	10.71	10.56	10.64	NA	NA	NA	NA	NA	NA	4.75	4.82	4.82	4.68	NA
NM_032593	HINT2	84681	4	4	4	4	4	1	1	1	0	0	0	13.85	14.5	14.54	14.77	14.75	14.6	14.57	8.54	8.59	8.66	8.91	8.92	8.84	8.53	8.52	8.53	7.99	8.16	8.05	11.44	11.46	11.4	11.8	11.88	11.86	11.24	11.17	11.19	10.62	10.54	10.55	0.64	0.26	0.68	0.51	0.06
NM_003609	HIRIP3	8479	3	4	2	1	NA	1	1	1	0	1	1	13.24	12.65	12.65	14.03	13.92	13.63	13.53	7.02	7.08	7.13	8.32	8.13	8.28	7.69	7.63	7.56	7.2	7.29	7.34	4.79	NA	NA	6.16	6.27	6.55	5.51	NA	5.34	5.07	5.23	4.79	0.5	0.6	0.48	0.61	0.15
NM_015700	HIRIP5	27247	4	4	4	4	4	1	1	1	1	1	1	15.38	16.07	16.05	15.24	15.14	15.46	15.5	8.06	7.96	8.11	7.51	7.51	7.6	7.64	7.63	7.57	7.59	7.78	7.53	9.76	9.73	9.69	9.3	9.19	9.2	9.09	9.06	9.2	9.43	9.46	9.57	-0.8	-1.06	-0.74	-0.87	-0.72
NM_005319	HIST1H1C	3006	4	4	4	NA	NA	0	1	1	NA	1	1	16.49	14.13	14.06	NA	10.86	15.32	15.19	6.97	6.97	7.02	4.72	4.33	4.35	7.59	7.84	7.74	9.42	9.5	9.44	NA	NA	NA	NA	NA	NA	NA	NA	NA	NA	4.62	4.6	-4.67	-5.11	-4.93	-5.05	-1.91
NM_005320	HIST1H1D	3007	1	3	4	2	NA	1	0	1	1	1	0	NA	NA	NA	NA	NA	9.91	10.24	5.06	5.05	5.01	4.91	4.96	5.19	5.73	5.59	5.42	5.15	5.02	5.32	NA	4.91	NA	6.2	6.23	6.27	6.72	6.57	6.55	NA	NA	NA	-0.71	-1.09	-1.19	-1.02	-0.72
NM_003510	HIST1H2AK	8330	4	1	4	NA	NA	0	0	1	NA	0	1	14.87	14.79	14.96	12.22	12.47	15.71	15.55	2.66	2.8	2.81	2.6	2.66	2.62	2.8	2.72	2.8	2.67	2.76	2.61	NA	NA	NA	NA	NA	NA	NA	NA	NA	NA	NA	NA	-0.57	-1.41	-0.58	-0.57	0.38
NM_021062	HIST1H2BB	3018	3	2	3	NA	NA	0	0	1	NA	0	1	15.15	13.63	13.76	11.64	NA	14.9	14.97	3.53	3.49	3.39	3.2	3.35	3.17	3.67	3.67	3.56	3.34	3.35	3.41	NA	NA	NA	NA	NA	NA	NA	NA	NA	NA	NA	NA	-1.6	-2.23	-2.03	-2.14	-0.26
NM_003526	HIST1H2BC	8347	4	2	3	2	NA	1	1	0	1	1	0	15.61	14.44	14.47	13.42	12.72	15.49	15.47	4.38	4.43	4.82	3.41	2.95	3.17	3.76	3.43	3.6	5.73	6.01	5.48	6.95	6.78	6.68	NA	NA	NA	NA	NA	5.13	7.85	7.9	7.86	-1.11	-1.88	-1.51	-1.84	-0.83
NM_003518	HIST1H2BG	8339	3	4	3	3	3.25	1	1	0	1	1	0	14.97	13.8	13.71	10.74	11.35	14.68	14.61	5.82	6.06	6.03	3.23	2.87	3.08	7.74	7.75	7.6	7.6	7.74	7.67	6.79	6.93	6.89	NA	NA	NA	8.04	8.05	8.01	8.78	8.64	8.91	-1.08	-1.96	-1.75	-1.98	-0.94
NM_003529	HIST1H3A	8350	3	1	4	NA	NA	0	0	1	NA	0	0	13.62	13.6	13.37	12.58	12.43	14.72	14.79	2.98	2.87	2.67	2.58	2.98	2.79	3.09	3.16	3.05	2.86	2.86	2.88	NA	NA	NA	NA	NA	NA	NA	NA	NA	NA	NA	NA	-0.4	-0.58	-0.49	-0.45	-0.91
NM_003532	HIST1H3E	8353	2	2	4	NA	NA	0	0	1	NA	0	1	11.28	11.09	10.76	9.73	10.15	11.97	12.12	3.96	4.05	3.49	3.5	3.74	3.73	3.85	3.98	3.84	3.47	3.66	3.72	NA	NA	NA	NA	NA	NA	NA	NA	NA	NA	NA	NA	-0.36	-0.48	-0.48	-0.42	-0.85
NM_003536	HIST1H3H	8357	3	2	3	2	2.5	1	1	0	1	1	0	11.84	NA	10.31	NA	NA	12.26	12.62	3.89	3.97	3.87	2.86	2.84	3.36	6.78	6.89	6.75	6.27	6.31	6.04	6.48	6.38	6.4	5.16	5.02	4.89	8.94	8.87	8.85	8.26	8.28	8.36	-0.14	-0.61	-0.26	-0.45	0.07
NM_003542	HIST1H4C	8364	4	4	4	4	4	1	1	1	1	1	1	19.6	19.43	19.5	NA	NA	NA	NA	9.94	9.83	9.76	10.53	10.75	10.46	10.47	10.51	10.49	10.16	10.07	10.25	8.12	8.13	8.11	9.76	9.65	9.72	9.35	9.3	9.37	8.33	8.28	8.36	0.92	0.78	0.79	0.64	-0.07
NM_003539	HIST1H4D	8360	4	2	4	1	NA	0	1	1	0	1	1	17.56	17.29	17.44	18.49	18.47	17.92	18.07	2.98	3.08	2.98	3.09	3.21	3.03	3.76	3.66	4.09	3.14	3.13	3.46	NA	NA	4.73	NA	NA	NA	NA	NA	NA	4.29	4.5	4.76	1	0.71	0.74	0.57	-0.01
NM_003546	HIST1H4L	8368	2	2	4	NA	NA	0	0	1	NA	0	1	10.01	10.68	10.96	NA	9.61	11.94	11.69	3.41	3.42	3.41	2.97	3.4	2.99	3.34	3.22	3.23	2.93	2.87	3.07	NA	NA	NA	NA	NA	NA	NA	NA	NA	NA	NA	NA	0.97	0.74	0.77	0.65	0.03
NM_005341	HKR3	3104	NA	3	2	2	NA	1	0	1	0	0	0	11.38	NA	NA	NA	NA	NA	NA	4.79	4.95	5.02	5.73	5.36	5.6	4.94	4.98	4.82	4.88	5.03	5.09	5.92	6.11	5.88	6.63	6.78	6.67	5.72	5.48	5.61	5.87	6.18	6.04	0.82	0.81	1.16	1.06	0.33
NM_021958	HLX1	3142	NA	2	NA	1	NA	NA	NA	NA	0	0	NA	NA	NA	NA	NA	NA	NA	NA	3.53	3.49	3.56	3.42	3.21	3.27	3.28	3.39	3.25	3.52	3.65	3.52	NA	NA	4.62	NA	NA	NA	NA	NA	NA	7.35	7.35	7.34	NA	NA	NA	NA	NA
NM_005342	HMGB3	3149	4	4	4	4	4	1	1	1	1	1	1	14.93	14.28	14.61	14.85	14.8	16.21	16.3	7.76	7.66	7.68	8.02	8	7.98	9.47	9.43	9.47	8.22	8.3	8.26	8.34	8.17	8.21	9	9.04	8.99	9.69	9.51	9.47	8.87	8.88	8.93	-0.28	-0.36	-0.2	-0.17	1.18
NM_005518	HMGCS2	3158	NA	3	2	1	NA	NA	NA	NA	0	0	0	NA	NA	NA	NA	NA	NA	NA	4.25	4.11	4.39	4.42	4.23	4.17	4.37	4.43	4.27	3.82	3.84	4.09	5.2	5.36	NA	4.89	NA	4.94	NA	5.34	NA	5.45	5.62	5.43	0.03	-0.06	0.03	0.11	0.15
NM_002133	HMOX1	3162	3	4	4	4	3.75	1	1	1	1	1	1	13.44	12.88	13.07	NA	10.03	14.18	13.94	6.61	6.54	6.48	4.45	4.55	4.95	7.3	7.37	7.24	6.85	6.7	6.52	8.78	8.83	8.7	NA	NA	NA	9.93	9.75	9.74	8.98	9.04	8.97	-4.29	-4.38	-4.3	NA	0.15
NM_015980	HMP19	51617	1	2	1	NA	NA	NA	NA	NA	NA	0	0	7.98	NA	NA	NA	NA	NA	8.7	4.14	4.07	4.13	4.36	4.09	4.18	4.18	4.38	4.2	3.95	4.15	4.27	NA	NA	NA	NA	NA	NA	NA	NA	NA	NA	NA	NA	-0.3	-0.11	-0.69	-0.24	-0.31
NM_004966	HNRPF	3185	4	4	4	NA	NA	0	1	1	NA	1	1	18.24	18.1	18.19	18.86	18.75	19.14	19.14	8.15	8.09	8.17	8.97	8.97	8.96	9.17	9.31	9.22	8.35	8.51	8.47	NA	NA	NA	NA	NA	NA	NA	NA	NA	4.6	4.45	4.38	0.48	0.5	0.54	0.63	0.9
NM_019597	HNRPH2	3188	4	4	4	3	3.75	1	1	1	1	1	0	14.35	14.2	14.21	14.2	14.17	14.71	14.61	8.82	8.69	8.73	8.59	8.55	8.51	9.26	9.32	9.28	8.87	8.93	8.76	8.05	8.04	7.98	7.78	7.7	7.55	8.62	8.48	8.38	7.89	8.07	7.98	-0.48	-0.37	-0.37	-0.32	0.12
NM_004272	HOMER1	9456	4	4	4	3	3.75	1	1	1	1	1	1	13.92	12.99	12.39	15.2	15.27	14.54	14.53	4.49	4.39	4.08	6.88	6.87	6.93	6.17	6.22	6.33	5.86	5.72	5.82	7.24	7.17	7.25	9.13	9.27	9.27	8.64	8.71	8.67	7.96	7.95	8.07	1.14	0.99	1.17	1.21	0.52
NM_004839	HOMER2	9455	3	3	3	1	NA	1	1	1	0	1	0	11.62	NA	9.59	12.86	12.59	13.73	13.63	3.73	3.65	4.06	5.61	5.52	5.31	6.17	6.65	6.23	4.09	4.65	4.85	NA	NA	NA	5.16	5.23	5.15	5.97	5.72	6.01	4.92	4.84	4.6	1.31	1.21	1.41	1.38	2.35
NM_004838	HOMER3	9454	2	3	4	2	NA	1	1	1	1	1	1	12.4	13.44	13.24	10.86	10.81	11.85	11.75	7.11	7.14	7.32	5.5	5.58	5.55	5.76	5.53	5.47	6.26	6.31	6.19	7.91	7.99	7.79	5.65	6.08	5.63	6.92	6.9	6.77	6.32	6.38	6.62	-1.04	-1.16	-1.08	-1.02	-0.55
NM_016383	HOM-TES-85	51213	NA	3	2	NA	NA	NA	NA	NA	NA	0	0	NA	NA	NA	NA	NA	NA	NA	4.88	4.97	4.74	4.86	4.83	5.08	4.87	4.89	4.85	4.78	4.71	4.75	NA	NA	NA	NA	NA	NA	NA	NA	NA	NA	NA	NA	-0.18	0.11	-0.06	0.02	0.19
NM_015888	HOOK1	51361	2	2	2	2	2	1	1	1	1	1	0	11.38	11.27	11.23	NA	NA	12.05	12.26	3.54	3.71	3.42	3.05	3.34	3.19	4.22	4.3	4.34	3.68	3.58	3.62	5.12	5.43	4.93	NA	NA	NA	6.66	6.93	6.99	5.29	5.18	5.43	NA	NA	NA	NA	0.81
NM_013312	HOOK2	29911	2	4	3	3	NA	1	1	1	1	1	0	12.31	10.48	NA	11.1	11.39	13.51	13.58	5.8	5.82	5.61	5.96	6.13	5.96	7.56	7.66	7.77	6.33	6.43	6.23	7.53	7.55	7.61	8.38	8.29	8.23	9.89	9.85	9.83	9.03	8.8	8.87	0.37	0.23	0.34	0.28	1.73
NM_006735	HOXA2	3199	NA	1	2	3	NA	1	1	1	1	1	0	NA	NA	NA	NA	NA	NA	NA	5.29	5.15	5.35	2.77	2.82	2.62	2.77	2.78	2.8	2.82	2.56	2.56	8.19	8.15	8.27	7.42	7.2	7.11	5.6	NA	5.34	6.85	6.89	6.89	NA	-0.39	NA	NA	-0.22
NM_002141	HOXA4	3201	1	4	3	3	NA	1	1	1	1	1	1	9.38	10.45	10.95	NA	NA	9.99	9.51	6.25	6.24	6.51	5.27	5.38	5.41	5.78	5.74	5.84	5.36	5.48	5.55	8.02	7.98	7.81	7.33	7.09	7.19	7.48	7.49	7.55	7.36	7.53	7.48	-0.98	-0.62	-0.91	-0.81	0.5
NM_002144	HOXB1	3211	3	3	2	2	2.5	0	1	0	1	0	0	11.95	12.27	12.36	11.71	11.87	12.4	12.33	4.5	4.53	4.63	4.53	4.48	4.46	4.82	4.83	4.82	4.3	4.5	4.65	6.6	6.46	6.59	6.16	5.52	6.19	5.8	5.76	NA	5.9	6.14	5.66	0.34	0.59	0.51	0.22	0.11
NM_006361	HOXB13	10481	1	3	3	1	NA	NA	NA	NA	0	0	0	10.24	NA	9.99	10.55	10.02	9.6	10.82	4.54	4.35	4.66	4.7	4.8	4.45	4.38	4.44	4.52	4.42	4.36	4.63	NA	5.04	4.98	4.94	5.62	5.44	NA	NA	NA	5.68	5.54	5.93	-0.24	-0.55	-0.44	-0.42	-0.61
NM_002146	HOXB3	3213	3	3	1	1	NA	1	0	0	1	0	0	12.42	12.34	12.63	12.34	11.76	12.12	12.02	4.24	4.42	4.56	4.2	4.24	4.39	4.2	4.14	4.23	4.06	3.93	4.22	6.36	6.13	6.17	5.86	5.73	6.03	5.37	5.34	5.29	6.18	6.14	5.85	0.09	0.02	-0.02	0.11	NA
NM_002147	HOXB5	3215	2	3	1	1	NA	0	0	1	0	0	1	11.58	11.07	10.74	NA	NA	NA	NA	5.41	5.13	5.16	5.01	5.23	5.01	4.94	5.15	5.5	5.24	5.18	5.33	5.36	5.43	NA	NA	NA	5.03	NA	NA	NA	6.09	5.93	5.96	-0.84	-0.51	-0.73	-0.99	-0.65
NM_017410	HOXC13	3229	3	3	2	2	2.5	1	1	1	1	0	1	12.43	12.66	12.5	10.96	9.81	13.99	14	4.47	4.38	4.57	4.04	3.84	3.85	4.74	4.9	5.05	4.33	4.22	3.8	6.87	6.89	6.68	5.39	5.31	4.98	7.68	7.77	7.71	6.44	6.48	6.49	NA	-0.64	NA	-0.92	1.24
NM_018953	HOXC5	3222	2	3	1	3	NA	1	1	0	1	1	0	11.83	11.54	12.06	NA	NA	11.73	11.87	5.49	5.22	5.49	5.4	5.44	5.45	6.18	5.97	6.28	5.45	5.53	5.36	7.48	7.48	7.46	6.85	6.6	6.9	8.33	8.06	8.06	7.2	7.26	7.17	0.01	0.19	-0.11	0.29	NA
NM_006897	HOXC9	3225	3	3	4	3	3.25	1	1	1	1	1	1	12.63	13.38	13.09	NA	NA	12.89	13.27	5.27	5.22	5.6	3.59	3.86	3.72	4.77	4.81	4.89	4.88	4.97	4.61	8.59	8.67	8.61	NA	NA	NA	8.15	8.15	8.21	7.59	7.75	7.72	-2.46	-1.93	-2.37	-2.64	0.14
NM_002148	HOXD10	3236	3	2	2	3	2.5	0	1	1	0	1	1	NA	12.35	12.4	NA	NA	NA	NA	4.36	4.79	4.6	3.3	3.57	3.24	3.29	3.4	3.34	2.72	3.09	2.92	7.86	7.77	7.74	NA	NA	NA	NA	NA	NA	NA	4.5	NA	0.08	0.43	0.21	0.27	-0.3
NM_021192	HOXD11	3237	NA	2	2	3	NA	0	1	0	0	1	0	NA	NA	NA	NA	NA	NA	NA	4.7	5.2	4.65	3.27	3.27	3.22	2.95	3.27	3.11	3.03	3.1	3.01	8.5	8.5	8.49	NA	NA	NA	NA	NA	NA	4.56	4.84	4.79	0.23	-0.03	NA	NA	NA
NM_019558	HOXD8	3234	2	2	1	1	1.5	NA	NA	NA	0	0	0	10.75	10.43	10.2	NA	9.78	11.8	10.68	3.13	3.77	3.48	3.68	3.66	3.81	3.65	4.19	3.43	4.04	4.12	3.57	NA	NA	NA	NA	NA	4.44	NA	NA	NA	4.56	NA	4.38	-0.57	-0.49	-0.36	-0.38	-0.54
NM_002143	HPCA	3208	1	2	1	NA	NA	NA	NA	NA	NA	0	0	10.17	9.23	9.18	12.31	9.67	9.82	9.64	4.24	4.15	4.09	3.87	4	4.09	4.34	4.08	4.34	3.83	3.88	3.94	NA	NA	NA	NA	NA	NA	NA	NA	NA	NA	NA	NA	0.16	0.51	-0.01	0.4	0.03
NM_012260	HPCL2	26061	4	4	4	3	3.75	1	1	1	1	1	1	13.86	13.35	13.31	14.25	14.2	14.62	14.51	6.54	6.61	6.59	7.61	7.59	7.57	7.8	7.96	7.88	7	7.1	7.05	7.37	7.45	7.29	8.63	8.22	8.25	8.52	8.38	8.28	7.79	7.79	7.79	0.12	-0.02	0.14	0.14	0.41
NM_002150	HPD	3242	NA	2	1	1	NA	NA	NA	NA	0	0	0	13.07	NA	NA	NA	NA	NA	NA	3.5	3.84	3.59	3.6	3.25	3.51	3.85	3.27	3.71	5.57	5.64	5.72	NA	5.04	4.98	NA	NA	4.68	NA	NA	NA	8.65	8.74	8.63	NA	-0.92	NA	NA	-0.72
NM_000194	HPRT1	3251	4	4	4	4	4	1	1	1	1	1	1	17.02	15.95	15.96	17.45	17.48	17.68	17.61	8.62	8.69	8.83	10.4	10.43	10.39	10.36	10.42	10.46	9.94	10.02	9.87	8.39	8.32	8.42	9.84	9.97	9.78	9.66	9.79	9.77	9.2	9.34	9.3	-0.25	-0.28	-0.11	-0.11	0.01
NM_000613	HPX	3263	1	4	2	NA	NA	NA	NA	NA	NA	0	0	10.18	NA	NA	NA	9.53	NA	NA	5.88	5.94	5.74	5.89	5.77	5.87	5.79	6.06	6.23	5.72	5.85	6.01	NA	NA	NA	NA	NA	NA	NA	NA	NA	NA	NA	NA	0.05	NA	NA	NA	0.15
NM_004504	HRB	3267	4	4	4	3	3.75	0	1	0	0	0	0	16.19	16.74	16.76	16.74	16.81	16.55	16.56	7.68	7.66	7.7	7.96	7.99	7.95	7.67	7.8	7.77	7.36	7.25	7.3	8.05	7.95	7.86	7.91	7.77	7.87	7.89	7.92	7.84	7.61	7.81	7.63	0.37	0.38	0.56	0.52	0.28
NM_002152	HRC	3270	NA	3	3	1	NA	1	0	0	1	0	0	NA	NA	NA	NA	NA	NA	NA	4.33	4.26	4.19	4.05	4.11	4.2	4.29	4.44	4.2	4.25	4.37	4.4	5.74	5.61	5.47	5.03	4.92	5.07	6.32	6.19	6.32	6	6.05	5.64	-0.06	-0.44	-0.17	-0.27	-0.21
NM_000412	HRG	3273	1	2	3	NA	NA	NA	NA	NA	NA	0	0	NA	10.9	NA	10.35	10	NA	NA	3.71	3.84	3.65	3.42	3.81	3.59	3.74	3.6	3.33	3.6	3.23	3.19	NA	NA	NA	NA	NA	NA	NA	NA	NA	4.95	NA	4.6	0.01	-0.15	0.17	0.04	0.17
NM_022304	HRH2	3274	1	3	3	NA	NA	NA	NA	NA	NA	0	0	9.84	9.21	10.22	NA	NA	NA	NA	4.6	4.76	4.84	4.99	4.87	4.89	5.12	5.04	4.95	4.6	4.64	4.8	NA	NA	NA	NA	NA	NA	NA	NA	NA	NA	NA	NA	0.19	-0.29	0.43	-0.09	-0.19
NM_015371	HS322B1A	25774	NA	3	2	NA	NA	NA	NA	NA	NA	0	0	NA	NA	NA	NA	NA	NA	NA	5.63	5.62	5.86	5.57	5.47	5.52	5.71	5.47	5.65	5.35	5.19	5.55	NA	NA	NA	NA	NA	NA	NA	NA	NA	NA	NA	NA	NA	NA	NA	NA	NA
NM_006043	HS3ST2	9956	NA	3	1	2	NA	1	0	0	0	0	0	NA	NA	NA	NA	NA	NA	NA	4.25	4.22	4.09	4.2	4.14	4.07	4.18	4.43	4.5	4.45	4.31	4.31	6.76	6.79	6.78	6.35	6.63	6.49	6.9	6.91	7.04	6.93	6.97	7.03	NA	0.49	NA	-0.09	0.02
NM_015370	HS747E2A	25770	NA	2	2	1	NA	0	0	1	0	0	0	NA	NA	NA	NA	NA	NA	NA	3.94	4.05	4.04	4.33	4.09	4.06	4.17	4.45	4.07	3.81	3.77	3.95	5.76	NA	5.37	NA	5.31	4.68	5.1	5.83	5.65	5.04	4.94	5.23	-0.46	-0.1	-0.38	-0.41	1.57
NM_018401	HSA250839	55351	NA	2	1	1	NA	1	0	0	1	0	0	NA	NA	NA	NA	NA	NA	NA	4.1	4.04	3.89	3.93	4.11	3.94	3.89	3.98	4.08	4.24	4.18	4.67	5.49	5.61	5.44	5.08	NA	5.31	6.46	6.57	6.57	5.89	5.93	5.85	NA	-0.56	NA	-0.28	NA
NM_018403	HSA275986	55802	3	4	4	3	3.5	1	1	1	0	1	1	12.98	11.85	11.78	13.64	13.71	12.94	12.85	5.59	5.69	5.57	7.15	7.18	7.2	6.01	6.2	5.97	6.27	6.36	6.27	8.13	8.21	8.18	9.14	9.33	9.14	8.39	8.42	8.48	8.87	8.94	8.95	0.3	0.17	0.24	0.27	-0.7
NM_018722	HSA404617	55539	1	3	1	NA	NA	NA	NA	NA	NA	0	0	9.97	9.95	9.3	NA	9.16	NA	NA	5.36	5.22	5.38	5.14	5.11	5.19	5.35	5.21	5.34	5.13	5.14	4.77	NA	NA	NA	NA	NA	NA	NA	NA	NA	4.43	NA	4.43	NA	-0.34	-0.09	-0.26	0.05
NM_020677	HSCARG	57407	4	4	4	4	4	1	1	1	1	1	1	13.9	13.95	13.91	14.9	14.96	14.64	14.51	7.52	7.48	7.65	8.74	8.74	8.73	7.92	8.01	7.94	7.1	7.05	7.05	11.12	11.09	10.98	12.08	12.21	12.15	11.45	11.43	11.54	10.26	10.27	10.3	1.65	1.45	1.59	1.59	0.93
NM_000196	HSD11B2	3291	1	3	2	1	NA	0	1	1	0	1	1	10.03	10.06	9.5	NA	8.62	9.62	9.58	3.68	3.48	3.65	4.25	4.45	4.44	4.34	4.59	4.37	3.71	3.64	3.73	NA	NA	NA	5.7	5.62	5.63	6.32	5.9	5.94	5.04	5.04	5	0.66	0.6	0.38	0.61	1.14
NM_002153	HSD17B2	3294	NA	2	2	NA	NA	NA	NA	NA	NA	0	0	11.25	NA	NA	NA	NA	NA	NA	2.95	3.06	3.16	3.31	3.16	2.88	3.14	3.08	3.15	4.69	4.62	4.39	NA	NA	NA	NA	NA	NA	NA	NA	NA	7.72	7.69	7.89	-1.41	NA	-1.3	-1.67	-1.02
NM_000197	HSD17B3	3293	1	3	1	NA	NA	NA	NA	NA	NA	0	0	NA	NA	NA	NA	NA	NA	NA	4.65	4.63	4.76	4.6	4.55	4.55	4.36	4.45	4.46	4.2	4.18	4.11	NA	NA	NA	NA	NA	NA	NA	NA	NA	NA	NA	NA	NA	NA	NA	NA	NA
NM_000862	HSD3B1	3283	4	1	4	4	NA	0	1	0	0	1	0	NA	19.54	19.57	NA	NA	NA	NA	12.93	12.95	12.88	2.77	2.92	2.56	3.19	2.95	2.93	2.76	2.67	2.92	13.5	13.32	13.32	NA	NA	NA	NA	NA	NA	NA	NA	NA	NA	0.2	NA	NA	NA
NM_000198	HSD3B2	3284	4	2	2	1	NA	1	1	1	0	1	1	9.37	14.51	14.48	NA	NA	9.7	NA	3.79	3.81	3.59	3.2	3.12	3.08	3.11	3.06	2.87	3.07	3.01	3.13	6.14	6.11	5.98	5.28	4.82	4.89	NA	5.69	5.44	5.8	5.56	5.86	0.27	0.15	0.05	0.18	0.21
NM_007031	HSF2BP	11077	2	3	2	2	2.25	0	1	0	0	0	0	9.68	10.89	10.41	11.89	11.64	NA	9.65	4.47	4.34	4.46	5.54	5.28	5.17	4.53	4.34	4.57	3.92	4.02	3.93	6.51	6.46	6.8	7.53	6.88	7.11	6.53	6.25	6.32	6.43	6.3	6.32	NA	0.7	0.9	NA	NA
NM_007265	HSGT1	11319	4	4	4	3	3.75	0	1	1	0	0	1	14.61	14.75	14.84	15.27	15.21	15.14	15.04	7.17	7.3	7.27	7.64	7.65	7.62	7.56	7.51	7.55	7.03	7.14	6.96	7.69	7.53	7.92	7.79	8.04	8.03	7.57	7.78	7.74	7.6	7.68	7.68	0.27	0.16	0.33	0.35	0.21
NM_032855	HSH2	84941	NA	2	3	1	NA	1	0	1	1	1	0	NA	NA	NA	NA	NA	NA	NA	3.74	3.82	4.09	3.98	3.86	3.75	4.47	4.72	4.62	3.89	3.96	3.87	5.32	5.83	5.5	5.12	NA	4.84	8.12	8.05	8.11	7.62	7.55	7.55	-0.43	-0.8	-0.62	-0.66	0.52
NM_002155	HSPA6	3310	NA	2	1	NA	NA	NA	NA	NA	NA	0	0	NA	NA	NA	NA	NA	NA	NA	3.93	4.09	3.67	3.82	3.87	3.87	4.44	3.97	4.05	4.13	4.12	4.07	NA	NA	NA	NA	NA	NA	NA	NA	NA	NA	NA	NA	-0.5	-0.25	-0.42	-0.2	-0.02
NM_001541	HSPB2	3316	NA	3	1	NA	NA	NA	NA	NA	NA	0	0	NA	NA	NA	NA	NA	NA	NA	4.69	4.49	4.81	4.57	4.78	4.77	4.8	4.76	4.63	4.61	4.44	4.32	NA	NA	NA	NA	NA	NA	NA	NA	NA	NA	NA	NA	NA	0.04	NA	-0.31	NA
NM_006308	HSPB3	8988	4	2	2	3	NA	0	1	1	0	1	1	9.87	15.18	15.09	9.11	NA	NA	NA	7.28	7.36	7.7	4.08	3.67	3.45	3.97	4.05	4.06	3.64	3.66	4.09	8.56	8.53	8.51	NA	NA	NA	NA	NA	NA	4.43	4.5	NA	NA	-0.37	NA	-0.48	-0.54
NM_014424	HSPB7	27129	NA	3	1	1	NA	NA	NA	NA	0	0	0	NA	NA	NA	NA	NA	NA	NA	4.26	4.11	4.25	4.25	4.15	4.22	4.27	4.42	4.44	4.37	4.5	4.31	4.94	NA	NA	4.84	NA	4.68	NA	NA	NA	4.71	NA	4.86	NA	-0.34	NA	NA	NA
NM_014365	HSPB8	26353	4	4	3	4	3.75	1	1	1	1	1	1	11.67	15.31	15.29	NA	NA	17.58	17.42	9.79	9.88	9.98	4.45	4.26	4.34	11.53	11.57	11.63	6.3	6.2	6.4	10.55	10.47	10.46	8.43	8.44	8.44	11.65	11.64	11.56	8.77	8.72	8.8	-0.43	-0.61	NA	-0.3	3.82
NM_033194	HspB9	94086	4	2	3	1	NA	NA	NA	NA	0	0	0	14.38	14.76	14.51	14.57	14.47	15.01	14.87	3.39	3.38	3.66	3.46	3.38	3.45	3.6	3.5	3.5	3.23	3.15	3.35	NA	NA	NA	4.55	NA	4.68	NA	NA	NA	NA	NA	NA	0.87	0.32	0.6	0.2	0.03
NM_014047	HSPC023	28974	4	4	4	4	4	0	1	0	0	0	0	16.65	17.19	17.19	17.15	17.11	17.72	17.59	9.21	9.26	9.26	9.22	9.26	9.29	9.61	9.49	9.49	8.94	9.02	9.04	11.65	11.63	11.66	11.41	11.45	11.53	11.59	11.77	11.76	10.83	10.95	10.91	0.22	-0.2	0.19	-0.05	-0.06
NM_014147	HSPC047	29060	1	2	2	1	1.5	1	0	0	1	0	0	9.48	NA	NA	NA	NA	NA	9.62	3.35	3.87	3.69	3.72	3.86	3.9	3.92	3.97	3.77	4.05	3.92	3.8	4.79	4.91	NA	5.49	5.62	5.54	6	5.65	5.94	6.31	6.36	6.41	-0.32	-0.17	-0.32	-0.09	-0.14
NM_016536	HSPC059	51276	2	2	2	2	2	1	0	1	1	0	0	12	11.28	11.55	11.77	11.84	11.09	11.47	3.59	3.39	3.75	4.55	4.48	4.04	3.36	3.35	3.27	2.8	2.79	2.95	6.22	6	6.02	6.84	6.75	6.87	NA	5.34	NA	5.98	5.94	5.58	0.25	0.4	0.43	0.53	-0.22
NM_016391	HSPC111	51491	4	4	4	4	4	1	1	1	1	1	0	14.89	15.2	15.22	15.36	15.28	16.5	16.44	7.87	7.73	8.01	7.99	8.04	7.95	8.83	8.79	8.83	7.38	7.58	7.47	11.42	11.36	11.38	11.69	11.78	11.72	12.08	12.04	12.04	10.87	10.9	10.93	0.45	0.53	0.54	0.57	1.22
NM_016399	HSPC132	51499	4	4	4	4	4	0	1	1	0	1	1	15.6	15.98	16.08	16.55	16.63	16.18	16.11	8.36	8.38	8.39	9.21	9.24	9.12	8.91	8.95	8.91	8.22	8.3	8.27	9.88	9.89	9.95	10.18	10.42	10.35	9.93	10.28	10.07	9.29	9.45	9.41	0.78	0.58	0.76	0.82	0.58
NM_016403	HSPC148	51503	4	4	4	4	4	1	1	1	1	1	1	16.47	17.08	17.24	17.38	17.31	15.93	16	9.57	9.59	9.69	9.97	9.97	9.99	8.8	8.73	8.83	9.29	9.4	9.31	8.78	8.77	8.72	9.08	9.07	8.98	7.5	7.64	7.67	7.77	7.83	7.92	0.32	0.22	0.39	0.42	-0.83
NM_014176	HSPC150	29089	4	4	4	4	4	1	1	1	1	1	1	16.29	15.72	15.8	17.52	17.55	17.15	17.32	8.05	7.94	8.11	9.76	9.74	9.77	9.71	9.78	9.7	8.68	8.77	8.84	10.73	10.76	10.68	12.67	12.68	12.57	12.05	11.9	12.04	11.24	11.32	11.28	0.67	0.66	0.7	0.74	0.39
NM_014187	HSPC171	29100	4	4	4	2	NA	1	1	1	1	1	1	16.93	18.51	18.62	17.5	17.42	17.31	17.08	9.4	9.4	9.49	8.67	8.68	8.72	8.3	8.35	8.29	7.98	8.06	8.09	7.52	7.54	7.71	6.46	6.21	6.67	5.76	6.27	6.32	5.68	5.84	5.96	0.64	0.54	0.6	0.58	-0.13
NM_016464	HSPC196	51524	3	4	3	4	3.5	1	1	0	1	0	0	13.68	14.38	14.4	13.57	13.53	13.91	13.88	8.17	8.1	8.24	7.85	7.86	7.77	8.06	8.04	8.04	7.59	7.7	7.66	10.55	10.61	10.32	9.76	9.99	9.95	9.69	9.79	9.84	9.34	9.34	9.3	-0.01	-0.07	0.13	0.1	0.05
NM_016498	HSPC242	51537	3	4	4	4	3.75	1	1	1	1	1	1	12.03	11.66	11.42	12.54	12.74	13.24	13.09	6.26	6.36	6.45	8.25	8.37	8.25	8.26	8.28	8.24	7.07	7.42	7.29	7.53	7.53	7.38	9.91	9.81	9.67	9.96	9.9	9.76	8.13	8.2	8.19	1.22	1.17	1.21	1.18	1.48
NM_006644	HSPH1	10808	4	4	4	3	3.75	1	1	1	1	1	1	13.8	13.61	13.78	14.97	14.97	14.23	14.16	8.31	8.39	8.27	9.66	9.61	9.75	8.84	8.87	8.92	8.92	8.9	8.93	6.6	6.75	6.83	7.81	7.67	7.99	7.11	7.3	7.22	7.48	7.28	7.38	0.63	0.59	0.67	0.7	-0.12
NM_017521	HSRNAFEV	54738	NA	3	2	2	NA	1	0	0	0	0	0	NA	NA	NA	NA	NA	NA	NA	4.37	3.95	4.3	4.28	4.42	4.33	4.49	4.5	4.49	4.32	4.13	4.45	7.08	7.1	7.31	6.77	6.84	6.75	7.2	7.1	7.2	8.08	8.05	8.01	0.28	0.23	0.1	0.28	0.21
NM_013347	HSU24186	29935	1	1	1	NA	NA	NA	NA	NA	NA	0	0	NA	NA	NA	NA	9.44	10.45	NA	2.95	2.67	2.93	3.08	3.12	3.23	2.91	2.95	2.93	3.06	3.01	3.07	NA	NA	NA	NA	NA	NA	NA	NA	NA	5.66	5.62	5.62	-0.82	-0.47	-0.62	-0.69	NA
NM_013300	HSU79274	29902	3	4	4	4	3.75	1	1	1	1	1	1	13.55	11.63	11.88	14.61	14.49	13.14	13.15	6.72	6.76	6.88	9.45	9.62	9.56	8.03	8.02	8.1	8.51	8.52	8.5	8.44	8.35	8.43	11.09	11	11.18	9.31	9.29	9.31	9.66	9.69	9.68	0.66	0.57	0.71	0.64	-0.89
NM_013301	HSU79303	29903	3	3	3	2	2.75	NA	NA	NA	0	0	0	12.49	12.79	13.08	12.32	12.08	12.65	12.6	4.78	4.41	4.53	4.56	4.57	4.85	4.31	4.63	4.68	4.49	4.58	4.54	6.63	6.79	6.65	6.47	6.4	6.58	6.42	6.67	6.57	6.45	6.19	6.52	0.29	0.13	0.14	0.12	0.41
NM_018469	HT008	55852	4	4	4	2	NA	1	1	1	1	1	1	14.46	13.29	13.3	14.49	14.67	14.89	14.93	5.38	5.93	5.69	6.96	6.65	6.61	7.35	7.3	7.2	6.65	6.72	6.91	6.3	6.07	6.3	6.88	6.68	6.75	7.48	7.48	7.5	7.11	6.98	7.03	0.39	0.35	0.54	0.58	1.02
NM_018470	HT009	55853	NA	3	2	NA	NA	0	0	1	NA	0	0	NA	NA	NA	NA	NA	NA	NA	4.65	4.79	4.83	4.32	4.42	4.32	4.55	4.31	4.34	4.32	4.21	4.49	NA	NA	NA	NA	NA	NA	NA	NA	NA	NA	NA	NA	0.39	0.45	0.45	0.3	-0.15
NM_020678	HT017	57408	1	3	1	NA	NA	NA	NA	NA	NA	0	0	NA	NA	NA	NA	8.62	8.9	NA	4.22	4.36	4.15	4.38	4.47	4.31	4.19	4.11	4.37	4.16	3.83	4.5	NA	NA	NA	NA	NA	NA	NA	NA	NA	NA	NA	NA	-0.25	0.09	0.13	-0.17	0.04
NM_020685	HT021	57415	4	1	2	4	NA	0	1	1	0	1	0	14.69	NA	NA	NA	NA	18.37	18.3	2.45	2.46	2.81	2.54	2.84	2.77	11.58	11.59	11.61	8.42	8.39	8.6	NA	NA	NA	NA	NA	NA	12.67	12.61	12.69	9.98	9.73	9.89	NA	-4.76	-4.56	NA	2.83
NM_031207	HT036	81888	3	3	3	4	3.25	1	1	1	1	1	1	13.19	16.06	16.13	NA	NA	12	12.02	7.63	7.55	7.94	4.4	4.58	4.85	5.55	5.38	5.53	5.29	5.75	5.65	12.29	12.31	NA	NA	NA	NA	8.77	8.61	8.62	9.15	9.27	9.21	-2.52	-2.17	-2.54	NA	-0.65
NM_014500	HTATSF1	27336	4	4	4	4	4	1	1	1	1	1	1	15.62	14.95	15.2	16.64	16.64	15.59	15.71	8.02	7.93	7.88	9.77	9.8	9.81	8.61	8.67	8.7	8.62	8.62	8.54	9.59	9.69	9.52	11.21	11.35	11.21	10.22	10.17	9.89	10.3	10.41	10.45	0.95	0.93	1.03	1.05	-0.18
NM_002158	HTLF	3344	1	2	3	NA	NA	NA	NA	NA	NA	0	0	9.92	NA	NA	NA	9.83	NA	NA	3.7	3.97	3.82	3.85	3.84	4.01	4.04	4.03	4.12	3.36	3.61	3.46	NA	NA	NA	NA	NA	NA	NA	NA	NA	4.23	4.54	NA	0.1	-0.55	-0.27	-0.43	-0.82
NM_000200	HTN3	3347	NA	1	1	NA	NA	NA	NA	NA	NA	0	0	NA	NA	NA	NA	NA	NA	NA	2.38	2.35	2.48	2.47	2.43	2.06	2.41	2.15	2.32	2.06	2.2	2.31	NA	NA	NA	NA	NA	NA	NA	NA	NA	NA	NA	NA	NA	0.08	-0.25	NA	NA
NM_000863	HTR1B	3351	NA	2	2	NA	NA	NA	NA	NA	NA	0	0	NA	NA	NA	NA	NA	NA	NA	3.43	3.66	3.44	3.45	3.67	3.13	3.68	3.44	3.61	3.16	3.02	3.04	NA	NA	NA	NA	NA	NA	NA	NA	NA	NA	NA	NA	0.03	-0.16	0.1	0.09	0.22
NM_000864	HTR1D	3352	3	2	2	1	NA	0	0	0	0	0	0	13.55	13.72	13.61	12.6	12.64	12.98	12.92	3.13	3.08	3.25	2.97	3.02	2.83	3.34	3.34	3.07	3.06	3.01	3.17	NA	NA	NA	5.08	4.58	NA	NA	NA	NA	5.71	5.74	5.72	0.23	0.06	0.29	0.24	0.14
NM_000866	HTR1F	3355	1	2	NA	NA	NA	NA	NA	NA	NA	0	NA	NA	NA	8.79	NA	NA	NA	NA	2.8	3.12	3.1	3.11	3.19	3.04	2.92	2.93	2.98	2.99	3.04	3.14	NA	NA	NA	NA	NA	NA	NA	NA	NA	NA	NA	NA	NA	NA	NA	NA	NA
NM_000867	HTR2B	3357	3	1	1	4	NA	1	1	1	0	1	1	NA	13.61	13.58	NA	NA	NA	NA	7.77	7.92	8.05	2.93	2.89	2.76	2.74	2.64	2.41	2.32	2.45	2.5	9.99	9.87	10.03	4.62	NA	5.03	NA	NA	NA	NA	NA	NA	0	-0.28	0.19	-0.38	0.09
NM_006028	HTR3B	9177	2	2	2	1	1.75	NA	NA	NA	0	0	0	10.68	NA	11.32	NA	NA	NA	NA	3.7	3.5	3.86	3.6	3.61	3.66	3.64	3.94	3.96	3.39	3.21	3.42	NA	5.39	5.53	5.96	5.45	5.41	5.42	5.44	5.13	5.78	5.54	5.45	NA	-0.14	NA	NA	NA
NM_013285	HUMAUANTIG	29889	4	4	4	4	4	1	1	1	1	1	1	15.88	15.14	15.22	15.93	15.9	14.73	14.85	8.03	7.94	7.98	8.88	8.83	8.84	7.58	7.66	7.63	8.52	8.53	8.49	9.12	9.19	9.18	9.82	9.87	9.9	8.57	8.53	8.54	9.84	9.78	9.78	-0.13	-0.09	0.06	0.1	-0.89
NM_015848	HUMCYT2A	51350	2	3	3	3	2.75	1	0	0	0	0	0	10.99	10.74	NA	11.45	NA	NA	NA	4.6	4.69	4.56	4.39	4.51	4.46	4.68	4.8	4.63	4.3	4.32	4.08	7.11	7.13	7.2	7.92	7.81	8	7.3	7.37	7.45	7.57	7.49	7.54	0.42	0.25	0.39	0.61	0.34
NM_013292	HUMMLC2B	29895	1	3	2	NA	NA	0	0	1	NA	0	1	NA	NA	NA	NA	NA	NA	NA	5.6	5.43	5.44	5.19	5.26	5.56	5.34	5.38	5.43	5.25	5.38	5.06	NA	NA	NA	NA	NA	NA	NA	NA	NA	NA	NA	NA	0.19	0.15	0.3	0.24	0.21
NM_014603	HUMPPA	30850	3	3	4	3	3.25	1	0	1	0	0	0	13.23	12.88	13.24	12.51	12.77	13.48	13.78	5.55	5.8	5.48	5.29	5.29	4.79	5.95	5.77	5.83	5.06	5.08	4.99	8.13	7.99	8.15	7.51	7.68	7.61	8.11	8.21	8.23	7.69	7.77	7.7	0.32	-0.11	0.28	0.1	0.69
NM_012269	HYAL4	23553	1	2	1	NA	NA	NA	NA	NA	NA	0	0	NA	NA	NA	NA	NA	NA	NA	3.13	3.19	3.5	3.23	3.25	3.12	3.29	3.29	3.64	3.23	3.04	3.23	NA	NA	NA	NA	NA	NA	NA	NA	NA	NA	NA	NA	NA	0.27	NA	NA	NA
XM_030075	HYDIN	54768	NA	1	1	NA	NA	NA	NA	NA	NA	0	0	NA	NA	NA	NA	NA	NA	NA	2.92	2.98	2.83	2.9	2.97	2.8	3.23	3	3.39	2.9	2.63	2.99	NA	NA	NA	NA	NA	NA	NA	NA	NA	NA	NA	NA	-0.17	0.14	-0.26	0.01	-0.01
NM_006389	HYOU1	10525	4	4	2	3	NA	0	1	0	0	1	0	15.06	14.69	14.82	14.15	14.21	14.48	14.62	8.66	8.83	8.61	8.48	8.42	8.39	8.03	8.12	8.09	8.69	8.7	8.68	7.54	7.58	7.5	7.22	7.28	7.27	7.32	7.31	7.4	7.9	7.86	7.86	0.46	0.44	0.5	0.38	0.27
NM_007076	HYPE	11153	3	4	2	2	NA	1	1	1	0	1	1	12.9	14.15	14.09	12.3	12.27	13.42	13.56	6.91	6.77	6.94	5.64	5.56	5.59	6.23	6.33	6.08	5.89	5.99	5.87	6.6	6.74	6.68	4.84	NA	NA	6.87	6.32	6.44	5.21	5.15	5.2	-0.15	-0.27	-0.38	-0.21	0.03
NM_025210	I-4	80316	NA	2	NA	NA	NA	NA	NA	NA	NA	0	NA	NA	NA	NA	NA	NA	NA	NA	3.66	4.02	3.66	3.42	3.75	3.34	3.3	3.46	3.51	3.33	3.24	3.12	NA	NA	NA	NA	NA	NA	NA	NA	NA	NA	NA	NA	NA	NA	NA	NA	NA
NM_000201	ICAM1	3383	4	2	2	4	NA	1	1	1	1	1	1	12.33	15.97	15.92	NA	NA	NA	NA	9.17	9.25	9.17	3.68	3.7	3.76	3.99	4.34	4.1	4.98	5.39	5.45	10.95	10.96	11.01	9.39	9.43	9.44	9.36	9.44	9.4	9.58	9.52	9.62	-1.82	NA	-1.76	-1.5	-1.66
NM_000873	ICAM2	3384	4	3	2	4	NA	0	1	1	0	0	1	12.02	NA	9.88	14.36	14.36	NA	NA	4.46	4.57	4.52	7.46	7.57	7.56	4.73	4.18	4.61	5.41	5.58	5.42	NA	NA	NA	10.15	10.25	10.29	NA	NA	NA	7.51	7.47	7.49	2.24	2.03	NA	2.14	-3.6
NM_021571	ICEBERG	59082	NA	1	NA	NA	NA	NA	NA	NA	NA	0	NA	NA	NA	NA	NA	NA	NA	NA	2.72	2.79	2.86	2.67	2.76	2.7	2.78	2.64	2.8	2.48	2.56	2.61	NA	NA	NA	NA	NA	NA	NA	NA	NA	NA	NA	NA	NA	NA	NA	NA	NA
NM_001545	ICT1	3396	4	4	4	3	3.75	1	1	1	1	1	0	16.51	17.08	17.2	17.11	17.09	18.29	18.25	7.68	7.72	7.75	7.77	7.81	7.81	9.09	9.08	9.04	7.19	7.35	7.34	8.19	8.31	8.04	7.9	7.97	8.24	8.85	9	8.92	7.6	7.72	7.66	0.07	-0.02	0.03	0.05	1.02
NM_002167	ID3	3399	4	4	4	4	4	1	1	1	1	1	1	14.57	15.47	15.61	12.66	12.91	14.74	14.67	9.81	9.81	9.87	7.63	7.82	7.76	8.76	8.77	8.67	8.58	8.71	8.66	12.12	12.04	12.05	9.81	9.93	9.8	11.17	11.17	10.99	10.43	10.46	10.43	-0.93	-1.28	-1.08	-1.08	-0.17
NM_005533	IFI35	3430	3	4	3	4	3.5	1	1	1	1	1	1	12.47	13.84	13.81	NA	10.92	12.52	12.22	7.13	7.27	7.31	5.31	5.46	5.34	5.98	5.91	6.01	5.76	5.96	5.98	10.39	10.38	10.44	7.82	7.94	7.93	9.11	9.02	9.19	8.83	8.91	8.87	0.44	0.02	0.25	0.02	0.06
NM_001548	IFIT1	3434	3	4	3	2	NA	1	1	1	1	1	1	12.78	18.31	18.24	11.37	NA	12.92	12.61	11.01	10.88	11.03	5.09	4.96	4.96	6.19	6.15	6.24	6.1	6.24	6.12	11.61	11.52	11.57	5.46	5.55	5.51	6.6	6.74	6.53	7.22	7.12	7.21	-1.13	-0.77	-1	-1.13	-0.36
NM_001549	IFIT4	3437	3	3	1	4	NA	1	1	1	1	1	1	12.3	16.18	16.03	NA	NA	11.12	10.97	8.27	8.26	8.18	4.54	4.48	4.73	4.83	4.72	4.79	5.03	5.18	5.05	10.85	10.75	10.81	NA	NA	NA	6.46	5.86	6.1	7.03	7.01	6.99	0.15	0.04	-0.12	0.21	0.17
NM_002176	IFNB1	3456	NA	2	1	1	NA	NA	NA	NA	0	0	0	NA	NA	NA	NA	NA	NA	NA	4.06	4.31	4.18	4.15	3.85	3.7	3.78	4.07	3.94	3.53	3.75	3.93	NA	NA	5.22	NA	NA	NA	NA	NA	NA	NA	4.41	4.56	0.19	NA	0.11	0.05	0.23
NM_000619	IFNG	3458	NA	1	NA	NA	NA	NA	NA	NA	NA	0	NA	NA	NA	NA	NA	NA	NA	NA	2.73	2.7	2.62	2.72	2.67	2.81	2.76	2.81	2.82	2.56	2.52	2.7	NA	NA	NA	NA	NA	NA	NA	NA	NA	NA	NA	NA	NA	NA	NA	NA	NA
NM_005534	IFNGR2	3460	3	4	3	3	3.25	1	1	1	1	1	1	13.96	14.19	14.21	13.43	13.45	12.55	12.64	8.31	8.27	8.41	7.69	7.85	7.78	7.01	7.08	7.04	8.16	8.15	8.28	8.94	8.93	8.73	8.44	8.49	8.59	7.27	7.22	7.18	8.43	8.43	8.44	0.01	0.02	0.06	0.05	-0.77
NM_002177	IFNW1	3467	NA	2	NA	2	NA	NA	NA	NA	0	0	NA	NA	NA	NA	NA	NA	NA	NA	3.22	3.16	3.11	3.08	3.17	3.14	3.07	3.28	3.24	3.02	2.88	2.95	NA	NA	NA	6.01	NA	NA	NA	NA	NA	NA	NA	NA	NA	NA	NA	NA	NA
NM_016412	IGF2AS	51214	1	3	4	2	NA	1	0	0	1	0	0	NA	NA	9.27	9.81	NA	9.49	9.33	4.94	4.84	4.84	4.84	4.6	4.6	4.99	4.78	4.97	4.54	4.35	4.86	7.31	7.47	7.58	6.39	6.66	6.89	6.94	6.98	7.02	7.12	6.82	6.93	0.33	-0.18	0.13	-0.01	-0.14
NM_004970	IGFALS	3483	NA	3	1	1	NA	0	0	1	0	0	1	NA	NA	NA	NA	NA	NA	NA	4.54	4.64	4.38	4.27	4.41	4.17	4.68	4.54	4.51	3.99	3.95	4.2	5.36	5.73	5.37	NA	NA	NA	NA	NA	NA	NA	NA	NA	0.22	0.32	0.15	0.19	0.26
NM_000596	IGFBP1	3484	1	1	2	NA	NA	NA	NA	NA	NA	0	0	18.31	NA	9.58	NA	8.79	NA	NA	2.48	2.32	2.17	2.13	2.08	2.19	2.21	2.07	2.23	11.15	10.96	10.62	NA	NA	NA	NA	NA	NA	NA	NA	NA	8.05	8.14	8.23	NA	-5.83	-5.8	NA	NA
NM_000597	IGFBP2	3485	4	4	4	4	4	1	1	1	1	1	1	16.01	13	13.11	15.74	15.86	14.71	14.63	6.04	5.71	6.07	8.71	8.8	8.78	7	7.12	6.98	8.66	8.85	8.73	7.67	7.61	7.73	10.53	10.57	10.63	9.19	9.13	9.08	9.71	9.83	9.81	0.22	0.29	0.29	0.37	-1.5
NM_000598	IGFBP3	3486	3	3	3	3	3	1	1	0	0	1	0	18.56	12.89	12.81	NA	NA	11.69	11.78	6.27	6.25	6.35	3.93	3.39	3.48	5.33	5.44	5.1	11.36	11.39	11.34	8.13	8.19	8.2	6.95	6.97	7.08	8.28	8.41	7.93	10.02	9.99	10.08	-1.28	-0.96	-1.35	-1.39	-1.23
NM_001552	IGFBP4	3487	3	4	3	3	3.25	1	1	1	1	1	1	14.89	12.52	12.46	NA	NA	14.79	14.66	5.84	5.86	5.94	4.33	4.27	4.1	7	7.01	7	7.63	7.43	7.64	8.62	8.63	8.65	6.97	6.94	6.94	10.13	10.06	10.09	10.14	10.15	10.14	-1.51	-1.25	-1.36	-1.08	0.71
NM_002178	IGFBP6	3489	1	3	1	2	NA	1	1	0	0	0	0	13.33	NA	9.63	11.25	11.41	9.72	10.03	4.76	4.87	4.91	5.25	5.49	5.45	4.73	4.79	4.85	6.82	7.32	7.04	5.71	5.49	5.62	7.93	8.04	8.01	5.9	6.14	6.36	9.54	9.4	9.54	-1.11	-1.03	-0.91	-0.94	-1.33
NM_021176	IGRP	57818	NA	2	1	1	NA	NA	NA	NA	0	0	0	NA	NA	NA	NA	NA	NA	NA	3.72	4	4.04	3.95	4.09	4.01	4.08	4.04	4.13	4.13	3.87	4.12	4.62	5.09	NA	NA	NA	NA	NA	NA	NA	4.68	4.31	4.43	0.03	0.04	-0.12	-0.17	-0.05
NM_004258	IGSF2	9398	NA	2	NA	1	NA	NA	NA	NA	0	0	NA	NA	NA	NA	NA	NA	NA	NA	3.73	3.81	3.47	3.43	3.4	3.41	3.45	3.48	3.36	3.27	3.35	3.48	5.16	5.43	5.19	5.2	4.87	NA	NA	NA	NA	5.45	5.07	NA	NA	NA	NA	NA	NA
NM_005849	IGSF6	10261	NA	1	NA	NA	NA	NA	NA	NA	NA	0	NA	NA	NA	NA	NA	NA	NA	NA	2.95	2.87	2.95	2.63	3.05	2.84	3.02	2.98	3.04	2.76	2.8	2.79	NA	NA	NA	NA	NA	NA	NA	NA	NA	NA	NA	NA	NA	NA	NA	NA	NA
NM_052868	IGSF8	93185	1	3	3	4	NA	1	0	1	1	1	1	9.66	9.07	NA	9.65	9.99	9.91	10.06	4.63	4.77	4.64	5.54	5.28	5.52	5.1	5.08	5.37	4.8	4.93	4.95	7.48	7.52	7.54	9.31	9.22	9.16	9.27	9.07	9.07	8.47	8.49	8.38	1.01	0.8	1.15	1.11	1.03
NM_000572	IL10	3586	1	1	2	NA	NA	NA	NA	NA	NA	0	0	9.23	NA	9.76	9.32	9.24	8.89	NA	2.2	2.23	2.4	2.25	2.4	2.31	2.25	1.96	2.09	2.32	2.07	2.24	NA	NA	NA	NA	NA	NA	NA	NA	NA	NA	NA	NA	-0.07	0.09	-0.13	-0.18	-0.14
NM_002187	IL12B	3593	2	1	1	4	NA	1	0	0	0	0	0	NA	NA	NA	NA	NA	NA	NA	1.96	1.93	1.99	2.05	2.28	1.85	1.95	2.37	2.2	2.08	2.35	1.8	9.11	9.03	9.11	8.14	8.24	8.32	8.94	8.86	8.88	10.33	10.33	10.27	NA	0.25	NA	-0.44	NA
NM_002188	IL13	3596	NA	3	NA	NA	NA	NA	NA	NA	NA	0	NA	NA	NA	NA	NA	NA	NA	NA	4.46	4.48	4.21	4.31	4.37	4.5	4.56	4.69	4.41	3.94	4.12	4.19	NA	NA	NA	NA	NA	NA	NA	NA	NA	NA	NA	NA	NA	NA	NA	NA	NA
NM_000640	IL13RA2	3598	NA	1	1	NA	NA	NA	NA	NA	NA	0	0	NA	NA	NA	NA	NA	NA	NA	2.53	2.74	2.56	2.53	2.79	2.54	2.63	2.81	2.43	2.48	2.5	2.68	NA	NA	NA	NA	NA	NA	NA	NA	NA	NA	NA	NA	NA	-0.1	NA	NA	NA
NM_014339	IL17R	23765	2	4	3	3	NA	1	0	1	0	0	1	11.6	11.93	11.65	10.91	10.82	12.86	12.54	6.06	6.11	6.03	5.88	5.9	5.67	5.89	5.91	6.15	5.39	5.55	5.5	8.13	8.25	8.31	6.72	6.79	6.83	7.94	7.91	7.87	7.2	7.24	7.29	0.91	0.9	0.87	0.88	0.97
NM_017563	IL17RD	54756	NA	1	NA	3	NA	NA	NA	NA	0	0	NA	NA	NA	NA	NA	NA	NA	NA	2.67	2.6	2.9	2.81	2.83	2.77	3.12	3	3.03	2.85	2.9	2.78	8.35	8.22	8.33	8.21	8.08	8.17	8.37	8.52	8.44	8.13	8.28	8.19	NA	NA	NA	NA	NA
NM_001562	IL18	3606	4	1	2	4	NA	0	1	1	0	1	1	12.02	18.15	18.26	NA	NA	NA	NA	9.91	9.86	10.41	2.49	2.55	2.43	2.55	2.35	2.54	3.4	3.33	3.37	13.08	13.07	12.98	NA	NA	NA	NA	NA	NA	7.66	7.53	7.48	NA	-0.7	-0.78	-0.82	-0.57
NM_003855	IL18R1	8809	1	1	2	NA	NA	0	0	0	NA	1	0	9.59	NA	9.84	NA	NA	NA	NA	3.18	3.29	2.86	2.49	2.25	2.14	2.35	2.4	2.35	2.27	2.29	2.56	NA	NA	NA	NA	NA	NA	NA	NA	NA	NA	NA	NA	NA	NA	NA	NA	NA
NM_003853	IL18RAP	8807	NA	2	2	NA	NA	NA	NA	NA	NA	0	0	NA	NA	NA	NA	NA	NA	NA	3.6	3.53	3.55	3.96	3.59	3.32	3.68	3.53	3.45	3.42	3.27	3.2	NA	NA	NA	NA	NA	NA	NA	NA	NA	NA	NA	NA	0.26	0.16	0.23	0.35	0.18
NM_000576	IL1B	3553	3	3	1	4	NA	0	1	1	0	1	1	NA	12.03	12.21	NA	NA	NA	NA	6.59	6.47	6.64	5.23	5.06	4.94	5.19	5.15	5.18	5.28	5.24	5.28	9.32	9.29	9.33	NA	NA	NA	NA	NA	NA	6.01	5.89	6.06	NA	-0.22	-0.94	-0.65	-1.09
NM_019618	IL1F9	56300	NA	2	2	NA	NA	NA	NA	NA	NA	0	0	NA	NA	NA	NA	NA	NA	NA	3.86	3.52	3.6	3.55	3.41	3.22	3.79	3.75	3.88	3.49	3.28	3.52	NA	NA	NA	NA	NA	NA	NA	NA	NA	NA	NA	NA	-0.02	0.01	0.34	-0.04	0.01
NM_003854	IL1RL2	8808	NA	3	2	1	NA	NA	NA	NA	0	0	0	NA	NA	NA	NA	NA	NA	NA	4.27	4.38	4.48	4.14	4.56	4.64	4.5	4.85	4.37	4.4	4.14	4.32	5.16	5.21	5.22	NA	4.97	4.79	5.1	5.61	NA	5.23	5.38	5.25	0.09	0.1	-0.19	0.3	0.06
NM_018724	IL20	50604	3	2	4	4	NA	0	1	1	0	1	0	13.15	12.81	13.02	13.13	13.3	16.45	16.35	4	3.95	3.44	3.72	3.94	3.66	10.65	10.7	10.65	3.88	3.8	3.92	NA	NA	NA	NA	NA	NA	10.66	10.84	10.84	4.18	NA	NA	NA	NA	NA	0.1	4.34
NM_021258	IL22RA1	58985	NA	3	1	3	NA	1	0	0	1	0	0	NA	NA	NA	NA	NA	NA	NA	4.57	4.35	4.56	4.59	4.69	4.45	4.76	4.65	4.72	4.86	4.75	5.01	8.05	8.27	8.24	8.59	8.66	8.86	9.36	9.18	9.06	9.1	8.99	8.99	-0.39	-0.02	NA	-0.14	0.07
NM_016584	IL23A	51561	1	3	3	1	NA	0	0	1	0	0	1	12.35	9.98	10.27	12.58	12.46	9.63	10.06	4.86	4.96	4.82	5.51	5.28	5.46	4.88	4.99	5.25	4.93	5.05	4.99	NA	NA	NA	5.49	5.06	NA	NA	NA	NA	4.85	4.7	5	NA	0.7	0.78	0.58	-0.39
NM_000418	IL4R	3566	3	3	4	2	NA	0	1	1	0	1	1	12.39	12.34	12.47	NA	NA	NA	NA	6.21	6.31	6.24	5.19	5.31	5.49	5.55	5.66	5.68	5.73	5.88	5.84	6.32	6.39	6.19	6.24	6.25	6.25	5.94	6.46	6.01	6.39	6.46	6.32	-1.75	NA	-1.74	NA	NA
NM_000879	IL5	3567	2	1	2	1	1.5	NA	NA	NA	0	0	0	NA	NA	NA	NA	NA	NA	NA	2.31	2.25	2.31	2.24	2.08	2.18	2.23	2.15	2.2	2.15	2.12	1.96	4.79	4.95	4.68	NA	NA	4.94	NA	NA	NA	NA	NA	NA	NA	-0.14	0.21	NA	0.65
NM_002185	IL7R	3575	4	3	2	3	NA	1	1	1	0	1	1	12.56	15.03	15.14	NA	10.45	NA	NA	7.5	7.51	7.63	4.63	4.71	4.6	4.68	4.64	4.75	5.25	5.72	5.48	9.27	9.34	9.28	5.35	5.73	5.31	NA	NA	NA	6.5	6.33	6.49	-1.12	-0.88	-1.21	-1.19	-1.63
NM_001557	IL8RB	3579	NA	1	1	1	NA	NA	NA	NA	0	0	0	NA	NA	NA	NA	NA	NA	NA	2.48	2.28	2.57	2.43	2.39	2.49	2.57	2.55	2.51	2.38	2.49	2.27	NA	4.46	NA	NA	NA	NA	NA	NA	NA	NA	NA	NA	NA	-0.13	NA	-0.01	NA
NM_004515	ILF2	3608	4	4	4	4	4	1	1	1	1	1	0	14.98	15.07	15.14	15.02	14.99	16.03	16.07	10.11	10.05	10.11	10.06	10.08	10.05	10.87	10.92	10.88	10.06	10.17	10.11	11.89	11.94	12.02	12.1	12.11	11.94	12.71	12.77	12.62	11.84	11.79	11.75	0.01	0.01	0.1	0.11	NA
NM_024317	ILT10	79166	NA	1	3	1	NA	NA	NA	NA	1	0	0	NA	NA	NA	NA	NA	NA	NA	2.94	2.9	3.19	2.9	2.9	3.31	3.07	2.79	3.11	2.73	2.52	3.07	5.71	5.73	5.53	5.81	5.38	5.77	6.1	6.17	6.32	6.07	6.18	5.93	0.47	0.27	0.56	0.35	0.18
NM_006546	IMP-1	10642	2	3	2	2	2.25	1	0	0	0	0	1	11.31	10.22	NA	11.55	11.98	NA	9.39	5.04	5.02	5.03	5.44	5.95	5.4	4.8	5.01	5.18	5.49	5.43	5.36	4.79	4.91	4.93	6.6	6.73	6.66	NA	NA	NA	6.7	6.42	6.74	0.05	-0.15	-0.04	0.13	-0.34
NM_014214	IMPA2	3613	4	4	4	4	4	1	1	1	1	1	1	16.49	15.19	15.16	16.19	16.16	16.46	16.6	5.24	5.07	5.28	7.67	7.71	7.63	7.37	7.59	7.54	7.49	7.62	7.55	6.76	6.66	6.62	9.48	9.56	9.47	9.21	9.3	9.28	9.34	9.39	9.47	-0.02	-0.2	-0.11	-0.13	-0.38
NM_016247	IMPG2	50939	1	1	2	1	1.25	1	0	0	0	0	0	NA	NA	NA	NA	NA	NA	NA	3.13	2.79	3.4	2.93	2.9	2.67	3.02	2.98	2.96	2.78	2.63	3	5.84	5.86	5.83	5.32	4.82	4.74	NA	NA	NA	6.97	6.79	6.96	0.39	0.13	0.18	0.31	0.16
NM_032727	INA	9118	3	3	3	1	NA	0	1	1	0	0	1	12.21	NA	NA	12.43	12.31	NA	NA	4.21	4.11	4.11	6.29	5.91	5.45	4.12	4.51	4.54	5.15	5.14	5.19	5.65	5.67	5.98	6.08	6.04	6.07	5.42	5.48	5.69	6.13	6.08	6.1	0.63	0.25	0.5	0.5	-0.53
NM_002164	INDO	3620	NA	3	1	NA	NA	NA	NA	NA	NA	0	0	13.05	NA	NA	NA	NA	NA	NA	4.71	4.59	4.8	4.56	4.71	4.85	4.92	4.96	5.21	5.54	5.57	5.25	NA	NA	NA	NA	NA	NA	NA	NA	NA	4.47	4.84	5.06	NA	-2	NA	NA	NA
NM_002191	INHA	3623	2	3	2	3	2.5	0	1	1	0	0	1	NA	NA	NA	NA	NA	NA	NA	4.41	4.69	4.7	3.85	3.64	3.84	4.58	4.43	4.33	3.9	3.73	3.91	7.8	7.73	7.7	NA	NA	NA	7.45	7.44	7.7	6.04	6.28	6.25	-0.36	-0.32	-0.23	-0.07	0.28
NM_031479	INHBE	83729	2	3	2	2	2.25	1	1	0	1	1	0	11.74	9.92	10.7	NA	10.18	11.58	11.7	3.52	3.9	3.82	4.49	4.44	4.4	5.27	5.35	5.41	4.89	4.68	4.74	7.11	7.29	7.55	6.18	5.84	6.13	6.58	6.63	6.61	7.09	6.72	6.91	0.17	0.24	0	0.14	0.5
NM_002194	INPP1	3628	2	3	1	2	NA	0	1	0	0	1	0	14.01	13.09	13.08	9.38	9.89	11.82	11.64	5.2	5.39	5.34	3.7	3.64	3.88	4.36	4.76	4.89	6.2	6.01	6.14	6.56	6.55	6.56	NA	NA	NA	NA	NA	NA	7.5	7.49	7.48	NA	-0.5	NA	-0.35	-0.3
NM_001567	INPPL1	3636	2	4	3	4	NA	1	1	1	0	0	1	11.83	11.66	11.76	NA	10.03	12.21	12.26	6.34	6.31	6.13	5.17	5.55	4.9	6.3	6.43	6.4	6.37	6.37	6.44	10.15	10.17	10.17	7.91	7.99	8.11	10.12	10.05	10.01	10.18	10.09	10.15	-1.02	-0.69	-0.92	-0.85	0.88
NM_000207	INS	3630	NA	2	3	1	NA	NA	NA	NA	0	0	0	NA	NA	NA	NA	NA	NA	NA	3.8	3.72	4.35	3.71	3.4	3.49	3.68	3.83	3.49	3.3	3.1	3.35	NA	5.13	5.3	4.62	4.7	NA	5.21	NA	NA	5.16	5.1	5.06	-0.22	NA	-0.1	-0.26	NA
NM_002195	INSL4	3641	NA	2	NA	NA	NA	NA	NA	NA	NA	0	NA	NA	NA	NA	NA	NA	NA	NA	3.36	3.33	3.53	3.49	3.66	3.44	3.83	3.53	3.79	3.72	3.56	3.6	NA	NA	NA	NA	NA	NA	NA	NA	NA	5.69	5.68	5.72	NA	NA	NA	NA	NA
NM_000208	INSR	3643	NA	2	2	2	NA	0	0	0	0	0	0	NA	NA	NA	NA	NA	NA	NA	3.53	3.27	3.6	3.3	3.55	3.66	3.42	3.12	3.2	3.22	3.23	3.51	6.44	6.3	6.4	6.59	6.49	6.68	6.15	6.5	6.39	6.8	6.69	6.8	0.3	0.47	0.38	0.2	-0.03
NM_014215	INSRR	3645	1	3	1	3	NA	1	0	0	0	0	0	9.25	NA	NA	9.04	NA	NA	NA	4.23	4.16	4.25	4.29	4.02	4.37	4.4	4.22	4.41	4.05	4.19	4.37	7.3	7.29	7.37	6.94	6.93	6.89	7.3	7.45	7.41	7.14	7.23	7.21	0.5	0.43	NA	0.23	0.26
XM_291241	IPLA2(GAMMA)	50640	4	4	2	3	NA	1	1	0	1	0	0	14.67	14.86	14.97	14.51	14.44	14.84	14.94	8.04	8.06	8.05	7.82	7.85	7.83	8.27	8.37	8.32	7.91	7.98	7.96	7.83	7.92	7.8	6.77	7.32	7.31	7.3	7.33	7.36	7.57	7.59	7.56	0.03	NA	NA	NA	NA
NM_014652	IPO13	9670	2	3	2	3	2.5	1	0	0	1	0	0	11.28	11.23	11.27	11.32	11.31	NA	10.47	5.87	5.95	5.73	5.83	5.67	5.72	5.66	5.75	5.87	5.68	5.76	5.86	8.24	8.2	8.17	8.15	8.19	8.15	7.45	7.44	7.44	7.88	7.94	7.95	0.31	0.26	0.23	0.19	-0.05
NM_024658	IPO4	79711	3	4	4	4	3.75	1	1	1	1	1	1	14.14	13.21	13.46	14.03	13.98	15.2	15.35	6.82	6.82	6.74	7.54	7.56	7.41	8.13	8.15	8.2	7.02	7.14	7.12	8.08	8.06	8.02	9.25	9.04	9.13	9.85	9.89	9.93	8.63	8.63	8.94	0.54	0.37	0.6	0.52	1.03
NM_006390	IPO8	10526	2	3	1	1	NA	NA	NA	NA	0	0	0	11.68	11.33	10.9	11.67	11.86	11.39	11.9	5.7	5.98	5.36	6.01	5.75	6.17	5.63	5.76	5.64	5.92	5.68	5.57	NA	NA	4.83	5.32	NA	4.94	NA	NA	NA	5.01	5.18	5.17	-0.07	0.27	0.16	0.04	-0.19
NM_002198	IRF1	3659	2	4	3	2	NA	1	1	0	1	1	0	10.5	10.44	10.14	11.07	11.2	11.15	11.14	5.77	5.85	6.03	6.82	6.76	6.69	6.33	6.37	6.37	5.86	5.88	5.62	6.74	6.54	6.76	7.54	7.48	7.43	7.18	7.07	7.35	6.67	6.88	6.74	0.92	0.76	0.93	0.84	0.71
NM_015649	IRF2BP1	26145	3	4	3	1	NA	0	0	0	0	1	0	12.43	12.73	12.8	13.68	13.71	13.81	13.69	6.05	6.12	6.16	6.37	6.3	6.12	6.57	6.63	6.45	5.69	6	6.18	5.79	5.43	5.76	5.55	5.45	5.87	6.03	6.05	6.04	6.07	5.88	5.58	0.73	0.67	0.73	0.72	0.75
NM_001571	IRF3	3661	2	4	3	3	NA	1	0	0	1	0	0	11.47	11.93	11.94	11.62	11.41	12.21	12.2	7.45	7.6	7.43	7.23	7.2	6.98	7.64	7.52	7.61	6.82	7.02	6.86	8.33	8.23	8.35	8.14	8.03	7.84	8.88	8.76	8.86	7.4	7.23	7.21	0.31	0.12	0.23	0.1	0.22
NM_005544	IRS1	3667	4	3	2	3	NA	0	1	1	0	1	1	13.12	NA	NA	NA	NA	14.9	14.88	3.19	3.2	2.96	4.81	4.85	4.76	9.01	9.09	9	7.35	7.41	7.34	NA	NA	NA	NA	NA	NA	7.14	7.39	7.3	6.47	6.65	6.62	-2	-1.74	-2.12	-2.09	1.3
NM_003604	IRS4	8471	1	2	NA	2	NA	NA	NA	NA	0	0	NA	NA	NA	NA	NA	NA	NA	NA	4.18	3.87	4.05	3.87	3.85	3.99	4.15	4.28	4.1	3.94	3.85	3.75	6.74	6.73	6.62	6.69	6.36	6.52	6.68	6.74	6.75	7	6.97	6.7	NA	NA	NA	NA	NA
NM_002202	ISL1	3670	1	1	1	NA	NA	NA	NA	NA	NA	0	0	8.73	9.84	10.2	NA	NA	NA	NA	2.4	2.45	2.54	2.21	2.14	2.22	2.26	2.24	2.29	2.37	2.47	2.43	NA	NA	NA	NA	NA	NA	NA	NA	NA	NA	NA	NA	NA	NA	NA	NA	NA
NM_145805	ISL2	64843	2	3	1	1	NA	1	1	0	0	0	0	13.44	11.64	11.56	13.95	13.96	11.82	12	3.82	3.83	4.47	5.9	5.94	5.51	4.18	4.55	4.22	4.37	4.56	4.56	5.56	5.61	5.11	6.39	6.8	6.95	5.55	5.61	5.65	5.33	5.81	5.76	NA	0.92	NA	NA	NA
NM_016368	ISYNA1	51477	4	4	3	NA	NA	0	1	1	NA	1	1	17.46	17.02	17.15	16.75	16.74	17.69	17.63	6.77	6.67	6.71	4.4	4.68	4.7	7.41	7.58	7.42	6.96	7.02	7.11	NA	NA	NA	NA	NA	NA	NA	NA	NA	NA	NA	NA	-1.14	-1.34	-1.36	-1.45	0.3
NM_003637	ITGA10	8515	3	3	1	1	NA	NA	NA	NA	0	0	0	12.52	12.72	12.49	12.3	12.34	12.51	12.54	4.79	4.71	4.65	4.71	4.42	4.63	4.88	4.79	4.93	4.7	4.64	4.89	NA	NA	NA	5.12	NA	5.11	NA	NA	NA	5.16	5.26	5.06	NA	-0.22	NA	NA	NA
NM_002203	ITGA2	3673	2	3	2	3	2.5	1	1	1	1	1	1	11.09	9.67	10.13	NA	NA	12.6	12.66	5.58	5.63	5.38	4.68	4.91	4.74	6.77	7.24	7.14	6.1	5.97	6.02	8.58	8.6	8.64	7.86	7.93	7.79	9.67	9.74	9.64	8.72	8.67	8.8	-1.07	-0.47	-0.74	-0.71	1.44
NM_002205	ITGA5	3678	2	4	3	2	NA	1	0	0	1	0	0	12.91	12.32	12.2	11.84	12.08	11.77	11.66	6.12	6.19	6.3	5.92	5.91	5.99	5.84	5.96	5.61	7.2	7.25	7.44	6.74	6.78	6.69	6.14	6.15	6.13	5.68	5.86	5.8	8.28	8.36	8.4	-0.19	-0.54	-0.15	-0.45	-0.41
NM_000210	ITGA6	3655	3	3	3	2	2.75	1	1	1	1	1	1	16.14	15.42	15.54	13.76	13.66	11.87	11.8	6.5	6.65	6.56	5.55	5.46	5.53	4.54	4.13	4.33	7.78	7.78	7.57	8.57	8.58	8.47	6.85	6.91	6.92	5.46	5.08	5.34	9.21	9.31	9.17	-1.86	-1.89	-1.96	-1.93	-2.57
NM_002208	ITGAE	3682	4	4	4	4	4	1	1	1	1	1	0	15.08	16.22	16.15	16.16	16.4	15.09	15.14	9.3	9.32	9.37	9.63	9.72	9.61	8.78	8.68	8.67	8.6	8.78	8.66	10.88	10.88	10.81	10.48	10.51	10.39	10.06	10.11	9.97	10.03	10.06	10.19	0.79	0.62	0.82	0.83	-0.15
NM_002210	ITGAV	3685	3	1	2	3	NA	1	0	1	1	0	0	13.97	15.29	15.39	11.79	11.84	13.7	13.68	2.12	2.04	1.95	2.25	1.96	2.09	2.32	2.16	2.14	2.1	2.01	2.23	8.8	8.85	8.96	7.75	7.86	7.89	7.53	7.38	7.4	8.35	7.94	7.94	NA	NA	NA	NA	0.12
NM_012278	ITGB1BP2	26548	NA	2	2	1	NA	0	0	1	0	0	1	NA	NA	NA	NA	NA	NA	NA	3.36	2.96	3.15	3.84	3.63	3.65	3.3	3.44	3.64	3.55	3.19	3.27	NA	NA	NA	5.86	5.65	5.71	NA	NA	NA	4.64	5.1	4.68	0.66	0.43	0.57	0.84	-0.58
NM_000889	ITGB7	3695	NA	3	4	2	NA	1	0	0	1	0	0	13.16	NA	NA	NA	NA	NA	NA	4.9	5	5.06	5.06	4.98	5.05	5.23	5.07	5.05	8.86	8.92	8.84	7.37	7.5	7.54	6.59	6.66	6.84	6.74	6.46	5.94	10.42	10.44	10.4	-3.76	-4.13	-3.82	-4.04	-4.31
NM_002216	ITIH2	3698	NA	2	1	NA	NA	NA	NA	NA	NA	0	0	16.14	NA	NA	NA	NA	NA	NA	4.13	4.19	4.11	4.12	3.93	4.09	4.41	4.23	4.18	9.07	9.09	9.04	NA	NA	NA	NA	NA	NA	NA	NA	NA	10.61	10.6	10.65	NA	NA	-2.6	NA	-3.18
NM_002217	ITIH3	3699	1	2	3	NA	NA	NA	NA	NA	NA	0	0	14.88	9.34	9.44	NA	NA	NA	NA	3.6	3.6	3.36	3.41	3.68	3.34	3.6	3.67	3.75	6.64	6.55	6.58	NA	NA	NA	NA	NA	NA	NA	NA	NA	8.76	8.63	8.78	-2.85	-2.62	-2.92	-3	-3.06
NM_002218	ITIH4	3700	NA	3	3	NA	NA	NA	NA	NA	NA	0	0	NA	NA	NA	NA	NA	NA	NA	4.83	4.72	4.82	4.77	4.79	4.88	4.74	4.89	4.71	4.5	4.74	4.59	NA	NA	NA	NA	NA	NA	NA	NA	NA	NA	NA	NA	-0.3	-0.42	-0.15	-0.28	-0.2
NM_005546	ITK	3702	4	2	3	4	NA	0	1	1	0	0	1	10.85	NA	NA	14.77	14.7	NA	NA	3.32	3.78	3.65	9.47	9.42	9.38	3.18	3.57	3.27	4.86	4.94	4.49	NA	NA	NA	11.13	11.21	11.23	NA	NA	NA	7.51	7.46	7.56	2.94	2.9	3.23	3.22	NA
NM_017625	ITLN1	55600	4	2	4	4	NA	0	1	0	0	1	0	8.22	16.62	16.75	7.12	NA	NA	NA	8.8	8.78	8.92	2.94	3.06	2.92	2.99	2.99	3.05	2.54	2.97	2.88	10.01	10.03	10.44	NA	NA	NA	NA	NA	NA	NA	NA	NA	NA	-0.29	NA	NA	NA
NM_002220	ITPKA	3706	3	3	4	NA	NA	NA	NA	NA	NA	0	0	13.17	12.91	13.2	12.66	12.66	13.27	13.2	5.39	5.37	5.5	5.33	5.09	5.26	5.24	5.04	5.22	5.19	5.3	5.28	NA	NA	NA	NA	NA	NA	NA	NA	NA	NA	NA	NA	-0.26	-0.55	-0.23	-0.42	-0.49
NM_021219	JAM2	58494	NA	2	1	NA	NA	NA	NA	NA	NA	0	0	10.07	NA	NA	NA	NA	NA	NA	3.72	3.95	3.97	3.95	4.07	4.03	4.04	3.85	3.68	4.13	4.2	4.27	NA	NA	NA	NA	NA	NA	NA	NA	NA	NA	4.41	4.23	-1.21	-1.26	-1.37	-1.34	-1.57
NM_004653	JARID1D	8284	3	2	3	3	2.75	0	1	1	0	0	1	11.61	NA	NA	12.1	12.31	NA	NA	2.73	2.9	2.98	6.13	6.2	6.27	2.85	3.13	3.14	4.68	5.1	4.73	NA	NA	NA	8.67	8.47	8.48	NA	NA	NA	7.78	7.76	7.82	0.32	0.4	0.3	0.21	-0.05
NM_153444	JCG3	120065	NA	2	2	NA	NA	NA	NA	NA	NA	0	0	NA	NA	NA	NA	NA	NA	NA	3.43	3.24	3.31	3.27	3.31	3.17	3.13	3.12	3.09	3.18	3.24	3.11	NA	NA	NA	NA	NA	NA	NA	NA	NA	NA	NA	NA	0.12	0.2	0.08	0.4	0.07
NM_007213	JM4	11230	3	4	4	3	3.5	1	1	1	1	1	0	12.71	13.96	13.94	13.37	13.76	12.53	12.36	7.84	7.77	7.86	7.57	7.6	7.6	6.72	6.71	6.42	6.78	6.72	6.59	8.98	8.92	9.05	8.35	8.65	8.65	8.4	8.55	8.45	10.14	10.21	10.18	0.26	0.05	0.26	0.19	-0.59
NM_018039	JMJD2D	55693	1	2	1	3	NA	0	1	0	0	0	0	10.39	9.55	8.71	NA	10.54	8.15	9.54	3.61	3.72	3.57	4.49	4.21	4.17	3.26	3.39	3.43	3.36	3.62	3.6	7.53	7.75	7.74	7.87	7.65	7.78	7.5	7.36	7.64	8.29	8.35	8.24	0.16	NA	0.1	0.61	0
NM_006303	JTV1	7965	4	3	4	4	3.75	1	0	1	1	0	1	16.3	16.29	16.33	16.85	16.88	17.08	17.15	5.59	5.37	5.51	5.34	5.49	5.47	5.64	5.86	5.54	5.14	5.24	5.16	10.87	10.85	10.92	11.33	11.23	11.37	11.27	11.3	11.27	10.67	10.4	10.66	0.33	0.3	0.39	0.47	0.52
NM_000216	KAL1	3730	NA	2	1	1	NA	NA	NA	NA	0	0	0	NA	NA	NA	NA	NA	NA	NA	3.6	3.78	3.83	3.16	3.5	3.13	3.88	4.34	4.13	4.67	4.72	4.69	5.49	5.32	NA	NA	NA	NA	5.42	5.8	NA	7.68	7.65	7.38	NA	NA	NA	NA	NA
NM_007044	KATNA1	11104	3	4	4	3	3.5	1	1	1	0	1	1	14.57	13.44	13.6	15.73	15.75	13.87	13.87	5.97	6.07	6.02	8.24	8.35	8.18	6.6	6.64	6.62	6.8	6.84	6.8	7.09	7.21	7.16	9.36	9.26	9.25	7.3	7.39	7.21	8.03	8.11	8.22	1.11	0.81	NA	NA	NA
NM_020345	KBRAS1	28512	2	4	2	3	NA	1	0	0	1	0	0	NA	11.32	NA	12.6	11.5	NA	NA	5.98	6.06	6	6.24	5.96	5.93	5.76	5.94	5.78	5.74	5.83	5.86	7.79	7.76	7.78	7.87	7.96	7.86	7.46	7.42	7.41	8.11	7.95	8.01	-0.35	-0.27	-0.28	0.05	-0.03
NM_000217	KCNA1	3736	1	2	2	NA	NA	NA	NA	NA	NA	0	0	7.64	NA	9.32	NA	NA	NA	8.32	3.78	3.67	3.79	3.78	3.84	4	4.05	3.76	3.69	3.75	3.59	3.69	NA	NA	NA	NA	NA	NA	NA	NA	NA	NA	NA	NA	NA	NA	NA	NA	NA
NM_005549	KCNA10	3744	NA	2	2	1	NA	NA	NA	NA	0	0	0	NA	NA	NA	NA	NA	NA	NA	4	3.99	4.37	3.9	3.99	4.27	4.21	4.05	4.15	3.82	3.65	3.69	5.46	5.95	5.53	5.03	5.31	5.82	5.87	5.93	5.77	5.78	5.66	5.88	0.14	0.09	0.27	0.06	0.02
NM_004974	KCNA2	3737	NA	2	2	2	NA	1	0	0	0	0	0	NA	NA	NA	NA	NA	NA	NA	3.52	3.59	3.42	3.3	3.55	3.18	3.39	3.5	3.51	3.11	3.13	3.11	7.08	7.26	6.78	6.14	6.29	6.21	6.51	6.9	6.61	6.61	6.7	6.7	-0.13	0	0.18	0.15	0.25
NM_002232	KCNA3	3738	1	1	NA	2	NA	0	1	0	0	0	NA	NA	NA	NA	NA	NA	NA	NA	2.92	2.9	2.96	3.19	3.2	3.27	2.77	2.77	2.89	2.92	2.76	2.75	5.92	5.83	6.08	6.18	6.29	6.48	5.8	5.93	5.8	6.2	6.12	6.23	NA	NA	NA	NA	NA
NM_002233	KCNA4	3739	NA	2	2	1	NA	NA	NA	NA	0	0	0	NA	NA	NA	NA	NA	NA	NA	3.23	3.17	3.07	3.27	3.07	3.27	3.11	3	3.01	2.94	2.97	3.13	5.16	5.73	5.22	5.28	5.27	5.82	5.51	5.14	5.48	5.31	5.21	5.03	NA	NA	NA	NA	NA
NM_002234	KCNA5	3741	NA	2	2	NA	NA	NA	NA	NA	NA	0	0	NA	NA	NA	NA	NA	NA	NA	4.26	4.43	4.23	3.94	4.12	4.18	4.04	4.03	4.16	4.08	4.06	4.14	NA	NA	NA	NA	NA	NA	NA	NA	NA	NA	NA	4.33	-0.13	NA	-0.04	0.21	-0.16
NM_002235	KCNA6	3742	NA	2	1	1	NA	0	1	0	0	0	0	NA	NA	NA	NA	NA	NA	NA	3.99	3.85	3.88	3.61	3.5	3.53	3.64	3.57	3.66	3.47	3.28	3.49	NA	4.75	NA	4.94	NA	4.84	NA	5.19	NA	5.26	4.84	4.83	NA	-0.37	NA	NA	NA
NM_004732	KCNAB3	9196	NA	2	2	NA	NA	NA	NA	NA	NA	0	0	NA	NA	NA	NA	NA	NA	NA	3.94	4.05	4.05	3.99	4	4.02	4.14	3.99	4	4.01	3.92	4	NA	NA	NA	NA	NA	NA	NA	NA	NA	NA	NA	NA	0.64	0.79	0.4	0.54	0.78
NM_004975	KCNB1	3745	1	1	2	NA	NA	NA	NA	NA	NA	0	0	NA	NA	NA	NA	NA	NA	NA	2.61	2.82	2.82	2.33	2.39	2.39	2.67	2.66	2.76	2.54	2.49	2.63	NA	NA	NA	NA	NA	NA	NA	NA	NA	NA	NA	NA	NA	NA	NA	NA	NA
NM_004979	KCND1	3750	2	3	NA	NA	NA	NA	NA	NA	NA	0	NA	NA	11.82	11.79	NA	NA	NA	NA	4.24	4.32	4.32	4.08	4.15	4.16	4.18	4.28	4.3	4.05	3.97	4.29	NA	NA	NA	NA	NA	NA	NA	NA	NA	4.85	NA	5.23	NA	NA	NA	NA	NA
NM_012281	KCND2	3751	NA	1	1	NA	NA	NA	NA	NA	NA	0	0	NA	NA	NA	NA	NA	NA	NA	1.92	1.79	2.02	1.81	2	2.06	2.09	1.88	2.04	1.86	1.79	1.89	NA	NA	NA	NA	NA	NA	NA	NA	NA	NA	NA	NA	-0.22	0.04	NA	-0.15	NA
NM_002236	KCNF1	3754	2	3	3	3	2.75	1	1	0	1	1	0	10.21	10.3	NA	NA	9.98	11.62	11.02	5.1	4.82	5.25	4.84	4.76	4.84	5.97	5.84	5.85	4.85	4.59	4.6	8	8.18	8.07	7.54	7.49	7.64	9.1	9.02	8.95	7.63	7.68	7.56	NA	NA	NA	NA	2.17
NM_012284	KCNH3	23416	2	3	3	1	NA	NA	NA	NA	0	0	0	10.8	11.28	11.34	10.75	10.52	11.05	10.44	5.96	5.95	5.69	5.43	5.41	5.47	5.63	5.61	5.43	5.37	5.47	5.53	5.49	5.04	5.22	NA	4.65	NA	NA	NA	5.34	4.82	4.84	5	0.3	-0.2	0.14	-0.02	0.05
NM_012285	KCNH4	23415	NA	3	3	2	NA	1	0	1	1	0	0	NA	NA	NA	NA	NA	NA	NA	4.64	4.82	4.73	4.57	4.5	4.81	4.89	4.51	4.64	4.37	4.61	4.39	8.08	8.09	8.05	6.83	6.49	6.7	6.97	7.01	7.18	7.25	7.14	7.26	0.22	0.18	0.14	0.17	-0.11
NM_014592	KCNIP1	30820	2	2	1	NA	NA	NA	NA	NA	NA	0	0	NA	NA	NA	NA	NA	NA	NA	3.73	3.75	3.53	3.75	3.73	3.69	3.8	4.11	3.82	3.25	3.63	3.63	NA	NA	NA	NA	NA	NA	NA	NA	NA	NA	NA	NA	NA	0.3	NA	NA	NA
NM_000525	KCNJ11	3767	2	3	2	1	NA	0	0	0	0	0	0	11.63	12	12.04	11.11	11.35	11.37	11.4	4.2	4.19	4.3	4.09	4.3	3.94	4.39	4.32	4.54	3.89	3.84	3.92	5.84	5.95	6.13	6.01	NA	5.6	5.37	5.65	5.44	5.58	5.54	5.54	-0.26	0.02	-0.09	0.13	0.3
NM_004983	KCNJ9	3765	3	3	NA	NA	NA	NA	NA	NA	NA	0	NA	13.11	13	12.9	13.39	13.32	13.2	12.98	4.71	4.49	4.57	4.7	4.64	4.57	4.37	4.66	4.64	4.39	4.35	4.44	NA	NA	NA	NA	NA	NA	NA	NA	NA	NA	NA	NA	NA	NA	NA	NA	NA
NM_022055	KCNK12	56660	1	2	3	1	NA	NA	NA	NA	0	0	0	10.6	NA	NA	10.01	10.14	NA	NA	3.56	3.26	3.37	3.74	4.01	3.71	3.7	3.13	3.39	3.63	3.36	3.63	NA	NA	4.88	5.59	5.55	5.27	NA	NA	NA	5.66	5.45	5	-0.13	0.06	-0.15	-0.01	-0.26
NM_022054	KCNK13	56659	NA	1	1	NA	NA	NA	NA	NA	NA	0	0	NA	NA	NA	NA	NA	NA	NA	3.07	2.98	3.36	3.11	2.9	2.84	2.99	3.21	3	2.74	2.84	2.93	NA	NA	NA	NA	NA	NA	NA	NA	NA	NA	NA	4.28	-0.68	-0.05	-0.42	-0.23	-0.16
NM_032115	KCNK16	83795	NA	3	2	2	NA	NA	NA	NA	0	0	0	NA	NA	NA	NA	NA	NA	NA	5.32	5.15	5.19	5.14	5.16	4.97	5.49	5.32	5.34	4.75	4.84	4.88	6.54	6.74	6.61	6.16	6.4	6.36	6.6	6.46	NA	6.84	6.72	6.68	0	0.32	0.05	0.14	0.26
NM_014217	KCNK2	3776	1	1	NA	1	NA	NA	NA	NA	0	1	NA	10.2	NA	NA	NA	NA	9.58	10.26	2.9	2.86	2.95	2.84	2.82	3	3.24	3.54	3.78	3.18	3.18	3.02	NA	NA	NA	NA	NA	NA	5.64	NA	5.53	5.18	5.07	5.6	NA	NA	NA	NA	NA
NM_003740	KCNK5	8645	3	4	4	1	NA	0	1	1	0	0	1	13.52	13.92	14.11	14.22	14.15	13.91	13.94	6.31	6.29	6.37	7.08	7.02	7.13	6.27	6.3	6.29	5.8	5.55	6.26	4.84	NA	NA	5.2	5.15	5.11	NA	NA	NA	NA	NA	NA	0.94	0.71	0.99	0.97	0.26
NM_016601	KCNK9	51305	2	3	2	2	2.25	1	0	0	0	0	0	10.14	10.48	10.51	10.6	10	10.3	NA	4.85	4.61	4.67	4.59	4.49	4.45	4.56	4.56	4.68	4.36	4.45	4.43	6.76	6.69	6.7	6.3	6.36	6.39	6.66	6.61	6.69	8.16	8.29	8.19	0.11	0.4	0.16	0.14	0.29
NM_002248	KCNN1	3780	NA	4	3	1	NA	NA	NA	NA	0	0	0	NA	NA	NA	NA	NA	NA	NA	6.1	5.96	6.11	6.12	6.01	5.99	6.11	6.13	6.32	5.97	5.73	5.92	NA	5.25	NA	4.79	NA	4.74	NA	NA	NA	5.64	5.6	5.3	0.98	0.53	0.41	0.79	0.39
NM_002250	KCNN4	3783	2	3	3	2	2.5	1	1	1	1	1	0	11.71	NA	NA	NA	NA	11.73	NA	4.6	4.42	4.51	4.37	4.73	4.53	5.75	5.67	5.45	5.36	5.39	5.37	5.76	5.64	5.95	6.18	5.68	5.71	8.59	8.51	8.38	8.52	8.5	8.32	-2.01	-1.7	-1.93	-1.83	0.19
NM_004519	KCNQ3	3786	NA	2	2	NA	NA	0	0	1	NA	0	0	NA	NA	NA	NA	NA	NA	NA	3.89	3.99	3.94	3.77	4.35	3.73	4.17	4.02	4.26	3.69	3.74	4	NA	NA	NA	NA	NA	NA	NA	NA	NA	NA	NA	NA	0.08	0.16	-0.18	-0.14	0.79
NM_019842	KCNQ5	56479	NA	1	2	NA	NA	NA	NA	NA	NA	0	0	NA	NA	NA	NA	NA	NA	NA	2.88	2.9	2.76	3.41	3.21	3.73	2.96	2.97	2.97	2.89	2.63	2.85	NA	NA	NA	NA	NA	NA	NA	NA	NA	NA	NA	NA	0.03	0.12	-0.15	0.19	0.2
NM_002251	KCNS1	3787	NA	3	1	1	NA	NA	NA	NA	0	0	0	NA	NA	NA	NA	NA	NA	NA	5.15	5.06	5.3	4.9	4.98	5.03	5.38	5.04	5.29	5.18	5.09	5.14	NA	5.49	5.81	5.67	5.45	5.38	NA	NA	NA	5.51	5.74	5.14	NA	NA	NA	-0.08	NA
NM_002252	KCNS3	3790	3	2	3	2	2.5	1	1	1	1	1	0	10.95	NA	NA	NA	NA	12.37	12.58	4.41	3.17	3.62	3.84	3.85	4.03	7.06	6.79	6.59	4.74	4.5	4.54	NA	NA	5.02	NA	NA	NA	6.49	6.57	6.61	5.21	5.1	5.33	NA	NA	NA	NA	1.66
NM_023930	KCTD14	65987	NA	2	1	2	NA	NA	NA	NA	0	0	0	10.86	NA	NA	NA	NA	NA	NA	4.06	3.8	3.97	3.94	4	3.65	3.95	3.58	4.17	4.89	4.66	4.71	6.26	6.13	6.2	6.33	6.15	6.29	6.18	6.02	6.24	7.47	7.36	7.43	0.42	0.1	0.09	-0.07	-0.01
NM_016121	KCTD3	51133	4	4	4	3	3.75	1	1	1	1	1	1	14.64	14.55	14.6	13.47	13.41	15.32	15.27	7.7	7.63	7.44	6.71	6.67	6.57	8.69	8.74	8.77	8.03	7.96	7.86	7.5	7.53	7.61	6.63	6.75	6.74	8.22	8.11	8.06	7.68	7.84	7.74	-1.09	-1.05	-0.94	-0.94	0.93
NM_000420	KEL	3792	3	2	1	NA	NA	0	0	0	NA	0	0	13.03	12.95	12.99	12.46	12.51	12.52	12.52	4.11	4.18	4.39	4.15	4.08	4.1	4.31	4.25	4.27	4.34	4.31	4.37	NA	NA	NA	NA	NA	NA	NA	NA	NA	4.78	4.77	4.83	0.03	0.13	0	0.12	0.04
NM_007035	KERA	11081	1	1	1	NA	NA	NA	NA	NA	NA	0	0	NA	8.79	NA	8.7	NA	NA	NA	1.98	2.17	2.04	2.02	1.97	2.36	1.88	2.07	1.88	1.87	2.05	1.8	NA	NA	NA	NA	NA	NA	NA	NA	NA	NA	NA	NA	NA	0.13	-0.24	0.13	NA
NM_014878	KIAA0020	9933	4	4	4	3	3.75	1	1	1	1	1	1	15.21	16.16	16.05	16.62	16.53	15.01	14.96	8.45	8.35	8.37	9.01	9.01	8.94	7.66	7.74	7.7	7.68	7.77	7.63	8.12	8.23	8.54	9.13	8.45	8.62	6.62	7.08	7.08	8.19	8.02	8.14	0.71	0.73	0.79	0.85	-0.6
NM_014876	KIAA0063	9929	4	4	4	2	NA	0	1	1	0	0	1	14.03	14.34	14.45	14.75	14.74	14.49	14.51	7.79	7.94	7.8	8.33	8.3	8.33	7.9	8.07	8	7.53	7.68	7.7	7.05	6.91	7.03	7.23	7.47	7.34	7.08	6.78	7.02	7.06	6.89	6.91	0.6	0.21	0.58	0.5	0.09
NM_015342	KIAA0073	23398	3	4	4	3	3.5	1	1	1	0	1	1	12.57	11.89	11.94	13.46	13.47	12.63	12.58	6.11	6.15	6.24	7.79	7.76	7.75	7.05	7.26	7.14	7.09	7.15	7.14	7.46	7.46	7.44	8.37	8.52	8.57	7.55	7.88	7.9	8.05	8.27	8.28	0.08	0.01	0.2	0.16	-0.43
NM_014780	KIAA0076	9820	2	3	2	2	2.25	1	0	1	0	0	1	12.65	11.61	12	10.51	10.44	12.75	12.52	5.74	5.45	5.89	5.49	5.3	5.37	5.74	5.96	5.86	5.7	5.78	5.94	6.62	6.74	6.98	6.05	6.17	6.13	7.2	7.25	7.01	7.17	7.31	7.23	-0.17	0.01	-0.31	-0.18	0.49
NM_015050	KIAA0082	23070	3	4	3	3	3.25	1	1	0	1	1	0	12.89	12.85	12.88	12.44	12.48	12.79	12.81	7.1	7.16	6.92	6.9	6.92	6.87	6.6	6.59	6.62	6.67	6.82	6.65	8.77	8.89	8.82	8.68	8.67	8.69	8.56	8.45	8.48	8.7	8.8	8.65	0.57	NA	0.45	0.4	0.34
NM_014669	KIAA0095	9688	4	4	4	4	4	1	1	1	1	1	0	14.89	15.05	14.98	15.42	15.42	14.38	14.4	8.49	8.37	8.31	8.97	8.94	8.86	7.86	7.99	7.9	8.25	8.31	8.31	11.35	11.53	11.33	12.04	11.99	12.17	10.78	10.73	10.67	11.32	11.22	11.25	0.09	-0.1	0.14	0.12	-0.57
NM_014673	KIAA0103	9694	4	4	4	3	3.75	1	1	1	1	0	0	14.59	14.86	14.77	14.63	14.56	14.81	14.82	8.2	8.07	8.23	7.97	8.01	8.05	8.42	8.47	8.47	8.31	8.53	8.34	8.58	8.48	8.61	8.5	8.68	8.56	8.21	8.19	8.24	8.56	8.67	8.55	-0.81	-0.93	-0.7	-0.65	-0.32
NM_014792	KIAA0125	9834	3	2	1	2	NA	1	0	0	1	0	0	14.12	14.08	14.04	13.33	13.51	14.48	14.33	3.52	2.98	3.4	3.32	3.32	3.79	3.32	3.38	3.43	3.14	3.01	3.25	6.8	7.02	6.94	6.35	6.13	5.98	7.27	7.38	7.38	7.68	7.74	7.61	NA	0.2	NA	NA	NA
NM_014734	KIAA0247	9766	3	4	4	NA	NA	0	0	1	NA	1	1	13.01	14.52	14.56	12.68	12.66	13.1	13.09	7.31	7.69	7.27	6.53	6.6	6.54	6.68	6.65	6.36	6.43	6.47	6.49	NA	NA	NA	NA	NA	NA	NA	NA	NA	NA	NA	NA	0.06	-0.24	-0.04	-0.03	-0.2
NM_014845	KIAA0274	9896	3	4	2	4	NA	1	1	1	1	1	1	13.18	13.72	14.01	13.64	13.58	12.1	12.21	7.06	7.03	6.93	7.19	7.17	7.23	5.46	6.02	5.49	6.35	6.18	6.35	8.97	8.91	8.91	8.9	8.97	8.89	6.94	6.74	6.77	8.32	8.24	8.35	0.4	0.47	0.3	0.45	-0.25
XM_088459	KIAA0310	9919	4	4	4	1	NA	0	1	1	0	1	0	16.86	16.37	16.45	16.53	16.41	17.16	17.1	7.49	7.66	7.5	8.31	8.18	8.13	8.01	8.08	8.21	7.85	7.9	7.82	NA	NA	NA	NA	NA	NA	NA	NA	5.07	4.82	5.07	NA	0.35	0.32	0.51	0.51	0.53
XM_166571	KIAA0363	23148	NA	3	1	NA	NA	0	0	0	NA	0	0	NA	NA	NA	NA	NA	NA	NA	4.38	4.26	4.46	4.26	4.04	4.22	4.46	4.4	4.38	4.05	4.31	4.1	NA	NA	NA	NA	NA	NA	NA	NA	NA	4.56	NA	NA	-0.35	-0.52	-0.57	-0.62	-0.76
XM_042860	KIAA0379	23243	4	1	3	3	NA	1	0	1	0	NA	0	14.99	13.89	14.15	14.85	14.84	14.17	13.97	2.19	2.35	2.24	2.5	2.58	2.56	2.25	2.33	2.2	4.29	4.41	4.28	7.84	7.78	7.73	7.39	7.52	7.55	7.78	7.86	7.8	8.17	8.3	8.32	-0.7	-0.79	-0.7	-0.65	-1.44
NM_015203	KIAA0460	23248	1	4	3	1	NA	0	1	1	0	1	1	NA	9.63	9.35	NA	NA	NA	NA	6.72	6.81	6.61	6.96	6.99	7.01	7.27	7.6	7.41	7.03	7.06	6.98	NA	NA	4.68	NA	NA	NA	5.21	NA	5.13	4.43	NA	NA	0.35	-0.02	0.31	0.15	0.55
XM_039796	KIAA0551	23043	1	2	2	1	1.5	NA	NA	NA	0	1	0	11.23	NA	9.38	10.23	10.17	NA	NA	4.11	3.89	3.89	4.59	4.14	3.88	3.15	3.56	3.09	4.62	4.57	4.78	5.46	5.09	5.15	5.2	5.06	NA	5.15	5.3	5.13	5.6	5.52	5.45	-0.26	-0.3	-0.27	0	-0.44
XM_290758	KIAA0553	23131	2	1	3	2	NA	1	0	0	0	0	0	12.3	11.95	12.01	12.38	12.54	11.82	11.7	1.7	1.69	1.79	1.73	1.75	1.71	1.74	1.67	1.67	1.81	1.74	1.88	6.87	6.89	6.92	7.49	7.37	7.44	6.76	6.69	6.94	7.2	7.38	7.37	0.11	0.16	0.15	0.34	-0.22
XM_038150	KIAA0561	23031	3	3	3	3	3	1	0	0	1	0	0	12.11	11.08	11.19	12.73	12.76	12.34	12.2	5.2	5.37	5.51	6.17	5.82	5.73	5.54	5.51	5.53	5.34	5.16	5.42	6.92	6.89	6.83	8.05	8.05	7.93	7.43	7.33	7.39	7.3	7.21	7.33	0.81	0.16	0.63	0.66	0.42
NM_014834	KIAA0563	9884	2	2	2	NA	NA	0	1	1	NA	0	1	12.34	NA	8.81	11.68	11.68	10.77	9.19	3.22	3.32	3.22	3.5	3.67	3.61	3.03	3.11	3.18	3.84	4.01	3.92	NA	NA	NA	NA	NA	NA	NA	NA	NA	6.18	6.23	6.17	-0.41	-0.26	-0.46	-0.54	-1.31
NM_014714	KIAA0590	9742	1	3	2	NA	NA	0	0	1	NA	0	1	9.8	NA	9.95	NA	9.63	NA	NA	4.84	4.45	4.41	4.36	4.32	4.55	4.37	4.65	4.38	4.31	4.35	4.41	NA	NA	NA	NA	NA	NA	NA	NA	NA	4.47	NA	NA	0	0.14	0.13	0.31	0.73
NM_015013	KIAA0601	23028	4	4	3	4	3.75	1	1	1	0	0	0	15.68	15.44	15.48	15.99	16.01	14.88	15.18	7.55	7.5	7.42	8.14	8.01	8.04	7.33	7.45	7.48	7.91	7.94	7.89	9.14	9.16	9.08	9.87	9.92	9.73	8.85	8.96	8.91	9.34	9.29	9.43	0.75	0.41	0.71	0.62	0.11
NM_014694	KIAA0605	9719	1	2	1	NA	NA	NA	NA	NA	NA	0	0	NA	NA	NA	NA	NA	NA	NA	3.4	3.48	3.29	3.1	3.26	3.17	3.37	3.26	3.59	3	3.22	2.94	NA	NA	NA	NA	NA	NA	NA	NA	NA	NA	NA	NA	-0.04	0.2	NA	0.22	0.21
NM_014811	KIAA0649	9858	2	4	4	4	NA	0	1	1	0	0	1	NA	NA	NA	NA	NA	NA	NA	6.39	6.58	6.37	4.15	4.42	4.38	6.42	6.71	6.6	5.9	5.73	5.79	9.51	9.54	9.74	NA	NA	NA	9.41	9.53	9.4	8.61	8.71	8.71	NA	-2.22	-2.26	-2.23	0.87
NM_015229	KIAA0664	23277	2	4	4	2	NA	1	0	0	1	0	0	10.73	10.79	10.71	10.98	10.69	11.49	11.37	7.51	7.29	7.25	7.72	7.61	7.73	7.64	7.74	7.63	7.46	7.35	7.46	6.6	6.57	6.59	6.54	6.55	6.58	7.57	7.49	7.56	5.97	6.08	6.17	0.77	0.3	0.91	0.82	0.39
NM_016111	KIAA0683	9894	2	4	4	4	NA	1	0	1	1	1	1	NA	NA	NA	NA	NA	NA	NA	5.75	5.51	5.62	6.48	6.35	6.14	6.11	6.23	6.1	5.88	5.75	5.87	8.38	8.41	8.26	9.86	9.6	9.65	9.25	9.22	9.3	8.68	8.74	8.77	1.05	0.71	1.04	1.07	0.74
NM_015305	KIAA0759	23357	NA	4	3	1	NA	1	1	1	1	1	0	NA	NA	NA	NA	NA	NA	NA	6.45	6.32	6.12	7.05	6.96	6.93	7.09	7.15	7.02	6.55	6.46	6.6	4.99	5.39	5.37	6.22	5.68	5.66	6.51	6.34	6.29	6.18	6.27	6.06	0.26	0.44	0.39	0.21	0.37
NM_014690	KIAA0773	9715	1	2	2	1	1.5	0	1	1	0	1	1	NA	9.2	9.54	NA	NA	NA	NA	4.03	4.14	4.15	3.58	3.3	3.51	3.69	3.7	3.78	3.14	3.47	3.34	5.2	5.29	5.33	4.84	NA	NA	5.51	5.61	5.39	6.01	6.07	5.95	NA	0.39	0.26	0.02	NA
XM_032996	KIAA0819	23289	2	3	3	3	2.75	1	0	1	1	1	1	12.14	NA	12.03	10.91	10.9	NA	11.33	4.75	4.73	4.78	4.01	4.36	4.25	4.26	4.24	4.2	4.62	4.43	4.39	8.03	7.97	7.86	7.15	7.14	7.25	7.57	7.42	7.46	7.82	7.68	7.81	0.15	0.3	0.3	0.16	0.13
NM_015569	KIAA0820	26052	1	2	2	NA	NA	0	0	1	NA	1	1	9.25	NA	9.29	9.89	8.99	NA	NA	3.25	3.49	3.14	3.85	3.57	3.63	3.86	3.95	4.27	2.97	2.85	2.96	NA	NA	NA	NA	NA	NA	NA	NA	NA	NA	NA	NA	0.55	0.34	0.97	0.74	1.69
XM_290944	KIAA0842	23207	2	3	3	3	2.75	0	1	1	0	1	0	10.57	11.96	11.86	11.29	11.17	10.82	11.16	5.86	5.91	5.92	5.87	5.72	5.62	5.17	5.13	5.28	5.33	5.58	5.12	8.27	8.19	8.24	8.14	8.17	8.15	8.03	7.83	7.83	7.88	8	7.84	0.83	0.74	0.73	0.89	0.54
NM_152257	KIAA0889	25781	1	2	2	1	1.5	NA	NA	NA	0	0	0	8.35	NA	9.11	NA	9.52	NA	NA	3.74	3.8	3.69	3.81	3.61	3.63	3.75	3.62	3.74	3.99	3.9	3.92	NA	NA	NA	4.49	NA	NA	NA	NA	NA	NA	NA	NA	0.42	0.38	0.21	0.13	-0.36
NM_014974	KIAA0934	22982	3	3	3	NA	NA	0	0	1	NA	0	0	12.01	12.12	12.18	NA	NA	12.13	12.29	4.72	4.76	4.76	4.7	4.75	4.75	4.85	4.78	4.97	4.73	4.67	4.83	NA	NA	NA	NA	NA	NA	NA	NA	NA	4.82	4.94	4.52	NA	-0.95	NA	NA	0.36
NM_025176	KIAA0980	22981	3	4	4	2	NA	1	1	1	0	0	1	14.3	13.99	14.1	14.44	14.52	13.82	13.66	5.88	5.89	5.92	6.07	6.1	6.01	5.43	5.58	5.63	5.97	5.77	5.95	6.95	7.04	7.02	7.86	7.78	7.74	6.94	6.57	6.86	7.47	7.42	7.49	0.2	-0.05	0.13	0.03	-0.8
NM_015221	KIAA1010	23268	2	3	2	1	NA	0	0	1	0	1	1	12.25	12.02	12.12	10.84	11.09	10.04	9.26	6.13	6.19	5.75	5.37	5.45	5.43	4.24	4.9	4.68	6.22	6.14	6.15	5.24	5.21	4.78	NA	NA	4.74	NA	NA	NA	5.18	5.07	5.17	-0.87	-0.38	-0.74	-0.64	NA
NM_014939	KIAA1012	22878	4	4	3	2	NA	NA	NA	NA	0	0	0	14.72	14.47	14.57	14.41	14.75	14.09	14.14	7.7	7.85	7.6	8.01	7.78	7.94	7.29	7.6	7.58	7.99	7.95	7.96	6.44	6.23	6.39	6.08	6.21	5.94	6.21	6.46	6.59	6.62	6.52	6.59	0.05	0.16	0.08	-0.09	-0.22
XM_037523	KIAA1076	23067	4	4	2	4	NA	1	1	1	1	1	1	15.94	15.07	14.97	16.16	16.06	16.1	15.92	7.03	7.26	6.87	7.92	8.12	8.09	7.51	7.67	7.64	7.99	7.86	7.77	9.15	9.06	9.1	10.42	10.4	10.46	9.5	9.59	9.63	10.07	10.04	10.05	0.66	0.91	0.75	0.86	0.33
XM_047610	KIAA1086	23217	1	3	2	NA	NA	0	0	1	NA	0	1	9.27	NA	9.78	10.32	NA	NA	NA	4.36	4.41	4.37	4.3	4.19	4.31	4.35	4.19	4.3	4.26	4.09	4.28	NA	NA	NA	NA	NA	NA	NA	NA	NA	NA	NA	NA	-0.8	-0.18	-0.64	-0.31	-0.81
NM_020698	KIAA1145	57458	1	1	3	1	NA	NA	NA	NA	0	0	0	9.27	NA	NA	9.45	NA	NA	NA	2.92	2.97	3.09	3.01	2.98	2.87	2.97	2.93	3.06	2.88	2.99	3.05	NA	NA	NA	4.89	NA	NA	5.21	5.34	NA	NA	NA	5.03	0.13	-0.48	-0.3	-0.27	-0.48
NM_020707	KIAA1173	57467	NA	2	1	NA	NA	NA	NA	NA	NA	0	0	NA	NA	NA	NA	NA	NA	NA	3.83	3.92	4.1	3.81	3.87	3.83	4.14	4.15	4.26	3.78	3.79	3.56	NA	NA	NA	NA	NA	NA	NA	NA	NA	NA	NA	NA	0.22	0.41	-0.06	0.28	0.36
XM_371184	KIAA1183	57469	NA	3	2	NA	NA	NA	NA	NA	NA	0	0	NA	NA	NA	NA	NA	NA	NA	5.14	5.22	5.07	5.03	5.12	5.12	5.14	5.13	5.32	5.17	4.95	5.06	NA	NA	NA	NA	NA	NA	NA	NA	NA	NA	NA	NA	0.29	0.22	-0.04	0.24	0.25
XM_046305	KIAA1205	57479	1	3	3	2	NA	1	0	0	1	0	0	10.29	NA	10.11	9.94	10.39	9.74	9.83	4.81	4.64	4.64	4.86	4.78	4.91	4.78	4.94	4.8	4.74	4.56	4.73	7.04	7.01	6.98	7.31	7.03	7.1	7.66	7.6	7.82	6.94	6.96	7.14	0.02	-0.27	0.03	-0.16	0.02
XM_172801	KIAA1210	57481	NA	1	1	NA	NA	NA	NA	NA	NA	0	0	NA	NA	NA	NA	NA	NA	NA	2.7	2.67	2.89	2.45	2.51	2.48	2.56	2.48	2.64	2.25	2.41	2.38	NA	NA	NA	NA	NA	NA	NA	NA	NA	NA	NA	NA	NA	NA	NA	NA	NA
NM_020336	KIAA1219	57148	3	4	3	3	3.25	1	1	1	1	1	0	13.63	13.83	13.99	13.75	13.73	12.83	13.01	6.09	6.36	6.14	6.54	6.38	6.48	5.69	5.67	5.43	5.98	5.85	5.79	7.94	7.91	7.99	8.2	8.37	8.26	6.99	6.95	6.93	7.98	8.12	8.08	0.16	-0.06	0.23	0.35	-0.35
XM_049078	KIAA1239	57495	1	1	NA	NA	NA	NA	NA	NA	NA	0	NA	8.18	7.1	NA	NA	8.68	NA	NA	2.16	2.12	2.17	2.16	2.14	2.1	2.18	2.18	2.4	2.07	2.06	2.05	NA	NA	NA	NA	NA	NA	NA	NA	NA	NA	NA	NA	NA	NA	NA	NA	NA
XM_166125	KIAA1274	27143	2	3	3	2	2.5	0	0	1	0	0	1	NA	NA	NA	NA	NA	NA	NA	3.95	4.47	4.12	4.92	4.89	4.99	4.14	4.24	4.59	4.22	4.52	4.45	6.1	6.02	6.11	5.73	5.76	5.94	6.03	6.05	5.77	6.62	6.58	6.67	0.56	0.06	0.61	0.32	-0.11
NM_015634	KIAA1279	26128	3	4	3	4	3.5	NA	NA	NA	0	0	0	12.89	13.44	13.46	13.21	13.41	13.48	13.6	8.08	8.12	8.02	7.99	7.95	7.95	8.08	8.21	8.21	7.29	7.25	7.25	9.43	9.66	9.55	9.31	9.4	9.38	9.48	9.47	9.4	8.84	8.86	8.86	0.36	0.38	0.52	0.44	0.49
NM_015691	KIAA1280	55841	4	4	4	3	3.75	1	1	1	0	0	1	13.9	14.71	14.78	13.03	13.06	14.88	14.93	6.68	6.88	6.74	4.82	5.08	5.42	6.88	6.91	6.94	6.17	6.39	6.1	8.38	8.42	8.36	NA	NA	4.68	8.66	8.65	8.57	7.42	7.39	7.51	-1.41	-1.79	-1.89	-1.95	0.55
NM_020748	KIAA1287	57508	2	4	3	3	NA	1	1	1	1	1	1	11.44	10.39	10.2	11.48	11.56	12	11.91	6.06	6.25	6.18	7.31	7.2	7.24	7.73	7.78	7.82	7.22	7.13	7.14	8.19	8.12	8.13	8.81	8.92	8.77	8.74	8.7	8.7	8.94	8.99	8.95	-0.37	-0.16	-0.15	-0.17	0.51
NM_033495	KIAA1309	90293	2	2	1	1	1.5	0	1	0	0	1	0	13.25	NA	10.44	NA	NA	11.16	11.32	3.82	3.65	3.62	3.4	2.95	3.12	4.34	4.57	4.83	6.43	6.29	6.18	NA	5.25	NA	NA	NA	4.63	4.9	NA	5.24	5.4	5.45	5.54	NA	NA	NA	NA	NA
NM_020792	KIAA1363	57552	2	3	3	1	NA	1	0	1	0	1	1	13.84	12.12	12.17	11.78	11.56	11.47	NA	5.32	5.37	5.08	4.65	4.64	4.65	4.38	4.47	4.72	7.11	6.94	6.76	5.49	5.52	5.56	5.08	5.06	5.03	NA	NA	NA	5.82	5.88	6.09	-1.87	-1.72	-1.74	-1.78	-1.58
XM_046685	KIAA1399	57574	NA	3	1	NA	NA	NA	NA	NA	NA	0	0	NA	NA	NA	NA	NA	NA	NA	4.56	4.15	4.5	4.38	4.47	4.46	4.7	4.34	4.48	3.94	4.05	4.08	NA	NA	NA	NA	NA	NA	NA	NA	NA	NA	4.15	4.23	NA	NA	NA	NA	NA
XM_376550	KIAA1423	57583	NA	3	3	3	NA	1	0	1	1	0	1	NA	NA	NA	NA	NA	NA	NA	4.14	4.16	4.23	4.37	4.23	4.19	4.24	4.49	4.23	3.94	3.9	4	9.15	9.16	9.16	8.45	8.42	8.42	7.74	7.74	7.76	9.47	9.5	9.48	-1.25	-1.24	-1.11	-1.16	-1.35
XM_044921	KIAA1442	57593	NA	3	4	3	NA	1	0	0	1	0	0	NA	NA	NA	NA	NA	NA	NA	5.43	5.21	5.56	5.06	5.05	5.15	5.38	5.24	5.1	4.87	4.76	5.05	8.6	8.54	8.5	6.91	6.79	6.61	7.29	7.3	7.15	6	6.31	6.24	0.79	0.4	0.5	0.39	0.18
NM_020836	KIAA1446	57596	2	3	3	1	NA	1	0	1	1	0	0	12.66	10.84	10.96	NA	11.05	11.58	11.79	4.44	4.42	4.26	4.2	4.12	4.38	4.53	4.83	4.71	4.45	4.37	4.83	5.62	5.7	5.56	5.24	5.06	5.11	6.83	6.63	6.73	7.56	7.6	7.44	-1.51	-1.33	-1.45	-1.53	-0.69
NM_020856	KIAA1474	57616	1	3	3	2	NA	1	1	1	1	1	0	10.24	10.38	9.9	10.06	10.41	10.57	9.47	5.4	5.26	5.24	5.63	5.43	5.37	4.73	4.65	4.58	4.51	4.48	4.27	7.08	7.01	7.1	7.02	7.04	6.92	5.72	5.8	5.77	6.5	6.27	6.4	0.62	0.81	0.96	0.86	0.01
NM_020871	KIAA1495	57631	NA	1	1	1	NA	0	1	0	0	1	0	NA	NA	NA	NA	NA	NA	NA	4.03	4.01	3.69	2.38	2.1	2.23	2.28	2.5	2.45	4.82	4.68	4.79	4.94	5.32	4.88	NA	NA	NA	NA	NA	NA	6.07	6.19	6.14	NA	-0.77	NA	NA	NA
XM_371590	KIAA1571	57683	1	3	2	1	NA	1	0	1	1	1	1	NA	NA	9.11	8.66	8.42	NA	NA	5.29	5.26	5.04	4.69	4.61	4.66	4.39	4.29	3.89	4.57	4.69	4.62	6.43	6.48	6.3	5.79	5.52	5.71	NA	NA	5.34	5.68	5.33	5.64	-0.06	0.07	0.22	0.15	0.12
NM_020927	KIAA1576	57687	1	2	NA	NA	NA	NA	NA	NA	NA	0	NA	13.52	NA	8.8	NA	NA	NA	NA	3.59	3.77	3.41	3.19	3.58	3.64	3.6	3.83	3.68	6.21	6.76	6.08	NA	NA	NA	NA	NA	NA	NA	NA	NA	8.7	8.8	8.72	NA	NA	NA	NA	NA
XM_045271	KIAA1580	57689	1	2	NA	NA	NA	NA	NA	NA	NA	0	NA	NA	NA	NA	NA	NA	NA	NA	3.28	3.33	3.27	3.23	3.28	3.54	3.49	3.43	3.44	3.18	3.42	3.34	NA	NA	NA	NA	NA	NA	NA	NA	NA	NA	NA	NA	NA	NA	NA	NA	NA
XM_034594	KIAA1604	57703	3	4	3	1	NA	0	1	1	0	1	1	13.67	12.85	13.15	14.06	14.25	13.15	13.24	5.92	6.13	6.03	7.43	7.35	7.41	6.55	6.46	6.63	6.81	6.92	6.72	NA	NA	4.88	6.12	5.76	5.66	NA	NA	NA	5.36	5.28	5.09	0.19	0.19	0.41	0.44	NA
XM_376018	KIAA1644	85352	NA	3	1	NA	NA	NA	NA	NA	NA	0	0	NA	NA	NA	NA	NA	NA	NA	4.54	4.66	4.91	3.73	4.02	4.04	4.41	4.18	4.44	5.26	4.8	5.12	NA	NA	NA	NA	NA	NA	NA	NA	NA	NA	NA	NA	-1.41	-1.64	NA	NA	-0.54
NM_030645	KIAA1720	80851	3	3	4	2	NA	1	1	1	1	0	1	12.43	12.21	12.06	12.28	12.51	12.1	11.9	5.26	5.51	5.27	5.66	5.64	5.58	5.05	4.99	4.91	4.93	5.07	5.03	8.21	8.33	8.16	7.1	7.06	7.19	6.51	6.39	6.8	7.04	7.1	7.12	0.44	0.11	0.34	0.41	-0.38
NM_033426	KIAA1737	85457	3	4	4	3	3.5	1	1	1	1	1	1	13.62	12.71	12.97	14.1	14.13	13.88	14.1	4.74	4.92	5	6.63	6.49	6.6	6.36	6.34	6.3	5.66	5.66	5.64	7.6	7.43	7.39	9.03	8.96	9.05	8.68	8.56	8.48	8.24	8.33	8.27	0.37	0.41	0.59	0.61	0.53
NM_033397	KIAA1754	85450	2	3	4	1	NA	0	1	1	0	1	0	11.69	11.16	11.05	10.36	10.25	NA	NA	5.93	5.95	5.71	5.49	5.52	5.5	4.83	4.92	4.83	5.73	5.71	5.67	4.89	4.95	5.15	5.2	NA	NA	5.6	NA	NA	4.38	4.41	4.64	-0.31	-0.56	-0.38	-0.47	-0.96
NM_032430	KIAA1811	84446	1	2	2	1	1.5	NA	NA	NA	0	0	0	10.74	9.21	9.56	9.63	11.24	9.71	NA	3.97	3.86	3.73	3.81	3.83	3.83	3.72	3.88	3.9	3.82	3.73	3.84	5.97	5.81	5.65	5.24	NA	NA	5.46	5.48	5.77	5.31	5.45	5.28	0.44	0.53	0.77	0.47	0.35
XM_370653	KIAA1826	84437	3	4	3	3	3.25	1	1	1	1	1	0	13.63	14.14	13.94	14.33	14.27	12.85	12.82	5.82	5.8	5.62	6.34	6.47	6.44	4.8	5.13	4.61	4.99	4.99	4.93	8.07	8.06	8.2	8.26	8.31	8.47	6.51	6.61	6.39	8.37	8.06	8.12	0.25	0.4	0.53	0.46	-0.33
NM_015397	KIAA1892	25853	3	4	3	2	NA	1	1	1	1	1	1	13.66	13.96	13.84	13.91	14.02	13.46	13.3	7.72	7.71	7.83	8.16	8.12	8.08	7.32	7.48	7.38	7.24	7.27	7.25	7.23	7.16	7.2	7.13	7.3	7.36	6.76	6.63	6.89	6.68	6.79	6.72	0.88	0.3	0.94	0.95	0.39
NM_052904	KIAA1900	114792	NA	1	1	1	NA	NA	NA	NA	0	0	0	NA	NA	NA	NA	NA	NA	NA	1.82	1.95	1.87	2.4	2.12	2.38	2.01	1.94	1.78	2.05	1.86	1.89	NA	NA	NA	5.7	6.04	5.74	NA	NA	NA	4.23	4.26	NA	NA	-0.13	-0.03	-0.2	0.19
XM_377742	KIAA1940	150726	NA	3	4	1	NA	1	0	1	0	0	1	NA	NA	NA	NA	NA	NA	NA	4.85	4.57	4.76	5.54	5.7	5.49	5.03	4.56	4.88	4.66	4.74	4.67	5.04	NA	4.88	7.12	7.08	7.02	5.32	5.25	5.44	5.38	5.45	5	1.15	0.97	1.04	1.05	-0.42
NM_032873	KIAA1959	84959	2	2	1	2	1.75	0	1	0	0	0	0	10.85	NA	NA	10.55	10.51	NA	NA	3.41	3.75	3.27	4.56	4.42	4.45	3.12	3.27	3.24	3.94	3.91	3.83	NA	NA	NA	5.89	5.97	5.98	NA	NA	NA	5.73	5.68	5.47	NA	0.13	NA	-0.02	0.12
XM_030300	KIAA1976	90249	1	3	3	1	NA	NA	NA	NA	0	0	0	9.45	NA	NA	NA	9.56	9.01	9.18	4.86	4.69	4.72	4.78	4.71	4.76	4.96	4.78	4.72	4.69	4.42	4.69	5.82	5.64	5.62	NA	NA	4.63	NA	5.08	5.48	4.75	4.81	4.79	0.22	0.29	0.37	0.21	0.35
NM_138424	KIF12	113220	NA	3	1	NA	NA	NA	NA	NA	NA	0	0	NA	NA	NA	NA	NA	NA	NA	5.73	5.64	5.81	5.41	5.8	5.72	5.8	5.75	5.74	5.35	5.12	5.58	NA	NA	NA	NA	NA	NA	NA	NA	NA	NA	NA	NA	NA	NA	NA	NA	NA
NM_020816	KIF17	57576	1	3	2	3	NA	1	0	0	0	0	0	NA	NA	9.08	7.44	NA	9.19	NA	5.11	5.02	5.33	5.23	5.17	5.15	5.3	5.18	5.24	4.85	5.01	5.02	7.65	7.83	7.77	8.77	8.52	8.73	8.02	7.86	7.83	8.25	8.24	8.5	0.06	0.22	-0.02	0.15	0.01
NM_004520	KIF2	3796	4	4	4	4	4	1	1	1	1	1	1	14.1	14.14	14.2	14.89	14.93	13.75	13.73	8.34	8.34	8.12	8.93	8.99	8.91	7.75	7.91	7.75	8.16	8.2	8.12	8.57	8.8	8.86	9.5	9.28	9.34	8.28	8.21	8.27	8.88	8.99	8.89	0.43	0.32	0.45	0.48	-0.46
NM_007054	KIF3A	11127	3	4	4	1	NA	0	0	1	0	0	1	12.96	13.75	13.74	14.95	15	13.55	13.3	5.68	5.93	5.75	6	6.01	6.01	5.64	5.81	5.64	5.07	4.72	4.68	NA	NA	NA	5.16	5.02	4.79	NA	NA	NA	4.85	NA	NA	1.7	1.06	1.6	1.33	0.05
NM_005550	KIFC3	3801	3	3	3	2	2.75	1	1	1	1	1	1	12.57	13.21	13.18	11.38	11.62	12.93	13.22	6.12	6.46	5.8	4.45	4.13	4.49	4.55	4.58	4.87	4.97	4.74	5.08	7.7	7.45	7.62	6.49	6.83	6.73	6	6.14	6.21	6.33	6.35	6.35	0.16	-0.27	0.01	-0.17	0.18
NM_002256	KISS1	3814	2	2	3	NA	NA	NA	NA	NA	NA	0	0	NA	NA	NA	NA	10.68	NA	NA	3.78	3.57	3.86	3.59	3.84	3.61	3.69	3.77	3.72	3.21	3.66	3.35	NA	NA	NA	NA	NA	NA	NA	NA	NA	NA	NA	NA	-0.02	-0.25	0.02	-0.05	-0.12
NM_000222	KIT	3815	1	2	1	3	NA	1	0	0	0	0	0	13.02	NA	NA	10.05	NA	NA	NA	3.54	3.84	3.5	3.6	3.59	3.74	3.44	3.66	3.67	5.32	5.48	5.24	8.37	8.36	8.51	7.82	8.02	8.09	8.45	8.47	8.59	8.55	8.63	8.62	NA	-0.72	-1.15	-1.04	NA
NM_006563	KLF1	10661	NA	2	1	1	NA	NA	NA	NA	0	0	0	NA	NA	NA	NA	NA	NA	NA	3.78	3.95	4.03	3.71	3.76	3.81	4	4.06	4.18	4.71	4.66	5.09	NA	NA	NA	4.94	5.11	5.03	NA	NA	NA	8.95	8.84	8.77	0.04	0	-0.16	-0.01	-0.1
NM_003709	KLF7	8609	2	2	1	1	1.5	1	1	1	1	1	0	10.54	8.98	10.34	NA	NA	10.66	10.44	3.79	3.67	3.65	3.63	3.4	3.43	4.48	4.34	4.27	3.8	4.08	3.66	5.97	5.83	5.73	5.62	5.73	5.82	6.76	6.8	6.63	6.14	6.33	6.1	NA	0.07	0.02	-0.52	0.62
NM_014315	KLHDC2	23588	4	4	4	2	NA	NA	NA	NA	0	0	0	15.26	15.67	15.85	15.5	15.54	15.81	15.87	8.42	8.5	8.46	8.49	8.52	8.45	8.54	8.66	8.63	8.09	8.14	8.12	6.36	6.27	6.44	6.44	6.17	6.43	6.53	6.48	6.1	5.84	5.74	5.72	-0.01	-0.24	0.01	-0.02	0.14
NM_007246	KLHL2	11275	3	4	2	1	NA	0	1	1	0	1	0	12.46	12.78	12.99	13.06	13.04	11.4	11.48	6.5	6.61	6.65	7.06	6.93	6.99	5.28	5.29	5.48	6.34	6.34	6.09	5.04	5.83	5.11	5.59	5.65	5.41	NA	NA	NA	5.13	5.23	4.96	0.31	0.3	0.44	0.52	-0.13
NM_002257	KLK1	3816	2	3	2	NA	NA	0	0	1	NA	0	1	11.33	11.07	10.99	NA	11.33	10.37	10.95	5.4	5.35	5.23	5.19	5.24	5.18	5.47	5.33	5.45	5.4	5.16	5.17	NA	NA	NA	NA	NA	NA	NA	NA	NA	NA	NA	NA	-1.44	-1.03	-1.41	-1.3	-1.16
NM_012427	KLK5	25818	1	3	2	2	NA	NA	NA	NA	0	0	0	NA	9.32	9.46	NA	NA	NA	NA	5.09	4.7	4.89	4.2	4.51	4.32	4.45	4.32	4.51	4.02	4.01	4.16	6.54	6.66	6.45	NA	NA	NA	NA	NA	NA	NA	NA	NA	-0.33	0.06	0.02	-0.2	0.17
NM_002774	KLK6	5653	2	3	1	2	NA	1	1	1	1	1	1	10.95	12.26	12.04	10.37	9.97	10.09	10.46	6.52	6.96	7.04	4.43	4.19	4.31	3.77	4.24	4.26	4.45	4.39	4.33	9.05	9.03	9.1	6.08	5.97	5.92	6.53	6.55	6.59	6.7	6.92	6.8	-0.18	0.53	0.19	NA	NA
[truncated: 1,632 more rows]
[truncated: 7 more columns]
