# Supplementary material for: Comparison of the latest commercial short and long oligonucleotide microarray technologies
Source: BMC Genomics. 2006 Mar 15;7:51. doi: 10.1186/1471-2164-7-51 (PMC1473202; doi:10.1186/1471-2164-7-51)
Supplement: Additional File 4 — Array and QRT-PCR data for the 15 genes analyzed by QRT-PCR. This table is divided into three sections. Section I shows the filtered log2 intensities (Affymetrix and Amersham) or log2-ratios (Agilent) for the 15 genes analyzed by QRT-PCR. RNA batches are indicated above each table. Multiple targets were available for ERBB2 and RPS6KB1. Section II shows Ct values for each RNA batch obtained for each of the 2 batches (RNA batches are indicated above each table where Batch 1: green; Batch 2: pink). For sections I and II A red X is given for data points that were either filtered out by a given platform (microarray data) or for genes that were below the level of detection in a given cell line determined by QRT-PCR. Section III shows the number of possible versus available gene pair combinations QRT-PCR fold change bins used in Figure 5. The number of possible gene pair combinations per fold change bin were based on the distribution of relative expression levels calculated using the -ΔΔCt values to compare with log2-ratio array data (cell line/reference for all 3 platforms, shown in yellow) or using -ΔCt values to compare with log2 intensities (from Amersham and Affymetrix, shown in blue). Nine different bins were created with the following code (in bold) corresponding the following log2-ratios (x) intervals: <-5: x < -5; -3: -5 = x < -1.25; -1: -1.25 = x < -0.75; -0.5: -0.75 = x < -0.25; 0: -0.25 = x < 0.25; 0.5: 0.25 = x > 1.25; 1: 0.25 = x > 1.25; 3: 1.25 = x > 5.0; > = 5: x = 5.0. [file 1471-2164-7-51-S4.xls]

## Sheet: Feuil1
I. MICROARRAY DATA
Agilent (log2-ratio intensities)					batch 1
GENE	BAT_1	BAT_2	BAT_3	BAT_4	JUR_1	JUR_2	JUR_3	JUR_4	MCF7_1	MCF7_2	MCF7_3	MCF7_4
ALG8	-0.62	-0.88	-0.53	-0.52	-0.24	-0.44	-0.22	-0.33	-0.72	-0.91	-0.63	-0.69
BCAS2	-0.71	-1.05	-0.69	-0.81	-0.56	-0.66	-0.54	-0.53	0.79	0.65	0.83	0.86
CASP5	1.83	1.65	X	1.83	-3.05	-2.92	-2.99	-2.99	-1.47	-1.6	-1.47	-1.53
CCNB2	-0.51	-0.64	-0.49	-0.55	0.48	X	0.54	0.67	0.05	-0.02	0.01	0.01
CXCL10	2.36	X	2.12	2.18	X	X	X	X	X	X	X	X
ERBB2_1	0.15	-0.19	0.18	0.17	-2.24	-2.31	-2.36	-2.49	1.29	1.07	1.33	1.26
ERBB2_2	-0.08	0.27	0.43	0.05	-0.18	0.08	0.23	0.01	0.17	-0.09	0.21	0.15
MAPK4	0.08	-0.09	-0.02	-0.12	-1.07	-0.8	-1.05	-0.93	-0.68	-0.64	-0.82	-0.59
RAB17	2.11	1.96	2.55	1.95	X	-0.3	X	X	0.78	0.68	0.75	X
RAG2	X	0.39	X	X	X	0.51	0.53	X	X	0.2	X	X
RME8	0.31	0.09	0.27	0.17	0.45	0.11	0.63	0.47	0.11	-0.13	0.22	-0.03
RPS6KB1	-1	-1.17	-0.96	-0.92	-0.8	-0.86	-0.63	-0.63	2.06	1.89	2.09	2.07
THEM2	-0.31	X	-0.28	-0.27	-0.36	X	-0.36	-0.37	-0.67	X	-0.68	X
TMPRSS5	-0.53	-0.1	-0.61	-0.46	-0.56	-0.28	-0.46	-0.35	-0.82	-0.4	X	-0.81
WNT10B	0.07	0.13	0.05	-0.18	0.13	-0.1	0	-0.06	0.39	0.21	0.44	0.24
Affymetrix (log2 intensities)						batch 2
GENE	BAT_1	BAT_2	BAT_3	JUR_1	JUR_2	JUR_3	MCF7_1	MCF7_2	MCF7_3	Ref_1	Ref_2	Ref_3
ALG8	8.64	8.52	8.64	8.91	8.94	8.79	8.67	8.7	8.64	8.62	8.74	8.64
BCAS2	8.92	9.01	9.04	9.48	9.42	9.5	10.71	10.64	10.7	9.11	9.14	9.12
CASP5	3.82	3.78	4.33	3.5	3.49	3.74	3.99	3.77	3.6	3.68	3.8	3.77
CCNB2	9.16	9.09	9.13	10.2	10.17	10.16	9.62	9.75	9.72	9.52	9.51	9.57
CXCL10	6.68	6.91	7.46	4.18	3.97	4.24	4.3	4.1	4.37	3.82	4.12	4
ERBB2_1	4	3.86	4.05	3.22	3.32	3.18	3.92	3.72	4.23	3.08	2.99	3.05
ERBB2_2	6.76	6.94	6.73	5.47	5.19	5.38	7.25	7.14	7.3	6.61	6.41	6.61
MAPK4	2.78	2.76	2.87	2.84	2.81	2.82	2.84	2.74	2.78	2.92	2.58	2.66
RAB17	6.91	7.03	6.71	4.75	4.82	5.04	5.98	6.11	5.96	5.58	5.58	5.67
RAG2	1.94	2.23	1.9	3.52	3.3	3.66	1.95	1.92	1.88	2.17	2.11	2.01
RME8	7.51	7.64	7.45	7.91	7.76	7.64	6.91	7.18	7.13	7.32	7.22	7.28
RPS6KB1_1	7.4	7.32	7.46	7.89	7.87	7.89	10.38	10.4	10.49	8.48	8.38	8.35
RPS6KB1_2	6.1	6.21	5.98	6.51	6.39	6.43	9.1	9.17	9.16	6.87	6.97	6.75
THEM2	7.71	7.81	7.93	7.72	7.69	7.69	7.7	7.71	7.74	7.62	7.85	7.55
TMPRSS5	5.19	5.19	5.06	4.84	4.97	4.86	5.16	4.91	4.97	5.06	4.84	4.73
WNT10B	5.13	4.97	4.93	4.92	4.84	4.57	5	5.19	5.44	4.83	5	4.93
Amersham (log2 intensities)						batch 2
GENE	BAT_1	BAT_2	BAT_3	JUR_1	JUR_2	JUR_3	MCF7_1	MCF7_2	MCF7_3	Ref_1	Ref_2	Ref_3
ALG8	9.41	9.3	9.31	9.4	9.47	9.39	9.45	9.42	9.43	9.52	9.5	9.62
BCAS2	11.07	11.03	10.99	11.55	11.55	11.6	12.27	12.16	12.08	11.32	10.93	11.12
CASP5	5.04	5.81	5.56	X	X	X	6.42	6.02	X	5.23	5.21	4.72
CCNB2	10.59	10.58	10.55	11.85	12.04	11.81	10.8	11.25	11.28	10.9	10.75	10.78
CXCL10	9.09	8.97	8.96	X	X	X	X	X	X	4.43	4.45	4.43
ERBB2_1	5.2	5.04	5.19	X	X	X	4.97	X	5.18	X	4.21	X
ERBB2_2	9.54	9.57	9.52	4.89	X	4.63	10.19	10.19	10.12	9.4	9.17	9.22
MAPK4	6.74	6.81	6.83	6.86	6.93	6.9	6.62	6.7	6.55	7.14	7.23	6.96
RAB17	9.11	9.02	9.03	X	X	X	7.58	7.72	7.54	7.01	7.04	7.06
RAG2	X	X	X	6.67	6.82	6.88	X	X	X	4.78	4.62	X
RME8	6.91	7.09	7.1	6.65	7.21	7	6.64	6.59	6.87	7.17	7.27	7.21
RPS6KB1	6.53	6.49	6.48	6.51	6.73	6.66	9.55	9.55	9.51	7.75	7.88	7.92
THEM2	10.87	10.81	10.74	10.73	10.69	10.64	10.36	10.32	10.26	10.39	10.28	10.32
TMPRSS5	9.32	9.38	9.3	8.88	9.01	8.97	9.49	9.49	9.42	9.09	9	9.21
WNT10B	5.28	5.39	5.11	X	5.31	5.6	5.76	5.99	5.61	5.38	5.26	5.28
II. Sample-matched QRT-PCR Data
		batch 1
GENE	BATT Ct	JUR Ct	MCF7 Ct	REF Ct
ALG8	22.28	21.373	22.02	21.955
BCAS	21.81	21.08	20.025	21.585
CASP5	33.83	X	37.535	32.56
CCNB2	22.22	20.58	21.64	21.385
CXCL10	24.135	35.095	31.985	29.7
ERBB2	22.27	27.19	21.075	22.475
MAPK4	24.73	29.53	26.48	24.23
RAB17	22	34.355	23.425	24.03
RAG2	X	26.16	X	28.205
RME8	22.445	21.985	23.115	22.93
RPS6KB1	23.965	23.395	20.39	22.64
THEM2	22.24	22	22.135	22.125
TMPRSS5	30.5	31.81	36.125	29.995
WNT10B	28.175	28.06	27.09	27.86
ABL 1	22.165	20.97	21.765	21.08
		batch 2
GENE	BATT Ct	JUR Ct	MCF7 Ct	REF Ct
ALG8	22.75	21.476	22.315	21.955
BCAS	22.525	20.965	21.08	21.585
CASP5	34.245	X	37.85	32.56
CCNB2	22.5	20.73	21.78	21.385
CXCL10	24.8	35.025	32.185	29.7
ERBB2	22.86	27.13	21.405	22.475
MAPK4	25.25	29.35	26.635	24.23
RAB17	22.295	34.325	23.64	24.03
RAG2	X	25.995	X	28.205
RME8	23.095	21.99	23.28	22.93
RPS6KB1	24.625	23.49	20.615	22.64
THEM2	22.78	21.955	22.34	22.125
TMPRSS5	30.945	31.555	35.975	29.995
WNT10B	28.36	28.195	27.315	27.86
ABL 1	22.655	21.245	21.955	21.08
III. QRT-PCR Fold change bins: number of possible versus available gene pair combinations
	based on QRT-PCR data
	< -5	-3	-1	-0.5	0	0.5	1	3	> 5	total
Batch 1 possible (-DDCt)	393	537	300	405	747	378	276	930	885	4851
Batch 2 possible (-DDCt)	405	450	273	489	810	438	222	882	882	4851
Batch 2 possible (-DCt)	951	612	123	276	357	312	192	687	1341	4851
	based on array data
available 3 platforms (log2-ratios)	141	370	202	326	649	349	224	586	474	3321
available 2 platforms (log2-ratios)	662	545	122	270	326	309	178	571	845	3828
