# Supplementary material for: Comparison of the latest commercial short and long oligonucleotide microarray technologies
Source: BMC Genomics. 2006 Mar 15;7:51. doi: 10.1186/1471-2164-7-51 (PMC1473202; doi:10.1186/1471-2164-7-51)
Supplement: Additional File 1 — Description of the 3 array formats used in the comparisons. The numbers represent the counts made of total number of targets represented on the respective microarrays. 1 The number of unique public sequence identifiers (ID) represented on the respective microarrays. These counts are based on the annotation table provided at the time the experiments were carried out (March – June, 2004). Control targets were excluded from the counts. [file 1471-2164-7-51-S1.xls]

## Sheet: Feuil1
	Affymetrix	Amersham	Agilent
	(HG-U133 plus 2.0)	(20K CodeLink)	(44K whole human genome)
Type	25mer	30mer	60mer
features/target	11	1	1
targets	54613	20470	41675
Sequence ID1	50896	19961	38221
Unigene	16290	13452	17117
LocusLink	17220	13870	18088
Gene Symbols	16878	13859	17598
