# Supplementary material for: Comparison of the latest commercial short and long oligonucleotide microarray technologies
Source: BMC Genomics. 2006 Mar 15;7:51. doi: 10.1186/1471-2164-7-51 (PMC1473202; doi:10.1186/1471-2164-7-51)
Supplement: Additional File 3 — Primer/Probe information for the 15 genes analyzed by QRT-PCR. Shown in the table are the 15 genes (Genes Names), accession number, forward and reverse primers and probes with associated 5'-3' sequence, 5' position and size analyzed by QRT-PCR. [file 1471-2164-7-51-S3.xls]

## Sheet: Feuil1
Genes Names	Forward primers	Sequence (5’-3’)	Accession number
		5’ position (size)
WNT10B	WNT-UPP	CCGCACCACAGCGCCAT	NM_003394
		656 (17)
RAB17	RAB17-UPP	GAGGAGGAGCTGCACCCAG	NM_022449
		981 (19)
RAG2	RAG2-UPP	CCTGGTTTAGCGGCAAAGATT	NM_000536
		82 (21)
CXCL10	CXCL-UPP	CCATTCTGATTTGCTGCCTTATCT	NM_001565
		80 (24)
CASP5	CASP-UPP	ACCTCTTTCCTGGCAATTGAAAA	NM_004347
		1270 (23)
MAPK4	MAPK4-UPP	CAGGGTGATGCCTTCCTTTG	NM_002747
		1771 (20)
RPS6KB1	RPS6-UPP	TTGATTCCAAGTTTACACGTCAGAC	NM_003161
		1244 (25)
ERBB2	ERB-UPP	CCTACAACACAGACACGTTTGAGTC	NM_004448
		916 (25)
BCAS2	BCAS2-UPP	CAAGCAGTTAGAATTGAGAATCTGGA	NM_005872
		402 (26)
ALG8	ALG8-UPP	GGCTCCAAACTTCTGGGCTT	NM_002407
		908 (20)
ABL1	ENF1003	TGGAGATAACACTCTAAGCATAACTAAAGGT 372 (31)	NM_007313
RME8	RMEB-UPP	GATTTGTTCATTTCTGAGTCACAAACA	NM_015268
		4734 (27)
TMPRSS5	TMPRSS5-UPP	GCAGAGCCCAATCACCCA	NM_030770
		1437 (18)
CCNB2	CCNB2-UPP	CAAGAATGTGGTGAAAGTAAATGAAAA	NM_004701
		1192 (27)
THEM2	THEM-UPP	TGCGGGAGGTGATAAAGGC	NM_018473
		140 (19)
	Reverse primers	Sequence (5’-3’)
		5’ position (size)
	WNT-LOW	CAGCCAGCATGGAGAAGGAA
		722 (20)
	RAB17-LOW	TGTCGGCAAACTCCTTCCC
		1089 (19)
	RAG2-LOW	AGACATAGTTTCTGATGGTACGTAGATTTT
		168 (30)
	CXCL-LOW	TGATGCAGGTACAGCGTACAGTT
		144 (23)
	CASP-LOW	GTAAATGTGCTCTTTGATGTTGACAG
		1346 (26)
	MAPK4-LOW	AGCTGTTAGGCGATCCATGG
		1890 (20)
	RPS6-LOW	TTTCAAGTACAGATGGAGCCACA
		1360 (23)
	ERB-LOW	GCAGACGAGGGTGCAGGA
		1026 (18)
	BCAS2-LOW	TTCTGTGCGTGTTCAATCATATGA
		505 (24)
	ALG8-LOWW	GGAACTGCTGAACCAAACCAC
		1038 (21)
	ENR1063	GATGTAGTTGCTTGGGACCCA
		495 (21)
	RMEB-LOW	TAGACATGACTGATGTAGATGTACCTGC
		4833 (28)
	TMPRSS5-LOW	GAGACTGGAGGAAACAGCAGGA
		1543 (22)
	CCNB2-LOW	GATCATGCTGATCTTCAGGAGT
		1286 (22)
	THEM-LOW	CCAGGAGCAGCAGAGACAAGA
		304 (21)
Genes Names	probes	Sequence (5’-3’)
		5’ position (size)
WNT10B	s-wnt10b	Fam-AAGCGCGGTTTCCGAGAAAGTGC- Tamra
		677 (23)
RAB17	s-rab17	Fam- CTGGTGGGCAACAAGACGGACCTC- Tamra
		1017 (24)
RAG2	s-rag2	Fam- AGAGAGGCGTGAGCAGCCCCTCTG- Tamra
		104 (24)
CXCL10	s-cxcl10	Fam- CTGACTCTAAGTGGCATTCAAGGAGTACCTCTCTCT- Tamra
		106 (36)
CASP5	s-casp5	Fam- CCACAGGCAGCCCAGCCCTC- Tamra
		1288 (20)
MAPK4	s-mapk4	Fam- CAGCAGCACCTGGGAGGTGAAGAGG- Tamra
		1792 (25)
RPS6KB1	s-rps6	Fam- AGATGACTCAACTCTCAGTGAAAGTGCCAATCA- Tamra
		1284 (33)
ERBB2	s-erbb2	Fam- CTGCCTGTCCCTACAACTACCTTTCTACGGA- Tamra
		988 (31)
BCAS2	s-bcas2	Fam- ATGTCACAGCATGGATGTAATGCCTGGAAAGTATA- Tamra
		432 (35)
ALG8	s-alg8	Fam- TTGATCCCAACAATATTCCCAAGGCCTC- Tamra
		982 (28)
ABL1	ENPr1043	Fam-CCATTTTTGGTTTGGGCTTCACACCATT-Tamra
		467 (28)
RME8	s-rme8	Fam- AGGATACCTCACAGGACCTGGAGTTGCTG- Tamra
		4766 (29)
TMPRSS5	s-tmprss5	Fam- CGCCAAGGTAGCTGAGTTTCTGGACTGG- Tamra
		1460 (28)
CCNB2	s-ccnb2	Fam- TCATCGCCATCAAGAATAAGTATGCAAGCA- Tamra
		1230 (30)
THEM2	s-them3	Fam- AGGCTCGCAATTTTGAGAGAGTTTTGGGA- Tamra
		267 (29)
